# Supplementary material for: Improved Classification of Blood-Brain-Barrier Drugs Using Deep Learning
Source: Sci Rep. 2019 Jun 19;9:8802. doi: 10.1038/s41598-019-44773-4 (PMC6584536; doi:10.1038/s41598-019-44773-4)
Supplement: Supplementary file 1 — Table S1 [file 41598_2019_44773_MOESM1_ESM.xlsx]

## Sheet: Sheet1
Table S1 The prediction performance with differenet methods of all Datasets
Prediction performance in dataset 1	Method	Sigmoid-SVM						Poly-SVM						RBF-SVM
		Side Effects(SE)		Indications		SE + Indications		Side Effects(SE)		Indications		SE + Indications		Side Effects(SE)		Indications		SE + Indications
		Training	Prediction	Training	Prediction	Training	Prediction	Training	Prediction	Training	Prediction	Training	Prediction	Training	Prediction	Training	Prediction	Training	Prediction
	AUC	.4±0.19	.42±0.08	.84±0.15	.79±0.12	.56±0.13	.5252±0.13	.79±0.21	.792±0.12	.78±0.06	.81±0.18	.78±0.16	.84±0.09	.83±0.19	.88±0.57	.85±0.13	.798±0.21	.85±0.18	.84±0.11
	Accuracy	.46±0.2	.495±0.15	.61±0.13	.51±0.11	.55±0.13	.52±0.17	.71±0.23	.72±0.1	.84±0.12	.63±0.14	.85±0.19	.73±0.08	.76±0.2	.89±0.46	.7±0.13	.77±0.11	.71±0.19	.74±0.11
	F1	.45±0.18	.481±0.17	.61±0.15	.5514±0.12	.56±0.19	.607±0.08	.68±0.27	.584±0.14	.39±0.1	.37±0.21	.65±0.58	.58±0.11	.74±0.22	.76±0.31	.62±0.17	.641±0.15	.71±0.2	.73±0.11
	Method	KNN						Decision Tree (DT)						Deep Learning
		Side Effects(SE)		Indications		SE + Indications		Side Effects(SE)		Indications		SE + Indications		Side Effects(SE)		Indications		SE + Indications
		Training	Prediction	Training	Prediction	Training	Prediction	Training	Prediction	Training	Prediction	Training	Prediction	Training	Prediction	Training	Prediction	Training	Prediction
	AUC	.8±0.19	.795±0.11	.81±0.06	.82±0.08	.78±0.24	.791±0.13	.66±0.14	.64±0.15	.84±0.12	.69±0.16	.66±0.34	.633±0.09	.976±0.02	.98±0.02	.983±0.015	.98±0.01	.979±0.015	.979±0.02
	Accuracy	.77±0.12	.806±0.08	.71±0.23	.71±0.13	.8±0.15	.74±0.11	.67±0.12	.574±0.12	.83±0.08	.69±0.14	.68±0.29	.58±0.12	.96±0.03	.96±0.02	.981±0.015	.965±0.03	.962±0.02	.96±0.02
	F1	.76±0.12	.712±0.07	.62±0.17	.68±0.09	.79±0.16	.717±0.09	.66±0.14	.567±0.12	.81±0.09	.661±0.09	.66±0.34	.568±0.12	.944±0.03	.902±0.06	.962±0.02	.891±0.09	.931±0.05	.904±0.04
Prediction performance in dataset 2	Method	Sigmoid-SVM						Poly-SVM						RBF-SVM
		Side Effects(SE)		Indications		SE + Indications		Side Effects(SE)		Indications		SE + Indications		Side Effects(SE)		Indications		SE + Indications
		Training	Prediction	Training	Prediction	Training	Prediction	Training	Prediction	Training	Prediction	Training	Prediction	Training	Prediction	Training	Prediction	Training	Prediction
	AUC	.41±0.14	.452±0.08	.71±0.19	.53±0.09	.45±0.18	.535±0.13	.63±0.06	.6111±0.08	.57±0.21	.61±0.07	.66±0.09	.66±0.09	.53±0.14	.398±0.13	.64±0.17	.45±0.09	.62±0.24	.45±0.08
	Accuracy	.48±0.16	.51±0.11	.63±0.1	.691±0.13	.53±0.18	.52±0.11	.663±0.11	.602±0.13	.63±0.01	.591±0.11	.66±0.16	.59±0.24	.64±0.09	.41±0.12	.63±0.05	.432±0.13	.64±0.09	.45±0.11
	F1	.43±0.16	.474±0.13	.39±0.12	.51±0.1	.46±0.19	.5221±0.08	.51±0.12	.5201±0.14	.402±0.03	.51±0.12	.51±0.13	.47±0.23	.47±0.12	.531±0.14	.39±0.12	.512±0.08	.42±0.12	.41±0.13
	Method	KNN						Decision Tree (DT)						Deep Learning
		Side Effects(SE)		Indications		SE + Indications		Side Effects(SE)		Indications		SE + Indications		Side Effects(SE)		Indications		SE + Indications
		Training	Prediction	Training	Prediction	Training	Prediction	Training	Prediction	Training	Prediction	Training	Prediction	Training	Prediction	Training	Prediction	Training	Prediction
	AUC	.64±0.14	.421±0.15	.61±0.17	.47±0.18	.63±0.1	.472±0.15	.57±0.09	.56±0.15	.65±0.17	.51±0.12	.52±0.11	.51±0.12	.98±0.01	.97±0.02	.961±0.03	.9523±0.03	.971±0.02	.971±0.02
	Accuracy	.61±0.07	.415±0.16	.58±0.15	.445±0.14	.6±0.1	.51±0.15	.58±0.08	.57±0.11	.63±0.13	.52±0.15	.53±0.11	.52±0.15	.9789±0.02	.9621±0.02	.96±0.04	.9235±0.06	.962±0.02	.968±0.03
	F1	.58±0.08	.541±0.09	.57±0.15	.535±0.17	.58±0.09	.53±0.21	.53±0.07	.54±0.15	.65±0.17	.56±0.16	.48±0.09	.45±0.25	.963±0.02	.9008±0.06	.951±0.03	.889±0.08	.957±0.04	.911±0.05
Prediction performance in dataset 3	Method	Sigmoid-SVM						Poly-SVM						RBF-SVM
		Side Effects(SE)		Indications		SE + Indications		Side Effects(SE)		Indications		SE + Indications		Side Effects(SE)		Indications		SE + Indications
		Training	Prediction	Training	Prediction	Training	Prediction	Training	Prediction	Training	Prediction	Training	Prediction	Training	Prediction	Training	Prediction	Training	Prediction
	AUC	.69±0.23	.675±0.15	.83±0.15	.72±0.18	.78±0.21	.672±0.16	.71±0.22	.7058±0.19	.81±0.17	.71±0.15	.74±0.23	.685±0.12	.72±0.2	.71±0.12	.83±0.15	.71±0.16	.80±0.18	.69±0.15
	Accuracy	.53±0.03	.51±0.05	.66±0.1	.64±0.18	.65±0.21	.64±0.02	.65±0.24	.671±0.14	.53±0.08	.53±0.13	.53±0.15	.54±0.11	.65±0.25	.735±0.18	.67±0.09	.63±0.12	.68±0.18	.69±0.11
	F1	.41±0.09	.42±0.06	.61±0.14	.542±0.21	.62±0.23	.584±0.09	.65±0.25	.521±0.16	.39±0.06	.51±0.2	.39±0.16	.41±0.06	.65±0.26	.601±0.21	.62±0.12	.62±0.15	.65±0.18	.561±0.16
	Method	KNN						Decision Tree (DT)						Deep Learning
		Side Effects(SE)		Indications		SE + Indications		Side Effects(SE)		Indications		SE + Indications		Side Effects(SE)		Indications		SE + Indications
		Training	Prediction	Training	Prediction	Training	Prediction	Training	Prediction	Training	Prediction	Training	Prediction	Training	Prediction	Training	Prediction	Training	Prediction
	AUC	.74±0.07	.73±0.03	.82±0.16	.71±0.11	.8125±0.18	.734±0.16	.63±0.1	.568±0.16	.79±0.07	.67±0.18	.687±0.19	.568±0.12	.986±0.01	.978±0.02	.985±0.01	.98±0.02	.99±0.01	.99±0.01
	Accuracy	.7±0.17	.7±0.11	.74±0.07	.72±0.15	.804±0.11	.74±0.19	.63±0.1	.584±0.2	.78±0.09	.66±0.18	.695±0.22	.59±0.18	.969±0.01	.978±0.02	.982±0.015	.964±0.03	.982±0.01	.98±0.02
	F1	.7±0.17	.73±0.07	.7658±0.37	.71±0.11	.7952±0.22	.692±0.11	.63±0.09	.516±0.13	.78±0.09	.64±0.16	.605±0.16	.519±0.15	.928±0.05	.91±0.09	.93±0.05	.896±0.1	.962±0.03	.918±0.08
