# Supplementary material for: Improved Classification of Blood-Brain-Barrier Drugs Using Deep Learning
Source: Sci Rep. 2019 Jun 19;9:8802. doi: 10.1038/s41598-019-44773-4 (PMC6584536; doi:10.1038/s41598-019-44773-4)
Supplement: Supplementary file 2 — Table S2 [file 41598_2019_44773_MOESM2_ESM.xlsx]

## Sheet: Dataset1
	Table S2 Prediction of Dataset 1
	No.	Drug CID	Drug Name	BBB permeability Prediction
	1	CID100002215	apomorphine	Y
	2	CID100002337	benzocaine	Y
	3	CID100002441	bromazepam	Y
	4	CID100002712	chlordiazepoxide	Y
	5	CID100002733	chlorzoxazone	Y
	6	CID100002802	clonazepam	Y
	7	CID100002828	codeine	Y
	8	CID100002978	thc	Y
	9	CID100002995	desipramine	Y
	10	CID100003063	dihydrocodeine	Y
	11	CID100003158	doxepin	Y
	12	CID100003168	droperidol	Y
	13	CID100003261	estazolam	Y
	14	CID100003393	flurazepam	Y
	15	CID100003821	ketamine	Y
	16	CID100003918	levorphanol	Y
	17	CID100004064	meprobamate	Y
	18	CID100004107	methocarbamol	Y
	19	CID100004158	methylphenidate	Y
	20	CID100004425	naloxone	Y
	21	CID100004506	nitrazepam	Y
	22	CID100004543	nortriptyline	Y
	23	CID100004601	orphenadrine	Y
	24	CID100004635	oxycodone	Y
	25	CID100004745	pergolide	Y
	26	CID100004909	primidone	Y
	27	CID100004976	protriptyline	Y
	28	CID100004999	quazepam	Y
	29	CID100005051	rescinnamine	Y
	30	CID100005052	reserpine	Y
	31	CID100005193	secobarbital	Y
	32	CID100005530	tranylcypromine	N
	33	CID100005533	trazodone	Y
	34	CID100005572	trihexyphenidyl	Y
	35	CID100005584	trimipramine	Y
	36	CID100006018	tetrabenzine	Y
	37	CID100016362	pimozide	Y
	38	CID100022258	hydrocodone	Y
	39	CID100000214	Alprostadil	N
	40	CID100000698	estrone	N
	41	CID100002171	amoxicillin	N
	42	CID100002173	ampicillin	N
	43	CID100002349	penicillin G	N
	44	CID100002617	Cefazolin	N
	45	CID100002727	chlorpropamide	N
	46	CID100002732	chlorthalidone	N
	47	CID100002812	clotrimazole	N
	48	CID100002955	dapsone	N
	49	CID100003003	dexamethasone	Y
	50	CID100003042	dicyclomine	N
	51	CID100003062	Digoxin	N
	52	CID100003198	Econazole	N
	53	CID100003255	erythromycin	N
	54	CID100003364	Flucloxacillin	N
	55	CID100003623	homatropine	N
	56	CID100003637	hydralazine	N
	57	CID100003647	hydroflumethiazide	N
	58	CID100003779	Isoproterenol	N
	59	CID100003869	labetalol	N
	60	CID100004044	Mefenamic Acid	N
	61	CID100004053	melphalan	N
	62	CID100004121	Methyclothiazide	N
	63	CID100004159	Methylprednisolone	N
	64	CID100004160	androsan	N
	65	CID100004189	Miconazole	N
	66	CID100004536	norethindrone	N
	67	CID100004614	Oxaprozin	N
	68	CID100004680	papaverine	N
	69	CID100004768	phenoxybenzamine	N
	70	CID100004845	pirbuterol	N
	71	CID100004870	Polythiazide	N
	72	CID100004893	prazosin	N
	73	CID100004894	prednisolone	N
	74	CID100004900	prednisone	N
	75	CID100005032	Ephedrine	N
	76	CID100005184	scopolamine	N
	77	CID100005267	Spironolactone	N
	78	CID100005404	Terconazole	N
	79	CID100005407	testolactone	N
	80	CID100005503	tolazamide	N
	81	CID100005505	tolbutamide	N
	82	CID100005544	Triamcinolone	Y
	83	CID100005546	Triamterene	N
	84	CID100005726	zidovudine	N
	85	CID100005878	Oxandrolone	N
	86	CID100009433	aminophylline	N
	87	CID100009904	nandrolone	Y
	88	CID100222786	Cortisone	N
	89	CID102723601	thioguanine	N
	90	CID105381226	rifampin	N
	91	CID144134877	oxytetracycline	N
