# Supplementary material for: Improved Classification of Blood-Brain-Barrier Drugs Using Deep Learning
Source: Sci Rep. 2019 Jun 19;9:8802. doi: 10.1038/s41598-019-44773-4 (PMC6584536; doi:10.1038/s41598-019-44773-4)
Supplement: Supplementary file 3 — Table S3 [file 41598_2019_44773_MOESM3_ESM.xlsx]

## Sheet: Dataset2
	Table S3 Prediction of Dataset 2
	No.	Drug ID	Name	BBB permeability Prediction
	1	CID100000297	Methane	Y
	2	CID100000298	Chloramphenicol	Y
	3	CID100000338	salicyclic acid	N
	4	CID100000401	Cycloserine	Y
	5	CID100000444	Bupropion	Y
	6	CID100000450	estradiol	Y
	7	CID100000453	Mannitol	N
	8	CID100000596	Cytarabine	Y
	9	CID100000598	Mesna	N
	10	CID100000681	Dopamine	N
	11	CID100000815	Kanamycin	N
	12	CID100000838	Epinephrine	N
	13	CID100000942	Nicotine	Y
	14	CID100000951	Norepinephrine	N
	15	CID100001046	Pyrazinamide	Y
	16	CID100001065	quinidine	Y
	17	CID100001206	methamphetamine	N
	18	CID100001546	Cladribine	Y
	19	CID100001690	Doxorubicin	N
	20	CID100001775	Phenytoin	Y
	21	CID100001971	Abacavir	Y
	22	CID100001972	Amphotericin B	N
	23	CID100001978	Acebutolol	Y
	24	CID100001983	p-acetamidophenol	Y
	25	CID100002022	Aciclovir	Y
	26	CID100002082	Albendazole	Y
	27	CID100002083	salbutamol	N
	28	CID100002094	Allopurinol	Y
	29	CID100002118	alprazolam	Y
	30	CID100002130	Amantadine	Y
	31	CID100002141	Amifostine	N
	32	CID100002142	Amikacin	Y
	33	CID100002153	theophylline	Y
	34	CID100002160	Amitriptyline	Y
	35	CID100002163	Amobarbital	Y
	36	CID100002244	Aspirin	Y
	37	CID100002249	atenolol	N
	38	CID100002266	Azelaicacid	N
	39	CID100002269	Azithromycin	N
	40	CID100002366	betahistine	Y
	41	CID100002370	Bethanechol	N
	42	CID100002431	Bretylium	N
	43	CID100002443	Bromocriptine	N
	44	CID100002476	Buprenorphine	Y
	45	CID100002478	Busulfan	Y
	46	CID100002519	caffeine	Y
	47	CID100002520	Verapamil	Y
	48	CID100002554	carbamazepine	Y
	49	CID100002559	Carbenicillin	Y
	50	CID100002563	Carbidopa	N
	51	CID100002578	BCNU	Y
	52	CID100002583	carteolol	Y
	53	CID100002650	Ceftazidime	Y
	54	CID100002678	cetirizine	N
	55	CID100002708	chlorambucil	N
	56	CID100002719	Chloroquine	Y
	57	CID100002720	Chlorothiazide	N
	58	CID100002726	chlorpromazine	Y
	59	CID100002756	Cimetidine	N
	60	CID100002764	ciprofloxacin	N
	61	CID100002789	Clobazam	Y
	62	CID100002794	Clofazimine	N
	63	CID100002801	Clomipramine	Y
	64	CID100002803	Clonidine	Y
	65	CID100002826	Cocaine	Y
	66	CID100002833	Colchicine	N
	67	CID100002958	Daunorubicin	N
	68	CID100003007	Amfetamine	Y
	69	CID100003008	Dextromethorphan	Y
	70	CID100003016	Diazepam	Y
	71	CID100003043	Didanosine	N
	72	CID100003066	Dihydroergotamine	N
	73	CID100003100	diphenhydramine	Y
	74	CID100003117	Disulfiram	Y
	75	CID100003121	valproic acid	Y
	76	CID100003151	domperidone	Y
	77	CID100003203	Efavirenz	N
	78	CID100003222	Enalapril	N
	79	CID100003226	enflurane	Y
	80	CID100003278	Etacrynicacid	N
	81	CID100003279	Ethambutol	N
	82	CID100003291	Ethosuximide	Y
	83	CID100003308	S-Etodolac	N
	84	CID100003310	Etoposide	N
	85	CID100003325	Famotidine	Y
	86	CID100003345	Fentanyl	Y
	87	CID100003365	Fluconazole	Y
	88	CID100003366	Flucytosine	Y
	89	CID100003372	Fluphenazine	N
	90	CID100003373	flumazenil	Y
	91	CID100003380	Flunitrazepam	Y
	92	CID100003386	Fluoxetine	Y
	93	CID100003440	furosemide	N
	94	CID100003446	Gabapentin	Y
	95	CID100003454	Ganciclovir	Y
	96	CID100003559	Haloperidol	Y
	97	CID100003639	Hydrochlorothiazide	N
	98	CID100003640	cortisol	N
	99	CID100003657	Hydroxycarbamide	Y
	100	CID100003658	hydroxyzine	Y
	101	CID100003661	Atropine	Y
	102	CID100003672	ibuprofen	Y
	103	CID100003676	lidocaine	Y
	104	CID100003696	Imipramine	Y
	105	CID100003715	indomethacin	N
	106	CID100003746	Ipratropium bromide	N
	107	CID100003763	isoflurane	N
	108	CID100003767	Isoniazid	Y
	109	CID100003793	Itraconazole	N
	110	CID100003823	Ketoconazole	N
	111	CID100003825	Ketoprofen	Y
	112	CID100003826	Ketorolac	N
	113	CID100003878	lamotrigine	Y
	114	CID100003948	lomefloxacin	N
	115	CID100003950	Lomustine	Y
	116	CID100003954	loperamide	N
	117	CID100003957	loratadine	N
	118	CID100003958	Lorazepam	Y
	119	CID100004046	Mefloquine	Y
	120	CID100004051	meloxicam	N
	121	CID100004057	Mepenzolate	N
	122	CID100004058	Pethidine	Y
	123	CID100004112	Methotrexate	N
	124	CID100004171	Metoprolol	Y
	125	CID100004173	Metronidazole	Y
	126	CID100004184	Mianserin	Y
	127	CID100004192	midazolam	Y
	128	CID100004196	Mifepristone	N
	129	CID100004205	Mirtazapine	Y
	130	CID100004235	Moclobemide	Y
	131	CID100004253	Morphine	Y
	132	CID100004421	nalidixic acid	Y
	133	CID100004428	naltrexone	Y
	134	CID100004451	Nelfinavir	N
	135	CID100004463	nevirapine	Y
	136	CID100004539	norfloxacin	N
	137	CID100004583	Levofloxacin	Y
	138	CID100004585	Olanzapine	Y
	139	CID100004594	Omeprazole	N
	140	CID100004607	Oxacillin	N
	141	CID100004616	oxazepam	Y
	142	CID100004649	Aminosalicylic acid	N
	143	CID100004730	Phenoxymethylpenicillin	N
	144	CID100004736	Pentazocine	Y
	145	CID100004737	pentobarbital	Y
	146	CID100004739	Pentostatin	Y
	147	CID100004748	perphenazine	Y
	148	CID100004756	Phenazopyridine	N
	149	CID100004763	Phenobarbital	Y
	150	CID100004811	physostigmine	Y
	151	CID100004828	Pindolol	Y
	152	CID100004889	Pravastatin	N
	153	CID100004891	Praziquantel	Y
	154	CID100004911	Probenecid	N
	155	CID100004914	procaine	Y
	156	CID100004920	progesterone	Y
	157	CID100004927	Promethazine	Y
	158	CID100004943	Propofol	Y
	159	CID100004946	Propranolol	Y
	160	CID100004991	Pyridostigmine bromide	Y
	161	CID100004992	Mepyramine	Y
	162	CID100004993	Pyrimethamine	Y
	163	CID100005039	Ranitidine	N
	164	CID100005064	Ribavirin	Y
	165	CID100005073	Risperidone	Y
	166	CID100005076	Ritonavir	N
	167	CID100005095	ropinirole	Y
	168	CID100005155	Stavudine	Y
	169	CID100005206	sevoflurane	Y
	170	CID100005215	Sulfadiazine	Y
	171	CID100005253	Sotalol	Y
	172	CID100005257	sparfloxacin	N
	173	CID100005297	Streptomycin	N
	174	CID100005300	Streptozotocin	N
	175	CID100005329	Sulfamethoxazole	Y
	176	CID100005376	Tamoxifen	Y
	177	CID100005391	Temazepam	Y
	178	CID100005396	Teniposide	Y
	179	CID100005402	terbinafine	Y
	180	CID100005408	testosterone	Y
	181	CID100005452	thioridazine	Y
	182	CID100005453	Thiotepa	Y
	183	CID100005470	tibolone	Y
	184	CID100005515	Topotecan	Y
	185	CID100005556	Triazolam	Y
	186	CID100005566	Trifluoperazine	Y
	187	CID100005578	Trimethoprim	Y
	188	CID100005582	Trimetrexate	N
	189	CID100005625	Delavirdine	N
	190	CID100005651	Vancomycin	N
	191	CID100005718	Zalcitabine	N
	192	CID100005734	Zonisamide	Y
	193	CID100006468	phencyclidine	Y
	194	CID100006503	Trometamol	N
	195	CID100008982	Nafcillin	N
	196	CID100009034	Methohexital	Y
	197	CID100017358	Sulphur Hexafluoride	Y
	198	CID100030623	Dexrazoxane	N
	199	CID100060787	saquinavir	N
	200	CID100062959	Trovafloxacin	Y
	201	CID100065281	Bacitracin	N
	202	CID100074989	Atovaquone	N
	203	CID100104778	Levodopa	Y
	204	CID102761171	Ethionamide	Y
	205	CID105281007	Dacarbazine	Y
	206	CID123690938	piroxicam	N
	207	CID125880656	Doxycycline	N
	208	CID126275995	Minocycline	N
	209	CID151601240	Demeclocycline	N
	210	CID100050614	Cefotetan	N
