# Supplementary material for: Improved Classification of Blood-Brain-Barrier Drugs Using Deep Learning
Source: Sci Rep. 2019 Jun 19;9:8802. doi: 10.1038/s41598-019-44773-4 (PMC6584536; doi:10.1038/s41598-019-44773-4)
Supplement: Supplementary file 4 — Table S4 [file 41598_2019_44773_MOESM4_ESM.xlsx]

## Sheet: Dataset3
	Table S4 Prediction of Dataset 3
	No.	Drug ID	Name	BBB permeability Prediction
	1	CID100000214	Alprostadil	N
	2	CID100000298	chloramphenicolB6:O3B6:M102	Y
	3	CID100000338	salicylic acid	N
	4	CID100000444	bupropion	Y
	5	CID100000450	estradiol	Y
	6	CID100000453	mannitol	N
	7	CID100000681	dopamine	N
	8	CID100000698	estrone	N
	9	CID100000942	nicotine	Y
	10	CID100001206	methamphetamine	N
	11	CID100001690	doxorubicin	N
	12	CID100001775	phenytoin	Y
	13	CID100001983	acetaminophen	Y
	14	CID100002083	albuterolsulfate	N
	15	CID100002094	allopurinol	Y
	16	CID100002130	amantadine	Y
	17	CID100002153	theophylline	Y
	18	CID100002160	amitriptyline	Y
	19	CID100002171	amoxicillin	N
	20	CID100002173	ampicillin	N
	21	CID100002215	apomorphine	Y
	22	CID100002244	aspirin	Y
	23	CID100002337	benzocaine	Y
	24	CID100002349	penicillin G	N
	25	CID100002441	bromazepam	Y
	26	CID100002519	caffeine	Y
	27	CID100002520	verapamil	Y
	28	CID100002554	carbamazepine	Y
	29	CID100002559	carbenicillin	Y
	30	CID100002563	carbidopa	N
	31	CID100002617	Cefazolin	N
	32	CID100002708	chlorambucil	N
	33	CID100002712	chlordiazepoxide	Y
	34	CID100002720	chlorothiazide	N
	35	CID100002726	chlorpromazine	Y
	36	CID100002727	chlorpropamide	N
	37	CID100002732	chlorthalidone	Y
	38	CID100002733	chlorzoxazone	Y
	39	CID100002789	clobazam	Y
	40	CID100002801	clomipramine	Y
	41	CID100002802	clonazepam	Y
	42	CID100002812	clotrimazole	N
	43	CID100002826	cocaine	Y
	44	CID100002828	codeine	Y
	45	CID100002955	dapsone	N
	46	CID100002978	thc	Y
	47	CID100002995	desipramine	Y
	48	CID100003003	dexamethasone	N
	49	CID100003007	amphetamine	Y
	50	CID100003016	diazepam	Y
	51	CID100003042	dicyclomine	N
	52	CID100003062	Digoxin	N
	53	CID100003063	dihydrocodeine	Y
	54	CID100003100	diphenhydramine	Y
	55	CID100003121	valproic acid	Y
	56	CID100003151	Domperidone	Y
	57	CID100003158	doxepin	Y
	58	CID100003168	droperidol	Y
	59	CID100003198	Econazole	N
	60	CID100003255	erythromycin	N
	61	CID100003261	estazolam	Y
	62	CID100003278	Ethacrynic Acid	N
	63	CID100003291	ethosuximide	Y
	64	CID100003364	Flucloxacillin	N
	65	CID100003372	fluphenazine	Y
	66	CID100003393	flurazepam	Y
	67	CID100003440	furosemide	N
	68	CID100003454	ganciclovir	Y
	69	CID100003559	haloperidol	Y
	70	CID100003623	homatropine	N
	71	CID100003637	hydralazine	N
	72	CID100003639	Hydrochlorothiazide	N
	73	CID100003640	Hydrocortisone	N
	74	CID100003647	hydroflumethiazide	N
	75	CID100003658	hydroxyzine	Y
	76	CID100003661	atropine	Y
	77	CID100003672	ibuprofen	Y
	78	CID100003676	lidocaine	Y
	79	CID100003696	imipramine	Y
	80	CID100003715	indomethacin	N
	81	CID100003767	isoniazid	Y
	82	CID100003779	Isoproterenol	N
	83	CID100003821	ketamine	Y
	84	CID100003869	labetalol	N
	85	CID100003918	levorphanol	Y
	86	CID100003958	lorazepam	Y
	87	CID100004044	Mefenamic Acid	N
	88	CID100004053	melphalan	N
	89	CID100004058	demerol	Y
	90	CID100004064	meprobamate	Y
	91	CID100004107	methocarbamol	Y
	92	CID100004112	methotrexate	N
	93	CID100004121	Methyclothiazide	N
	94	CID100004158	methylphenidate	Y
	95	CID100004159	Methylprednisolone	N
	96	CID100004160	androsan	N
	97	CID100004189	Miconazole	N
	98	CID100004253	morphine	Y
	99	CID100004425	naloxone	Y
	100	CID100004506	nitrazepam	Y
	101	CID100004536	norethindrone	N
	102	CID100004543	nortriptyline	Y
	103	CID100004601	orphenadrine	Y
	104	CID100004614	Oxaprozin	N
	105	CID100004616	oxazepam	Y
	106	CID100004635	oxycodone	Y
	107	CID100000596	Cytarabine	Y
	108	CID100004680	papaverine	N
	109	CID100004737	pentobarbital	Y
	110	CID100004745	pergolide	Y
	111	CID100004756	phenazopyridine	N
	112	CID100004763	phenobarbital	Y
	113	CID100004768	phenoxybenzamine	N
	114	CID100004811	physostigmine	Y
	115	CID100004845	pirbuterol	N
	116	CID100004870	Polythiazide	N
	117	CID100004893	prazosin	N
	118	CID100004894	prednisolone	N
	119	CID100004900	prednisone	N
	120	CID100004909	primidone	Y
	121	CID100004911	probenecid	N
	122	CID100004914	procaine	N
	123	CID100004920	progesterone	Y
	124	CID100004927	isopromethazine	N
	125	CID100004943	propofol	Y
	126	CID100004946	propranolol	Y
	127	CID100004976	protriptyline	Y
	128	CID100004992	mepyramine	Y
	129	CID100004999	quazepam	Y
	130	CID100005032	Ephedrine	N
	131	CID100005051	rescinnamine	Y
	132	CID100005052	reserpine	Y
	133	CID100005184	scopolamine	N
	134	CID100005193	secobarbital	Y
	135	CID100005267	Spironolactone	N
	136	CID100005391	temazepam	Y
	137	CID100005404	Terconazole	N
	138	CID100005407	testolactone	N
	139	CID100005408	testosterone	Y
	140	CID100005452	thioridazine	Y
	141	CID100005503	tolazamide	N
	142	CID100005505	tolbutamide	N
	143	CID100005530	tranylcypromine	Y
	144	CID100005533	trazodone	Y
	145	CID100005544	Triamcinolone	N
	146	CID100005546	Triamterene	N
	147	CID100005572	trihexyphenidyl	Y
	148	CID100005584	trimipramine	Y
	149	CID100005726	zidovudine	N
	150	CID100005878	Oxandrolone	N
	151	CID100006018	tetrabenzine	Y
	152	CID100006468	phencyclidine	Y
	153	CID100009433	aminophylline	N
	154	CID100009904	nandrolone	N
	155	CID100016362	pimozide	Y
	156	CID100022258	hydrocodone	Y
	157	CID100222786	Cortisone	N
	158	CID102723601	thioguanine	N
	159	CID105381226	rifampin	N
	160	CID125880656	doxycycline	Y
	161	CID144134877	oxytetracycline	Y
