# Supplementary material for: Improved Classification of Blood-Brain-Barrier Drugs Using Deep Learning
Source: Sci Rep. 2019 Jun 19;9:8802. doi: 10.1038/s41598-019-44773-4 (PMC6584536; doi:10.1038/s41598-019-44773-4)
Supplement: Supplementary file 5 — Table S5 [file 41598_2019_44773_MOESM5_ESM.xlsx]

## Sheet: TableS1
	Table S5 CNS Symptoms
	No.	Symptoms		Note:
	1	Adjustment disorders (incl subtypes)		"NEC" means "Not Elsewhere Classified"
	2	Anxiety disorders and symptoms
	3	Changes in physical activity
	4	Cognitive and attention disorders and disturbances
	5	Communication disorders and disturbances
	6	Deliria (incl confusion)
	7	Dementia and amnestic conditions
	8	Depressed mood disorders and disturbances
	9	Developmental disorders NEC
	10	Dissociative disorders
	11	Disturbances in thinking and perception
	12	Eating disorders and disturbances
	13	Impulse control disorders NEC
	14	Manic and bipolar mood disorders and disturbances
	15	Mood disorders and disturbances NEC
	16	Personality disorders and disturbances in behaviour
	17	Psychiatric and behavioural symptoms NEC
	18	Psychiatric disorders NEC
	19	Schizophrenia and other psychotic disorders
	20	Sexual dysfunctions, disturbances and gender identity disorders
	21	Sleep disorders and disturbances
	22	Somatoform and factitious disorders
	23	Suicidal and self-injurious behaviours NEC
	24	Central nervous system infections and inflammations
	25	Central nervous system vascular disorders
	26	Congenital and peripartum neurological conditions
	27	Cranial nerve disorders (excl neoplasms)
	28	Demyelinating disorders
	29	Encephalopathies
	30	Headaches
	31	Increased intracranial pressure and hydrocephalus
	32	Movement disorders (incl parkinsonism)
	33	Nervous system neoplasms benign
	34	Nervous system neoplasms malignant and unspecified NEC
	35	Neurological disorders of the eye
	36	Neurological disorders NEC
	37	Neuromuscular disorders
	38	Peripheral neuropathies
	39	Seizures (incl subtypes)
	40	Sleep disturbances (incl subtypes)
	41	Spinal cord and nerve root disorders
	42	Structural brain disorders
	43	Mental impairment disorders
