# Supplementary material for: Improved Classification of Blood-Brain-Barrier Drugs Using Deep Learning
Source: Sci Rep. 2019 Jun 19;9:8802. doi: 10.1038/s41598-019-44773-4 (PMC6584536; doi:10.1038/s41598-019-44773-4)
Supplement: Supplementary file 6 — Table S6 [file 41598_2019_44773_MOESM6_ESM.xlsx]

## Sheet: TableS2
	Table S6 Phenotypes Associated with HLGT-in-CNS
	HLGT	Adjustment disorders (incl subtypes)	Anxiety disorders and symptoms	Changes in physical activity	Cognitive and attention disorders and disturbances	Communication disorders and disturbances	Deliria (incl confusion)	Dementia and amnestic conditions	Depressed mood disorders and disturbances	Developmental disorders NEC	Dissociative disorders	Disturbances in thinking and perception	Eating disorders and disturbances	Impulse control disorders NEC	Manic and bipolar mood disorders and disturbances	Mood disorders and disturbances NEC	Personality disorders and disturbances in behaviour	Psychiatric and behavioural symptoms NEC	Psychiatric disorders NEC	Schizophrenia and other psychotic disorders	Sexual dysfunctions, disturbances and gender identity disorders	Sleep disorders and disturbances	Somatoform and factitious disorders	Suicidal and self-injurious behaviours NEC	Central nervous system infections and inflammations	Central nervous system vascular disorders	Congenital and peripartum neurological conditions	Cranial nerve disorders (excl neoplasms)	Demyelinating disorders	Encephalopathies	Headaches	Increased intracranial pressure and hydrocephalus	Movement disorders (incl parkinsonism)	Nervous system neoplasms benign	Nervous system neoplasms malignant and unspecified NEC	Neurological disorders of the eye	Neurological disorders NEC	Neuromuscular disorders	Peripheral neuropathies	Seizures (incl subtypes)	Sleep disturbances (incl subtypes)	Spinal cord and nerve root disorders	Structural brain disorders	Mental impairment disorders
	PT Level clinical phenotypes	Adjustment disorder with anxiety	Agitation	Catatonia	Attention deficit/hyperactivity disorder	Aphonia	Confusional state	Dementia Alzheimer's type	Agitated depression	Developmental coordination disorder	Depersonalisation	Delusion	Purging	Impulsive behaviour	Bipolar I disorder	Blunted affect	Aggression	Breath holding	Congenital brain damage	Brief psychotic disorder, with postpartum onset	Anorgasmia	Terminal insomnia	Compensation neurosis	Completed suicide	Amoebic brain abscess	Carotid artery aneurysm	Ataxia telangiectasia	XIth nerve injury	Acute disseminated encephalomyelitis	Hepatic encephalopathy	Chronic paroxysmal hemicrania	Congenital hydrocephalus	Athetosis	Brain stem glioma benign	Brain neoplasm malignant	Blindness	Areflexia	Adrenergic syndrome	Guillain-Barre syndrome	Generalised non-convulsive epilepsy	Abnormal dreams	Anterior spinal artery syndrome	Brain herniation	Dementia Alzheimer's type
		Adjustment disorder with depressed mood	Agitation neonatal	Decreased activity	Atypical attention deficit syndrome	Deaf mutism	Disorientation	Dementia of the Alzheimer's type, uncomplicated	Depression	Psychomotor skills impaired	Dissociation	Delusion of grandeur	Self-induced vomiting	Intermittent explosive disorder	Bipolar II disorder	Constricted affect	Antisocial behaviour	Staring	Cushing's syndrome	Brief psychotic disorder with marked stressors	Female orgasmic disorder	Initial insomnia	Munchausen's syndrome	Intentional self-injury	Bacterial abscess central nervous system	Cerebral aneurysm ruptured syphilitic	Cockayne's syndrome	XIth nerve paralysis	Concentric sclerosis	Hyperbilirubinaemia neonatal	Drug withdrawal headache	Hydrocephalus	Chorea	Oligodendroglioma benign	Cerebral neuroblastoma	Blindness cortical	Extensor plantar response	Adrenolytic syndrome	Polyneuropathy	Petit mal epilepsy	Sleep paralysis	Brown-Sequard syndrome	Cerebellar atrophy	Dementia of the Alzheimer's type, uncomplicated
		Adjustment disorder with disturbance of conduct	Akathisia	Psychomotor hyperactivity	Oppositional defiant disorder	Expressive language disorder	Confusion postoperative	Dementia of the Alzheimer's type, with delirium	Depression postoperative	Fine motor delay	Dissociative amnesia	Delusion of reference	Food hoarding	Kleptomania	Cyclothymic disorder	Flat affect	Asocial behaviour	Regressive behaviour	Cushingoid	Transient psychosis	Male orgasmic disorder	Insomnia	Factitious disorder	Suicidal ideation	Brain abscess	Intracranial aneurysm	Congenital central nervous system anomaly	Accessory nerve disorder	Demyelination	Hypoglycaemic encephalopathy	Headache	Normal pressure hydrocephalus	Choreoathetosis	Astrocytoma, low grade	Malignant neoplasm of spinal cord	Blindness transient	Hyperreflexia	Anticholinergic syndrome	Miller Fisher syndrome	Grand mal convulsion	Sleep talking	Cauda equina syndrome	Cerebral atrophy	Dementia of the Alzheimer's type, with delirium
		Adjustment disorder with mixed anxiety and depressed mood	Anticipatory anxiety	Restlessness	Conduct disorder	Mixed receptive-expressive language disorder	Delirium	Dementia of the Alzheimer's type, with delusions	Depression suicidal	Gross motor delay	Dissociative disorder	Delusion of replacement	Eating disorder symptom	Pathological gambling	Bipolar disorder	Inappropriate affect	Attention-seeking behaviour	Abnormal behaviour	Personality change due to a general medical condition	Brief psychotic disorder without marked stressors	Orgasm abnormal	Middle insomnia	Aphonia psychogenic	Suicide attempt	Dural abscess	Wyburn Mason's syndrome	Diastematomyelia	Deafness neurosensory	Leukodystrophy	Kernicterus	Post-traumatic headache	Dandy-Walker syndrome	Sydenham's chorea	Meningioma benign	Brain cancer metastatic	Blindness unilateral	Hyporeflexia	Atonic urinary bladder	Critical illness polyneuropathy	Benign familial neonatal convulsions	Sleep terror	Hydromyelia	Concussion	Dementia of the Alzheimer's type, with delusions
		Adjustment disorder with mixed disturbance of emotion and conduct	Anxiety	Automatism	Change in sustained attention	Mutism	Delirium tremens	Dementia of the Alzheimer's type, with depressed mood	Dysthymic disorder	Motor developmental delay	Dissociative fugue	Delusions, mixed	Anorexia and bulimia syndrome	Poriomania	Hypomania	Affect lability	Belligerence	Sexually inappropriate behaviour	Porphyria acute	Alice in wonderland syndrome	Premature ejaculation	Hyposomnia	Blindness hysterical	Self-injurious ideation	Fungal abscess central nervous system	Carotid artery dissection	Diencephalic syndrome of infancy	Deafness permanent	Neuromyelitis optica	Marchiafava-Bignami disease	Sinus headache	Hypertensive hydrocephalus	Paroxysmal choreoathetosis	Spinal meningioma benign	Malignant cranial nerve neoplasm	Diplopia	Reflexes abnormal	Autonomic nervous system imbalance	Acute polyneuropathy	Automatism epileptic	Somnambulism	Hypertonic bladder	Congenital brain damage	Dementia of the Alzheimer's type, with depressed mood
		Grief reaction	Nervousness	Automatism epileptic	Distractibility	Phonological disorder	Delirium febrile	Presenile dementia	Postpartum depression	Asperger's disorder	Dissociative identity disorder	Erotomanic delusion	Anorexia nervosa	Pyromania	Mania	Anger	Disinhibition	Choking sensation	Thyrotoxic crisis	Delusional disorder, erotomanic type	Orgasmic sensation decreased	Behavioural insomnia of childhood	Conversion disorder	Self injurious behaviour	Intraspinal abscess	Charcot-Bouchard microaneurysms	Duane's syndrome	Deafness transitory	Leukoencephalomyelitis	Reye's syndrome	Temporomandibular joint syndrome	Congenital aqueductal stenosis	Mount-Reback syndrome	Benign neoplasm of pineal gland	CNS germinoma	Extraocular muscle paresis	Oculocephalogyric reflex absent	Bladder sphincter atony	Sensory neuropathy hereditary	Complex partial seizures	Abnormal sleep-related event	Myelopathy	Subdural hygroma	Presenile dementia
		Adjustment disorder	Stress	Automatism, command	Disturbance in attention	Selective mutism		Alcohol induced persisting dementia	Major depression	Autism		Jealous delusion	Binge eating	Trichotillomania		Crying	Grandiosity	Hyperventilation	Water intoxication	Delusional disorder, grandiose type	Exhibitionism	Breathing-related sleep disorder	Dysphonia psychogenic	Suicidal behaviour	Subdural empyema	Vertebral artery dissection	Meningomyelocele	Tinnitus	Encephalitis periaxialis diffusa	Toxic encephalopathy	Tension headache	Aqueductal stenosis	Huntington's disease	Benign neoplasm of spinal cord	Nongerminomatous germ cell tumour of the CNS	Hemianopia	Palmomental reflex	Cholinergic syndrome	Congenital neuropathy	Dreamy state	Loss of dreaming	Nerve root lesion	Cerebral ventricle dilatation	Alcohol induced persisting dementia
			Tension	Bruxism	Mental impairment	Speech disorder developmental		Post-traumatic amnestic disorder	Menopausal depression	Childhood disintegrative disorder		Persecutory delusion	Bulimia nervosa	Onychophagia		Diencephalic syndrome of infancy	Hostility	Neglect of personal appearance	Perinatal brain damage	Delusional disorder, jealous type	Fetishism	Hypersomnia	Hypochondriasis		Tuberculous abscess central nervous system	Brain stem haemorrhage	Porphyria acute	VIIIth nerve injury	Acute haemorrhagic leukoencephalitis	Uraemic encephalopathy	Vascular headache	Benign intracranial hypertension	Akathisia	Brain neoplasm benign	Choroid plexus carcinoma	Hemianopia heteronymous	Kernig's sign	Diabetic autonomic neuropathy	Axillary nerve injury	Psychomotor seizures	Sleep-related eating disorder	Neurogenic bladder	Cerebrospinal fistula	Creutzfeldt-Jakob disease
			Anxiety postoperative	Echolalia	Lennox-Gastaut syndrome	Communication disorder		Amnestic disorder	Childhood depression	Rett's disorder		Somatic delusion	Eating disorder	Impulse-control disorder		Dysphoria	Indifference	Throat tightness	Mental disorder due to a general medical condition	Delusional disorder, mixed type	Frotteurism	Pickwickian syndrome	Irritable bowel syndrome		Central nervous system abscess	Brain stem infarction	Spina bifida	VIIIth nerve lesion	Dysmyelination	Wernicke's encephalopathy	Ophthalmoplegic migraine	Brain compression	Akinesia	Choroid plexus papilloma	Brain teratoma	Hemianopia homonymous	Hoffmann's sign	Faecal incontinence	Carpal tunnel syndrome	Temporal lobe epilepsy	Sleep sex	Radiation myelopathy	Encephalomalacia	Dementia
			Agitation postoperative	Head banging	Borderline mental impairment	Posterior fossa syndrome		Korsakoff's syndrome	Post stroke depression	Autism spectrum disorder		Thought insertion	Feeding disorder of infancy or early childhood	Necromania		Elevated mood	Inferiority complex	Trance	Neuropsychiatric lupus	Delusional disorder, somatic type	Masochism	Sleep apnoea syndrome	Polydipsia psychogenic		Extradural abscess	Brain stem ischaemia	Spina bifida occulta	Acoustic neuritis	Osmotic demyelination syndrome	Hypercapnic encephalopathy	Postictal headache	Intracranial pressure increased	Basal ganglion degeneration	Craniopharyngioma benign	Anaplastic astrocytoma	Optic pathway injury	Glabellar reflex abnormal	Horner's syndrome	Femoral nerve injury	Uncinate fits	Sleep inertia	Radiculitis brachial	Cerebral atrophy congenital	Progressive supranuclear palsy
			Pseudoangina	Posturing	Daydreaming	Cerebellar mutism		Wernicke-Korsakoff syndrome	Postictal depression	Neurodevelopmental disorder		Thought withdrawal	Hyperphagia	Dermatillomania		Emotional disorder	Irritability	Hypervigilance	Brain injury	Delusional disorder, unspecified type	Paedophilia	Somnolence	Psychogenic dysuria		Subarachnoid abscess	Carotid arterial embolus	Sturge-Weber syndrome	Neurosensory hypoacusis	Clinically isolated syndrome	Metabolic encephalopathy	Cluster headache	Papilloedema	Bradykinesia	Ependymoma benign	Brain stem glioma	Photopsia	Poor sucking reflex	Incontinence	Median nerve injury	Epileptic psychosis	Confusional arousal	Radiculopathy	Brain mass	Senile dementia
			Activation syndrome	Stereotypy	Cognitive disorder	Clang associations		Amnesia	Anhedonia			Thought broadcasting	Merycism	Compulsive lip biting		Euphoric mood	Judgement impaired	Abulia	Neuropsychiatric syndrome	Delusional disorder, persecutory type	Paraphilia	Somnolence neonatal	Psychogenic pain disorder		Paraspinal abscess	Carotid artery thrombosis	Trisomy 13	Mixed deafness	Multiple sclerosis	Hyponatraemic encephalopathy	Post lumbar puncture syndrome	Brain oedema	Buccoglossal syndrome	Haemangioblastoma	Ependymoma malignant	Scotoma	Brudzinski's sign	Somatoform disorder cardiovascular	Meralgia paraesthetica	Deja vu	Advanced sleep phase	Spinal claudication	Brain contusion	Vascular dementia
			Acute stress disorder	Waxy flexibility	Cerebellar cognitive affective syndrome	Logorrhoea		Anterograde amnesia	Decreased interest			Cotard's syndrome	Pica	Nail picking		Moaning	Negativism	Impaired self-care	Altered state of consciousness	Acute psychosis	Sadism	Stupor	Somatisation disorder		Arachnoiditis	Cerebellar artery thrombosis	Tuberous sclerosis	Auditory neuropathy spectrum disorder	Multiple sclerosis relapse	Diabetic encephalopathy	SUNCT syndrome	Cerebrospinal thrombotic tamponade	Clumsiness	Intracranial haemangioma	Glioblastoma	Strabismus	Postural reflex impairment	Sympathetic posterior cervical syndrome	Mononeuritis	Simple partial seizures	Circadian rhythm sleep disorder	Spinal column stenosis	Perinatal brain damage	Variant Creutzfeldt-Jakob disease
			Post-traumatic stress disorder	Echopraxia	Minor cognitive motor disorder	Neologism		Memory impairment	Depressed mood			Depressive delusion	Food aversion	Compulsive shopping		Mood altered	Paranoia	Gulf war syndrome	Psychological factor affecting medical condition	Alcoholic psychosis	Transvestism	Dyssomnia	Somatoform disorder cardiovascular		Cerebral sarcoidosis	Cerebellar haemorrhage	Brain malformation	Cranial nerve injury secondary to birth trauma	Progressive multiple sclerosis	Hyperammonaemic encephalopathy	Cervicogenic headache	Dialysis disequilibrium syndrome	Dyskinesia	Neurilemmoma benign	Glioblastoma multiforme	Strabismus congenital	Reappearance of infantile reflexes	Urinary incontinence	Mononeuropathy multiplex	Autonomic seizure	Delayed sleep phase	Spinal cord compression	Cerebrosclerosis	Membranous lipodystrophy
			Postpartum stress disorder	Tic	Executive dysfunction	Repetitive speech		Paramnesia	Feeling of despair			Deja vu	Aphagia	Compulsive hoarding		Premenstrual syndrome	Personality change	Post concussion syndrome	Mental status changes	Psychotic behaviour	Voyeurism	Poor quality sleep	Somatoform disorder gastrointestinal		CNS ventriculitis	Cerebellar infarction	Phakomatosis	Cranial nerve palsies multiple	Relapsing-remitting multiple sclerosis	Encephalopathy	Eagles syndrome	Cerebrospinal fluid retention	Dyskinesia neonatal	Neurofibroma	Gliosarcoma	Sudden visual loss	Ataxia	Cholinesterase inhibition	Musculocutaneous nerve injury	Atonic seizures	Irregular sleep phase	Spondylitic myelopathy	Craniocerebral injury	Dementia with Lewy bodies
			Burnout syndrome	Tourette's disorder	Reading disorder	Speech disorder		Retrograde amnesia	Feelings of worthlessness			Delusional perception	Food craving			Steroid withdrawal syndrome	Social avoidant behaviour	Psychiatric symptom	Mental status changes postoperative	Senile psychosis	Psychosexual disorder	Upper airway resistance syndrome	Somatoform disorder pregnancy		Ependymitis	Cerebral arteriovenous malformation haemorrhagic	Angelman's syndrome	Neuritis cranial	Secondary progressive multiple sclerosis	Encephalopathy allergic	Procedural headache	Vasogenic cerebral oedema	Dyskinesia oesophageal	Neurofibromatosis	Malignant oligodendroglioma	Tunnel vision	Cerebellar ataxia	Neurogenic bowel	Nerve compression	Convulsion	Sleep phase rhythm disturbance	Subacute combined cord degeneration	Hippocampal sclerosis	Frontotemporal dementia
			Acrophobia		Learning disorder	Verbigeration		Transient global amnesia	Morose			Derealisation	Appetite disorder			Emotional distress	Soliloquy	Exaggerated startle response	Dyslogia	Shared psychotic disorder	Gender identity disorder	Periodic limb movement disorder	Somatoform disorder skin		Gliosis	Cerebral artery embolism	Lipomeningocele	Tolosa-Hunt syndrome	Primary progressive multiple sclerosis	Encephalopathy neonatal	Exertional headache	Cytotoxic oedema	Extrapyramidal disorder	Prolactinoma	Medulloblastoma	Vision blurred	Cerebellar syndrome	Diabetic gastroparesis	Peroneal nerve injury	Convulsions local	Terminal insomnia	Syringomyelia	Diffuse axonal injury	AIDS dementia complex
			Agoraphobia		Cri du Chat syndrome	Taciturnity		Creutzfeldt-Jakob disease	Psychomotor retardation			Flashback	Feeding disorder			Frustration	Suspiciousness	Psychiatric decompensation	Mental disorder	Reactive psychosis	Erection increased	Cataplexy	Torticollis psychogenic		Progressive multifocal leukoencephalopathy	Cerebral artery occlusion	Holoprosencephaly	Auriculotemporal syndrome	Progressive relapsing multiple sclerosis	Hypertensive encephalopathy	Cold-stimulus headache	Slit ventricle syndrome	Fumbling	Cerebral haemangioma	Mixed astrocytoma-ependymoma	Visual acuity reduced	Clumsy child syndrome	Sympathicotonia	Peroneal nerve palsy	Convulsive threshold lowered	Initial insomnia	Spinal cord haemorrhage	Encephalolith	Autism
			Animal phobia		Fragile X syndrome	Idioglossia		Dementia	Tearfulness			Formication	Hypophagia			Emotional poverty	Violence-related symptom	Toe walking	Emotional disorder of childhood	Epileptic psychosis	Inadequate lubrication	Hypnagogic hallucination	Vomiting psychogenic		Epiduritis	Cerebral artery thrombosis	De Lange's syndrome	Cranial nerve disorder	Marburg's variant multiple sclerosis	Leukoencephalopathy	Occipital neuralgia		Hyperkinesia	Congenital cerebral haemangioma	Mixed oligo-astrocytoma	Visual acuity reduced transiently	Congenital nystagmus	Autonomic failure syndrome	Posterior tibial nerve injury	Drug withdrawal convulsions	Insomnia	Meningoradiculitis	Cerebral calcification	Neurodevelopmental disorder
			Claustrophobia		Galactosaemia	Slow speech		Kuru	Feeling guilty			Hallucination	Lack of satiety			Mood swings	Homicidal ideation	Decreased eye contact	Failure to thrive	Childhood psychosis	Sexual inhibition	Hypnopompic hallucination	Psychosomatic disease		Central nervous system inflammation	Cerebral haemorrhage	Rathke's cleft cyst	Cranial nerve injury	Uhthoff's phenomenon	AIDS encephalopathy	Typical aura without headache		Hyperkinesia neonatal	Cerebral hygroma	Astrocytoma malignant	Visual field defect	Coordination abnormal	Colonic pseudo-obstruction	Radial nerve injury	Eclampsia	Middle insomnia	Spinal cord ischaemia	Kluver-Bucy syndrome	Amnesia
			Fear		Mental retardation	Cluttering		Senile dementia	Depressive symptom			Hallucination, auditory				Affective disorder	Impatience	Psychological trauma	Neurotic disorder of childhood	Psychotic disorder	Organic erectile dysfunction	Narcolepsy	Body dysmorphic disorder		Encephalitis	Cerebral haemorrhage neonatal	Congenital spinal cord anomaly	Cranial nerve paralysis	Band sensation	Periventricular leukomalacia	Migraine		Hypokinesia	Venous angioma of brain	Metastatic glioma	Kearns-Sayre syndrome	Developmental coordination disorder	Hypotonic urinary bladder	Radial nerve palsy	Epilepsy	Hyposomnia	Radicular syndrome	Septo-optic dysplasia	Anterograde amnesia
			Fear of animals		Mild mental retardation	Coprolalia		Pseudodementia	Negative thoughts			Hallucination, gustatory				Apathy	Disturbance in social behaviour		Personality disorder of childhood	Psychotic disorder due to a general medical condition	Psychogenic erectile dysfunction	Sleep attacks	Colitis psychogenic		Encephalitis haemorrhagic	Cerebral infarction	Amaurotic familial idiocy	Paresis cranial nerve	Krabbe's disease	Opsoclonus myoclonus	Migraine with aura		Hypokinesia neonatal	Glomus jugulare tumour	Malignant glioma	Altered visual depth perception	Nystagmus	Autonomic neuropathy	Sciatic nerve injury	Epilepsy congenital	Behavioural insomnia of childhood	Conus medullaris syndrome	Brain injury	Memory impairment
			Fear of closed spaces		Moderate mental retardation	Dysarthria		Baltic myoclonic epilepsy				Hallucination, olfactory				Lethargy	Aversion		Reactive attachment disorder of infancy or early childhood	Hysterical psychosis	Disturbance in sexual arousal	Sleep paralysis	Somatoform disorder		Encephalitis post immunisation	Cerebral infarction foetal	Congenital cerebrovascular anomaly	Gradenigo's syndrome	Niemann-Pick disease	MELAS syndrome	Basilar migraine		Meige's syndrome	Cerebellar haemangioma	Gliomatosis cerebri	Congenital visual acuity reduced	Vestibular ataxia	Sympathomimetic effect	Sciatic nerve palsy	Epileptic aura	Cataplexy	Facet joint syndrome	Enlarged cerebral perivascular spaces	Post-traumatic amnestic disorder
			Fear of disease		Phenylketonuria	Dyslalia		Fahr's disease				Hallucination, tactile				Listless	Suggestibility		School refusal	Psychosis postoperative	Erectile dysfunction	Abnormal dreams	Somatoform disorder neurologic		Encephalitis post varicella	Cerebral ischaemia	Basal cell naevus syndrome	Herpes zoster oticus	Refsum's disease	Subacute myelo-opticoneuropathy	Retinal migraine		Movement disorder	Cranial nerve neoplasm benign	Medulloblastoma recurrent	Visual pathway disorder	Vestibular disorder	Orthostatic intolerance	Sympathetic nerve injury	Febrile convulsion	Hypersomnia	Spinal cord infarction	Brain midline shift	Retrograde amnesia
			Fear of open spaces		Prader-Willi syndrome	Dysphonia		Variant Creutzfeldt-Jakob disease				Hallucination, visual				Mood disorder due to a general medical condition	Stubbornness		Encopresis	Postictal psychosis	Female sexual arousal disorder	Nightmare	Pseudoneurologic symptom		Encephalitis post measles	Cerebral thrombosis	Vertebral artery hypoplasia	Cranial nerve infection	Adrenoleukodystrophy	Mitochondrial encephalomyopathy	Migraine without aura		Posturing	Nervous system neoplasm benign	Haemangiopericytoma of meninges	Metamorphopsia	Balance disorder	Cardiac autonomic neuropathy	Tarsal tunnel syndrome	Infantile spasms	Narcolepsy	Radicular pain	Visual cortex atrophy	Wernicke-Korsakoff syndrome
			Fear of weight gain		Profound mental retardation	Dysprosody		AIDS dementia complex				Hallucinations, mixed				Seasonal affective disorder	Pseudologia		Enuresis	Substance-induced psychotic disorder	Excessive masturbation	Rapid eye movements sleep abnormal	Device psychogenic complication		Encephalitis toxic	Cerebrovascular accident	Spina bifida cystica	Congenital cranial nerve paralysis	Cerebrohepatorenal syndrome	Mitochondrial neurogastrointestinal encephalopathy	Status migrainosus		Psychomotor hyperactivity	Spinal haemangioma	Intracranial meningioma malignant	Orbital apex syndrome	Dysstasia	Congenital central hypoventilation syndrome	Ulnar nerve injury	Post-traumatic epilepsy	Central-alveolar hypoventilation	Spinal cord disorder		Amnestic disorder
			Performance fear		Rubinstein-Taybi syndrome	Lack of spontaneous speech		Membranous lipodystrophy				Illusion				Boredom	Overconfidence		Alcohol abuse	Schizoaffective disorder	Libido decreased	Sleep talking	Psychogenic movement disorder		Encephalomyelitis	Embolic stroke	Craniolacunia	IIIrd nerve injury	Aicardi's syndrome	Purpura cerebri	Complicated migraine		Stereotypy	Acoustic neuroma	Meningioma malignant	Chiasma syndrome	Cerebral ataxia	Neurogenic hypertension	Ulnar neuritis	Seizure anoxic	Sleep apnoea syndrome	Nerve root compression		Transient global amnesia
			Phobia		Severe mental retardation	Poverty of speech		Behavioural and psychiatric symptoms of dementia				Jamais vu				Laziness	Egocentrism		Alcohol problem	Schizophreniform disorder	Libido increased	Sleep terror	Psychogenic tremor		Kuru	Haemorrhage intracranial	Encephalocele	IIIrd nerve paralysis	Cerebral autosomal dominant arteriopathy with subcortical infarcts and leukoencephalopathy	Postresuscitation encephalopathy	Familial hemiplegic migraine		Tardive dyskinesia	Ganglioneuroma	Spinal meningioma malignant	Dysmetropsia	Saccadic eye movement	Autonomic dysreflexia	Ulnar neurapraxia	Status epilepticus	Breathing-related sleep disorder	Radiculitis		Korsakoff's syndrome
			Phobia of exams		Trisomy 21	Pressure of speech		Dementia with Lewy bodies				Somatic hallucination				Substance-induced mood disorder	Personality disorder		Alcoholic hangover	Schizoaffective disorder bipolar type	Loss of libido	Somnambulism			Lupus encephalitis	Haemorrhagic cerebral infarction	Intracranial lipoma	IVth nerve injury	Canavan disease	Septic encephalopathy	Hemiplegic migraine		Up and down phenomenon	Neuroma	Melanomatous meningitis	Blepharospasm	Spinocerebellar ataxia	Ross syndrome	Sciatic nerve neuropathy	Tonic convulsion	Pickwickian syndrome	Spinal cord oedema		Disturbance in attention
			Phobia of flying		Trisomy 22	Screaming		Frontotemporal dementia				Hallucination, synaesthetic					Pithiatism		Alcoholism	Schizoaffective disorder depressive type	Sexual aversion disorder	Abnormal sleep-related event			Subacute sclerosing panencephalitis	Haemorrhagic stroke	Congenital neurological degeneration	IVth nerve paralysis	Metachromatic leukodystrophy	Hashimoto's encephalopathy			Pseudoparalysis	Morton's neuroma	Aesthesioneuroblastoma	Ciliary muscle spasm	Ocular dysmetria	Orthostatic hypotension	Piriformis syndrome	Hypoglycaemic seizure	Rapid eye movements sleep abnormal	Spinal cord herniation		Judgement impaired
			Phobic avoidance		Sjogren-Larsson syndrome	Dysphemia		Gerstmann Straussler Scheinker syndrome				Paroxysmal perceptual alteration					Self esteem decreased		Dependence	Schizophrenia	Excessive sexual fantasies	Parasomnia			Encephalitis brain stem	Intracranial tumour haemorrhage	Familial amyloidosis	VIth nerve injury	Pelizaeus-Merzbacher disease	Hypoxic-ischaemic encephalopathy			Micrographia	Congenital choroid plexus cyst	Ganglioneuroblastoma	Cycloplegia	Vestibular nystagmus	Orthostatic hypertension	Femoral nerve palsy	Lennox-Gastaut syndrome	Sudden onset of sleep	Pseudoradicular syndrome		Mental impairment
			Social fear		Cohen syndrome			Sneddon's syndrome				Charles Bonnet syndrome					Self esteem inflated		Drug abuse	Schizophrenia simple	Libido disorder	Loss of dreaming			Encephalitis lethargica	Intraventricular haemorrhage	Familial periodic paralysis	VIth nerve paralysis	18q minus syndrome	Posterior reversible encephalopathy syndrome			Respiratory dyskinesia	Arachnoid cyst	Neurilemmoma malignant	Eyelid ptosis	Cerebellar cognitive affective syndrome	Postural orthostatic tachycardia syndrome	Peroneal nerve palsy postoperative	Frontal lobe epilepsy	Dyssomnia	Cytomegalovirus myelomeningoradiculitis		Bradyphrenia
			Social phobia		Williams syndrome			Vascular dementia				Circumstantiality					Avoidant personality disorder		Drug dependence	Schizophrenia, catatonic type	Hypersexuality	Sleep-related eating disorder			Encephalitis allergic	Intraventricular haemorrhage neonatal	Familial tremor	IIIrd nerve disorder		Gerstmann Straussler Scheinker syndrome			Ballismus	Intraneural cyst	Neuroblastoma	Eyelid ptosis congenital	Cerebellar mutism	Amyotrophic lateral sclerosis	Cubital tunnel syndrome	Tonic clonic movements	Poor quality sleep	Sensory ganglionitis		Borderline mental impairment
			Fear of falling		Wolf-Hirschhorn syndrome			Vascular encephalopathy				Confabulation					Dependent personality disorder		Drug dependence, antepartum	Schizophrenia, disorganised type	Kluver-Bucy syndrome	Sleep sex			Paraneoplastic encephalomyelitis	Lateral medullary syndrome	Hereditary neuropathic amyloidosis	VIth nerve disorder					Rabbit syndrome	Perineurial cyst	Neonatal neuroblastoma	Eyelid sensory disorder	Acalculia	Lower motor neurone lesion	Ulnar tunnel syndrome	Acquired epileptic aphasia	Upper airway resistance syndrome	Tethered cord syndrome		Cognitive disorder
			Dysmorphophobia		Langer-Giedion syndrome							Derailment					Obsessive-compulsive personality disorder		Drug dependence, postpartum	Schizophrenia, paranoid type	Compulsive sexual behaviour	Sleep inertia			Rasmussen encephalitis	Pituitary infarction	Hereditary spastic paraplegia	IVth nerve paresis					Gross motor delay	Congenital cerebral cyst	Malignant nervous system neoplasm	Lid lag	Agraphia	Motor neurone disease	Ulnar nerve palsy	Clonic convulsion	Periodic limb movement disorder	Myelomalacia		Tachyphrenia
			Ochlophobia		Oculocerebrorenal syndrome							Flight of ideas					Antisocial personality disorder		Drug withdrawal syndrome	Schizophrenia, residual type	Dyspareunia	Confusional arousal			Encephalitis autoimmune	Precerebral artery occlusion	Moebius II syndrome	IIIrd nerve paresis					Fine motor delay	Cerebral cyst	Neuroblastoma recurrent	Ophthalmoplegia	Alexia	Progressive bulbar palsy	Mononeuropathy	Lafora's myoclonic epilepsy	Fatal familial insomnia	Epidural lipomatosis		Cri du Chat syndrome
			Phagophobia		Osteoporosis-pseudoglioma syndrome							Ideas of reference					Borderline personality disorder		Drug withdrawal syndrome neonatal	Schizophrenia, undifferentiated type	Sexual dysfunction	Sleep disorder due to general medical condition, hypersomnia type			Congenital syphilitic encephalitis	Ruptured cerebral aneurysm	Morning glory syndrome	IVth nerve disorder					Motor developmental delay	Spinal meningeal cyst	Primitive neuroectodermal tumour metastatic	Optic discs blurred	Aphasia	Progressive muscular atrophy	Phrenic nerve paralysis	Myoclonic epilepsy		Cobb syndrome		Fragile X syndrome
			Fear of crowded places		Greig's syndrome							Illogical thinking					Histrionic personality disorder		Intentional overdose		Vaginismus	Sleep disorder due to general medical condition, insomnia type			Encephalitis meningococcal	Subarachnoid haemorrhage	Riley-Day syndrome	VIth nerve paresis					Alien limb syndrome	Pineal gland cyst	Primitive neuroectodermal tumour	Paralytic lagophthalmos	Apraxia	Spinal muscular atrophy	Obturator neuropathy	Baltic myoclonic epilepsy		Vertebral foraminal stenosis		Galactosaemia
			Fear of eating		Trisomy 18							Loose associations					Narcissistic personality disorder		Tobacco abuse		Female sexual dysfunction	Sleep disorder due to general medical condition, mixed type			Listeria encephalitis	Subarachnoid haemorrhage neonatal	Tay-Sachs disease	Hyperacusis					Pharyngeal dyskinesia		Astrocytoma	Photophobia	Confusional state	Upper motor neurone lesion	Anterior interosseous syndrome	Partial seizures with secondary generalisation		Epidural fibrosis		Mental retardation
			Arachnophobia		Trisomy 17							Magical thinking					Psychopathic personality		Withdrawal syndrome		Male sexual dysfunction	Sleep disorder due to general medical condition, parasomnia type			Coccidioides encephalitis	Subdural haemorrhage neonatal	Tourette's disorder	Melkersson-Rosenthal syndrome					Psychogenic movement disorder		Carotid body tumour	Progressive external ophthalmoplegia	Dyslexia	Pyramidal tract syndrome	Posterior interosseous syndrome	Alcoholic seizure		Pneumorrhachis		Mild mental retardation
			Hydrophobia		Laurence-Moon-Bardet-Biedl syndrome							Perseveration					Paranoid personality disorder		Alcohol withdrawal syndrome		Painful ejaculation	Sleep disorder due to a general medical condition			Naegleria infection	Thrombotic stroke	Congenital facial nerve hypoplasia	Oculofacial paralysis					Congenital torticollis		Central nervous system dermoid tumour	Pseudo-blepharoptosis	Dyspraxia	Bulbospinal muscular atrophy congenital	Peripheral nerve lesion	Atypical benign partial epilepsy		Spinal pain		Moderate mental retardation
			Phonophobia		Dubowitz syndrome							Poverty of thought content					Schizoid personality disorder		Polysubstance dependence			Sleep disorder			Cerebral toxoplasmosis	Spinal haematoma	Neural tube defect	VIIth nerve injury					Dystonia		Central nervous system neoplasm	Pseudopapilloedema	Intelligence increased	Monomelic amyotrophy	Pudendal canal syndrome	Partial seizures		Injury to spinal cord secondary to birth trauma		Phenylketonuria
			Phobia of driving		Schinzel-Giedion syndrome							Tangentiality					Schizotypal personality disorder		Nicotine dependence			Hypersomnia-bulimia syndrome			Encephalitic infection	Basilar artery occlusion	Hyperexplexia	VIIth nerve paralysis					Emprosthotonus		Ependymoma	Scintillating scotoma	Neurologic neglect syndrome	Hereditary motor neurone disease	Long thoracic nerve palsy	Myoclonic epilepsy and ragged-red fibres		Nerve root injury cervical		Prader-Willi syndrome
			Noctiphobia		Kabuki make-up syndrome							Thinking abnormal							Tobacco withdrawal symptoms			Sopor			Encephalitis protozoal	Carotid artery occlusion	Congenital optic nerve anomaly	Facial paresis					Oculogyric crisis		Glioma	Visual brightness	Gerstmann's syndrome	Drop attacks	Diabetic mononeuropathy	Sudden unexplained death in epilepsy		Nerve root injury lumbar		Profound mental retardation
			Nocturnal fear		CHARGE syndrome							Thought blocking							Neonatal complications of substance abuse			Hypersomnia related to another mental condition			Encephalitis rickettsial	Vertebral artery occlusion	Lowry-Wood syndrome	Facial nerve disorder					Opisthotonus		Meningioma	Excessive ocular convergence	Agnosia	Hypertonia	Radial nerve compression	Molybdenum cofactor deficiency		Nerve root injury sacral		Rubinstein-Taybi syndrome
			Osmophobia		Velo-cardio-facial syndrome							Bradyphrenia							Multiple drug overdose intentional			Insomnia related to another mental condition			Meningoencephalitis amoebic	Spinal epidural haemorrhage	Neuropathy, ataxia, retinitis pigmentosa syndrome	Facial spasm					Pleurothotonus		Neurilemmoma	Marcus Gunn syndrome	Hemiapraxia	Hypotonia	Axonal neuropathy	Benign rolandic epilepsy		Nerve root injury thoracic		Severe mental retardation
			Nosophobia		Adiposogenital dystrophy							Morbid thoughts							Intentional drug misuse			Advanced sleep phase			Cerebral malaria	Pituitary haemorrhage	Anencephaly	Crocodile tears syndrome					Risus sardonicus		Non-secretory adenoma of pituitary	Excessive eye blinking	Brain death	Hypotonia neonatal	Brachial plexus injury	Nonketotic hyperglycinaemia		Spinal cord injury		Trisomy 21
			Photaugiaphobia		Tetrahydrobiopterin deficiency							Obsessive rumination							Substance abuse			Circadian rhythm sleep disorder			Encephalitis fungal	Cerebral haemorrhage foetal	Cerebral palsy	Glossopharyngeal neuralgia					Torticollis		Oligodendroglioma	Diabetic ophthalmoplegia	Dyscalculia	Muscle rigidity	Erb's palsy	Postictal psychosis		Spinal cord injury cauda equina		Trisomy 22
			Thanatophobia		Norrie's disease							Intellectualisation							Dopamine dysregulation syndrome			Delayed sleep phase			Balamuthia infection	Carotid aneurysm rupture	Craniorachischisis	Glossopharyngeal nerve paralysis					Trismus		Optic nerve glioma	Bell's phenomenon	Confusion postoperative	Neuroleptic malignant syndrome	Indeterminate leprosy	Seizure like phenomena		Spinal cord injury cervical		Sjogren-Larsson syndrome
			Fear of death		Trisomy 14							Tachyphrenia							Binge drinking			Irregular sleep phase			Parasitic encephalitis	Meningorrhagia	Foetal alcohol syndrome	Glossopharyngeal nerve disorder					Myotonia		Secretory adenoma of pituitary	Parinaud syndrome	Amusia	Serotonin syndrome	Klumpke's palsy	Idiopathic generalised epilepsy		Spinal cord injury lumbar		Cohen syndrome
			Fear of pregnancy		Mevalonic aciduria							Impaired reasoning										Sleep phase rhythm disturbance			Lyme disease	Cerebellar artery occlusion	Hepato-lenticular degeneration	Tongue paralysis					Sandifer's syndrome		Neuroectodermal neoplasm		Amimia	Tetanus	Lepromatous leprosy	Juvenile myoclonic epilepsy		Spinal cord injury sacral		Williams syndrome
			Haphephobia		Familial scaphocephaly syndrome							Incoherent													Neurosyphilis	Cerebral haematoma	Iniencephaly	XIIth nerve injury					Spasmodic dysphonia		Brain neoplasm		Congenital oculomotor apraxia	Tetanus neonatorum	Lumbosacral plexus injury	Postictal depression		Spinal cord injury thoracic		Wolf-Hirschhorn syndrome
			Fear of needles		Acalculia																				Polyneuropathy mumps	Haemorrhagic transformation stroke	Menkes' syndrome	Hypoglossal nerve disorder					Oromandibular dystonia		Meningeal neoplasm		Balint's syndrome	Hypertonia neonatal	Lumbosacral plexus lesion	Seizure cluster		Traumatic spinal cord compression		Langer-Giedion syndrome
			Paruresis		Agraphia																				Cerebral fungal infection	Intraoperative cerebral artery occlusion	Porencephaly	Hypoglossal nerve paresis					Writer's cramp		Nervous system neoplasm		Dysgraphia	Anal sphincter atony	Neuralgic amyotrophy	Hyperglycaemic seizure		Nerve root injury		Oculocerebrorenal syndrome
			Pharmacophobia		Alexia																				Neurological infection	Vertebral artery thrombosis	Rett's disorder	Hypoglossal nerve paralysis					Congenital flaccid paralysis		Cerebellar tumour		Central auditory processing disorder	Floppy infant	Neuritis	Biotinidase deficiency		Cervical cord compression		Osteoporosis-pseudoglioma syndrome
			Emetophobia		Aphasia																				Cerebral aspergillosis	Thalamus haemorrhage	Pachygyria	Bulbar palsy					Diaphragmatic paralysis		Peripheral nervous system neoplasm		Hemisensory neglect	Benign congenital hypotonia	Neuropathic arthropathy	Early infantile epileptic encephalopathy with burst-suppression		Cervical myelopathy		Greig's syndrome
			Autophobia		Apraxia																				Neuroborreliosis	Putamen haemorrhage	Lissencephaly	Vernet's syndrome					Diplegia		Spinal cord neoplasm		Anosognosia	Congenital floppy infant	Neuropathy peripheral	Convulsion neonatal		Cervical neuritis		Trisomy 18
			Limited symptom panic attack		Dyslexia																				Tuberculoma of central nervous system	Intracranial haematoma	Cerebral dysgenesis	Palatal palsy					Gait spastic		Glioneuronal tumour		Symbolic dysfunction	Nuchal rigidity	Peripheral motor neuropathy	Convulsion in childhood		Cervical root pain		Trisomy 17
			Panic attack		Neurologic neglect syndrome																				Panencephalitis	Stroke in evolution	Caudal regression syndrome	Anosmia					Hemiparesis		Cerebellopontine angle tumour		Gait apraxia	Dysponesis	Peripheral nerve injury			Cervical spinal stenosis		Laurence-Moon-Bardet-Biedl syndrome
			Panic disorder		Gerstmann's syndrome																				Post viral fatigue syndrome	Embolic cerebral infarction	Hereditary cerebral degeneration	Parosmia					Hemiplegia		Pineal germinoma		Adams-Stokes syndrome	Anal sphincter hypertonia	Peripheral sensory neuropathy			Cervicobrachial syndrome		Dubowitz syndrome
			Panic disorder without agoraphobia		Agnosia																				Neurocysticercosis	Ischaemic cerebral infarction	Septum pellucidum agenesis	Hyposmia					Locked-in syndrome		Pinealoma		Altered state of consciousness	Stiff person syndrome	Uraemic neuropathy			Radiculitis cervical		Schinzel-Giedion syndrome
			Panic reaction		Hemiapraxia																				Central nervous system enteroviral infection	Cerebellar haematoma	Alpers' disease	Olfacto genital dysplasia					Monoparesis		Pineocytoma		Apallic syndrome	Amyotrophy	Thoracic outlet syndrome			Post-traumatic neck syndrome		Kabuki make-up syndrome
			Panic disorder with agoraphobia		Dyscalculia																				Central nervous system infection	Ischaemic stroke	Periventricular nodular heterotopia	Olfactory nerve disorder					Monoplegia		Pinealoblastoma		Delayed recovery from anaesthesia	Diaphragm muscle weakness	Neuropathic ulcer			Brachioradial pruritus		CHARGE syndrome
			Obsessive thoughts		Amusia																				Central nervous system viral infection	Brain stem thrombosis	Microencephaly	Optic ischaemic neuropathy					Paralysis		Pineal neoplasm		Depressed level of consciousness	Hypotonic-hyporesponsive episode	Ischaemic neuropathy			Lumbar spinal stenosis		Velo-cardio-facial syndrome
			Compulsions		Central auditory processing disorder																				Herpes zoster infection neurological	Basilar artery thrombosis	Cortical dysplasia	Optic nerve injury					Paralysis flaccid		Pineal parenchymal neoplasm malignant		Lethargy	Mastication disorder	POEMS syndrome			Sciatica		Adiposogenital dystrophy
			Obsessive-compulsive disorder		Anosognosia																				Tuberculosis of central nervous system	Thalamic infarction	Subependymal nodular heterotopia	Optic neuritis					Paraparesis				Loss of consciousness	Muscle atrophy	Peripheral sensorimotor neuropathy			Radiculitis lumbosacral		Tetrahydrobiopterin deficiency
			Compulsive handwashing		Symbolic dysfunction																				Rubella infection neurological	Post procedural stroke	Arnold-Chiari malformation	Optic neuritis meningococcal					Paraplegia				Sedation	Muscle contractions involuntary	Pancoast's syndrome			Lumbar radiculopathy		Norrie's disease
			Paediatric autoimmune neuropsychiatric disorders associated with streptococcal infection		Alien limb syndrome																				Neurocryptococcosis	Basal ganglia haemorrhage	Cerebellar hypoplasia	Toxic optic neuropathy					Paresis				Somnolence	Muscle spasticity	Brachial plexopathy			Post laminectomy syndrome		Trisomy 14
			Anxiety disorder due to a general medical condition																						Meningitis	Cerebellar embolism	Friedreich's ataxia	Optic nerve disorder					Pseudobulbar palsy				Somnolence neonatal	Muscular weakness	HIV peripheral neuropathy					Mevalonic aciduria
			Generalised anxiety disorder																						Meningitis aseptic	Thrombotic cerebral infarction	Primary cerebellar degeneration	Optic neuropathy					Quadriplegia				Stupor	Neuromyopathy	Peripheral nerve infection					Familial scaphocephaly syndrome
			Neurosis																						Meningitis chemical	Cerebellar ischaemia	Progressive cerebellar degeneration	Optic nerve hypoplasia					Respiratory paralysis				Syncope	Trendelenburg's symptom	Slipping rib syndrome
			Postpartum neurosis																						Meningitis eosinophilic	Brain stem stroke	Von Hippel-Lindau disease	Geniculate ganglionitis					Spastic paralysis				Postictal state	Uvular spasm	Toxic neuropathy
			Anxiety disorder																						Meningitis trypanosomal	Basal ganglia infarction	Congenital cerebellar agenesis	Herpes zoster ophthalmic					Thyrotoxic periodic paralysis				Consciousness fluctuating	Myofascial spasm	Cervical plexus lesion
																									Meningitis toxoplasmal	Lacunar infarction	Peroneal muscular atrophy	Trigeminal neuralgia					Tropical spastic paresis				Neonatal oversedation	Latent tetany	Radiation neuropathy
																									Pachymeningitis	Post stroke depression	Hereditary neuropathy with liability to pressure palsies	Vth nerve injury					Supranuclear palsy				Sopor	Neurological eyelid disorder	Autoimmune neuropathy
																									Meningitis noninfective	Cerebral septic infarct	Duchenne muscular dystrophy	Trigeminal palsy					Spastic paraplegia				Hyperglycaemic hyperosmolar nonketotic syndrome	Sensorimotor disorder	Type 1 lepra reaction
																									Meningitis neonatal	Inner ear infarction	Myotonic dystrophy	Trigeminal nerve disorder					Man-in-the-barrel syndrome				Hypoglycaemic unconsciousness	Neuromuscular toxicity	Tuberculoid leprosy
																									Chronic infantile neurological cutaneous and articular syndrome	Cerebral gas embolism	Glycogen storage disease type V	Facial neuralgia					Spinal shock				Gasping syndrome	Hereditary areflexic dystasia	Neuronal neuropathy
																									Angiostrongylus infection	Basal ganglia stroke	Muscular dystrophy	Numb chin syndrome					Quadriparesis				Hyperglycaemic unconsciousness	Respiratory muscle weakness	Acrodynia
																									Congenital syphilitic meningitis	Central nervous system haemorrhage	Myotonia congenita	Trigeminal nerve paresis					Paresis anal sphincter				Agitated depression	Neuromyotonia	Diabetic amyotrophy
																									Meningitis bacterial	Basilar artery stenosis	Becker's muscular dystrophy	Neurotrophic keratopathy					Proctoparalysis				Agitation	Myasthenia gravis	Diabetic neuropathic ulcer
																									Meningitis enterococcal	Carotid artery stenosis	Facioscapulohumeral muscular dystrophy	Adductor vocal cord weakness					Postictal paralysis				Agitation neonatal	Myasthenia gravis neonatal	Diabetic neuropathy
																									Meningitis gonococcal	Cerebral arteritis	Metabolic myopathy	Vocal cord paralysis					Peripheral paralysis				Apnoeic attack	Myasthenic syndrome	Gaucher's disease
																									Meningitis haemophilus	Cerebral circulatory failure	Glycogen storage disease type II	Vocal cord paresis					Somatoform disorder neurologic				Clonus	Neuromuscular block prolonged	Neuropathy vitamin B6 deficiency
																									Meningitis leptospiral	Cerebrovascular disorder	Glycogen storage disease type III	Carotid sinus syndrome					Spinal cord paralysis				Crying	Neuromuscular blockade	Polyneuropathy alcoholic
																									Meningitis listeria	Moyamoya disease	Glycogen storage disease type VII	Vagus nerve disorder					Acute post asthmatic amyotrophy				Disorientation	Ocular myasthenia	Polyneuropathy idiopathic progressive
																									Meningitis meningococcal	Spinal vessel congenital anomaly	Rippling muscle disease	Ortner's syndrome					Spastic diplegia				Dizziness	Myasthenia gravis crisis	Polyneuropathy in malignant disease
																									Meningitis pneumococcal	Temporal arteritis		Vagus nerve paralysis					Congenital hemiparesis				Dizziness exertional	Recurrence of neuromuscular blockade	Toxic oil syndrome
																									Meningitis salmonella	Vasculitis cerebral							Peripheral nerve paresis				Dizziness postural		Chronic inflammatory demyelinating polyradiculoneuropathy
																									Meningitis staphylococcal	Vertebral artery stenosis							Peripheral nerve palsy				Drooling		Diabetic foot
																									Meningitis streptococcal	Vertebrobasilar insufficiency							Cogwheel rigidity				Fontanelle bulging		Diabetic foot infection
																									Meningitis tuberculous	Spinal artery embolism							Masked facies				Gait disturbance		Demyelinating polyneuropathy
																									Meningitis borrelia	Wallenberg syndrome							On and off phenomenon				Head discomfort		Polyneuropathy chronic
																									Meningoencephalitis bacterial	Cerebrovascular spasm							Parkinsonism				Heterophoria		Multifocal motor neuropathy
																									Meningitis cronobacter	Foetal cerebrovascular disorder							Parkinsonian crisis				Meningism		Lewis-Sumner syndrome
																									Meningitis candida	Sneddon's syndrome							Parkinsonian gait				Myoclonus
																									Meningitis coccidioides	Cerebrovascular arteriovenous malformation							Parkinsonian rest tremor				Personality change
																									Meningitis cryptococcal	Blood brain barrier defect							Freezing phenomenon				Pleocytosis
																									Meningitis fungal	Cerebrovascular insufficiency							Parkinson's disease				Posture abnormal
																									Meningitis histoplasma	Cerebral vasoconstriction							Dopamine dysregulation syndrome				Presyncope
																									Choriomeningitis lymphocytic	Fahr's disease							Vascular parkinsonism				Restlessness
																									Meningitis coxsackie viral	Spinal vascular disorder							Parkinsonism hyperpyrexia syndrome				Thinking abnormal
																									Meningitis echo viral	Carotid artery disease							Asterixis				Tic
																									Meningitis enteroviral	Cerebrovascular stenosis							Essential tremor				Unresponsive to stimuli
																									Meningitis herpes	Cerebral artery stenosis							Intention tremor				Mobility decreased
																									Meningitis mumps	Vascular encephalopathy							Tremor				Pneumocephalus
																									Meningitis viral	Cerebral hyperperfusion syndrome							Tremor neonatal				Abasia
																									Bulbar poliomyelitis	Carotid artery insufficiency							Head titubation				Intracranial hypotension
																									Myelitis	Cerebral hypoperfusion							Holmes tremor				Agitation postoperative
																									Myelitis transverse	Cerebral arteriosclerosis							Orthostatic tremor				Abulia
																									Poliomyelitis	Carotid arteriosclerosis							Resting tremor				Tongue biting
																									Post polio syndrome	Dural fistula							Psychogenic tremor				Inability to crawl
																									Spinal cord infection	Cerebral microangiopathy											Fontanelle depressed
																									Poliomyelitis post vaccine	PHACES syndrome											Gait deviation
																									Noninfectious myelitis	Cerebral amyloid angiopathy											Neuroglycopenia
																									Viral myelitis	Superficial siderosis of central nervous system											Gaze palsy
																									Central European encephalitis	Cerebral small vessel ischaemic disease											Post concussion syndrome
																									Encephalitis australia	Cerebral haemosiderin deposition											Neurological symptom
																									Encephalitis california	Cerebral microhaemorrhage											Binocular eye movement disorder
																									Encephalitis cytomegalovirus	Brain stem microhaemorrhage											Eye movement disorder
																									Encephalitis eastern equine	Cerebellar microhaemorrhage											Grimacing
																									Encephalitis herpes	Spinal artery thrombosis											Foaming at mouth
																									Encephalitis Japanese B	Internal carotid artery kinking											Cerebrospinal fluid rhinorrhoea
																									Encephalitis mumps	Vertebrobasilar dolichoectasia											Apparent life threatening event
																									Encephalitis venezuelan equine	Susac's syndrome											Exaggerated startle response
																									Encephalitis viral	Amyloid related imaging abnormality-Oedema/Effusion											Activation syndrome
																									Encephalitis western equine	Cavernous sinus thrombosis											Procedural dizziness
																									Encephalomyelitis rubella	Cerebral venous thrombosis											Post-anoxic myoclonus
																									Louping ill	Superior sagittal sinus thrombosis											Neurological decompensation
																									Meningoencephalitis adenoviral	Transverse sinus thrombosis											Protrusion tongue
																									Meningoencephalitis herpetic	Intracranial venous sinus thrombosis											Toe walking
																									Polioencephalitis	Amaurosis fugax											Decreased eye contact
																									Rabies	Subclavian steal syndrome											Camptocormia
																									St. Louis encephalitis	Transient ischaemic attack											Trigemino-cardiac reflex
																									Murray Valley encephalitis	Reversible ischaemic neurological deficit											Slow response to stimuli
																									Russian spring-summer encephalitis	Capsular warning syndrome											Hyporesponsive to stimuli
																									West Nile viral infection	Cerebral haemorrhage traumatic											Paediatric autoimmune neuropsychiatric disorders associated with streptococcal infection
																									Encephalitis influenzal	Extradural haematoma											Application site anaesthesia
																									Encephalitis enteroviral	Subdural haematoma											Burning sensation
																									Yellow fever vaccine-associated neurotropic disease	Subdural haemorrhage											Burning sensation mucosal
																										Traumatic intracranial haemorrhage											Dysaesthesia
																																					Fabry's disease
																																					Formication
																																					Hyperaesthesia
																																					Injection site anaesthesia
																																					Injection site paraesthesia
																																					Paraesthesia
																																					Paraesthesia mucosal
																																					Lhermitte's sign
																																					Application site hyperaesthesia
																																					Application site paraesthesia
																																					Oral dysaesthesia
																																					Intranasal paraesthesia
																																					Tinel's sign
																																					Paraesthesia of genital male
																																					Skin burning sensation
																																					Paraesthesia oral
																																					Paraesthesia of genital female
																																					Dysaesthesia pharynx
																																					Implant site paraesthesia
																																					Hand-arm vibration syndrome
																																					Acrotrophodynia
																																					Infusion site paraesthesia
																																					Infusion site anaesthesia
																																					Vessel puncture site anaesthesia
																																					Vessel puncture site paraesthesia
																																					Burning mouth syndrome
																																					Injection site dysaesthesia
																																					Vaccination site paraesthesia
																																					Burning feet syndrome
																																					Argyll-Robertson pupils
																																					Foster-Kennedy Syndrome
																																					Holmes-Adie pupil
																																					Miosis
																																					Mydriasis
																																					Pupil fixed
																																					Pupillary disorder
																																					Pupillary reflex impaired
																																					Pupils unequal
																																					Pupillotonia
																																					Hippus
																																					Floppy iris syndrome
																																					Iridoplegia
																																					Ageusia
																																					Anaesthesia
																																					Aura
																																					Dysgeusia
																																					Hypoaesthesia
																																					Hypoaesthesia eye
																																					Hypogeusia
																																					Neuralgia
																																					Palmar-plantar erythrodysaesthesia syndrome
																																					Post herpetic neuralgia
																																					Sensory disturbance
																																					Sensory loss
																																					Sensory integrative dysfunction
																																					Intercostal neuralgia
																																					Akinaesthesia
																																					Hypoaesthesia teeth
																																					Morton's neuralgia
																																					Allodynia
																																					Sphenopalatine neuralgia
																																					Anaesthesia dolorosa
																																					Phantom pain
																																					Loss of proprioception
																																					Hypoaesthesia oral
																																					Restless legs syndrome
																																					Decreased vibratory sense
																																					Pharyngeal hypoaesthesia
																																					Central pain syndrome
																																					Complex regional pain syndrome
																																					Hyperpathia
																																					Visual midline shift syndrome
																																					Paradoxical pain
																																					Intranasal hypoaesthesia
																																					Post-thoracotomy pain syndrome
																																					Thermohypoaesthesia
																																					Thermoanaesthesia
																																					Thermohyperaesthesia
																																					Vibratory sense increased
																																					Genital hypoaesthesia
																																					Hypergeusia
																																					Incision site hypoaesthesia
																																					Amputation stump pain
																																					Auditory perseveration
																																					Biernacki's sign
																																					Aphonia
																																					Aphonia psychogenic
																																					Aprosody
																																					Coprolalia
																																					Deaf mutism
																																					Dysarthria
																																					Dyslalia
																																					Dysphonia
																																					Dysphonia psychogenic
																																					Dysprosody
																																					Echolalia
																																					Incoherent
																																					Logorrhoea
																																					Mutism
																																					Neologism
																																					Repetitive speech
																																					Selective mutism
																																					Speech disorder
																																					Speech disorder developmental
																																					Verbigeration
																																					Dysphemia
																																					Taciturnity
																																					Idioglossia
																																					Posterior fossa syndrome
																																					Slow speech
																																					Meniere's disease
																																					Motion sickness
																																					Vertigo
																																					Vertigo CNS origin
																																					Vertigo labyrinthine
																																					Vertigo positional
																																					Acute vestibular syndrome
																																					Vestibular neuronitis
																																					Coma
																																					Coma hepatic
																																					Coma uraemic
																																					Diabetic coma
																																					Diabetic hyperglycaemic coma
																																					Diabetic hyperosmolar coma
																																					Diabetic ketoacidotic hyperglycaemic coma
																																					Hypoglycaemic coma
																																					Coma acidotic
																																					Coma neonatal
																																					Myxoedema coma
																																					Traumatic coma
																																					Coma blister
																																					Anaesthetic complication neurological
																																					Meningocele
																																					Nervous system disorder
																																					Neurotoxicity
																																					Paraneoplastic cerebellar degeneration
																																					Decerebration
																																					Psychomotor skills impaired
																																					Central nervous system lesion
																																					Metastases to peripheral nervous system
																																					Metastases to meninges
																																					Cortical laminar necrosis
																																					Nerve injury
																																					Neurodegenerative disorder
																																					Subdural effusion
																																					Central nervous system mass
																																					Cerebral disorder
																																					Gulf war syndrome
																																					Nerve degeneration
																																					Neurogenic shock
																																					Metastases to central nervous system
																																					Hoigne's syndrome
																																					Pseudomeningocele
																																					Meningocele acquired
																																					Meningeal disorder
																																					Metastases to nervous system
																																					Motor dysfunction
																																					Glial scar
																																					Spinocerebellar disorder
																																					Congenital neurological disorder
																																					Brain stem syndrome
																																					Dural tear
																																					Neuropsychiatric lupus
																																					Multiple system atrophy
																																					Central nervous system necrosis
																																					Millard-Gubler syndrome
																																					Cerebral salt-wasting syndrome
																																					Raymond-Cestan syndrome
																																					Minor cognitive motor disorder
																																					Leukaemic infiltration brain
																																					Neurological complication associated with device
																																					Methylenetetrahydrofolate reductase deficiency
																																					Neuropsychiatric syndrome
																																					Paraneoplastic neurological syndrome
