# Supplementary material for: Improved Classification of Blood-Brain-Barrier Drugs Using Deep Learning
Source: Sci Rep. 2019 Jun 19;9:8802. doi: 10.1038/s41598-019-44773-4 (PMC6584536; doi:10.1038/s41598-019-44773-4)
Supplement: Supplementary file 7 — Table S7 [file 41598_2019_44773_MOESM7_ESM.xlsx]

## Sheet: TableS3
	Table S7 Drug of Dataset 1 for Training and Validation
	No.	Drug CID	Drug Name	1	2	3	4	5	6	7	8	9	10	11	12	13	14	15	16	17	18	19	20	21	22	23	24	25	26	27	28	29	30	31	32	33	34	35	36	37	38	39	40	41	42	43	44	45	46
	1	CID100000214	Alprostadil	0	1	0	0	0	0	0	0	0	0	0	0	0	0	1	0	0	0	0	1	0	0	0	0	2	0	0	0	0	1	0	0	0	0	0	8	0	0	1	0	0	0	0	0	0	0
	2	CID100000698	estrone	0	2	0	0	0	0	1	1	0	0	0	0	0	0	1	1	0	0	0	0	0	0	0	0	1	0	0	0	0	2	0	1	0	0	0	1	0	0	1	0	0	0	0	0	0	0
	3	CID100002171	amoxicillin	0	2	0	0	0	1	0	0	0	0	0	0	0	0	0	0	0	0	0	0	1	0	0	1	0	0	0	0	0	1	0	1	0	0	0	6	0	0	2	1	0	0	0	0	0	0
	4	CID100002173	ampicillin	0	0	0	0	0	0	0	0	0	0	0	0	0	0	0	0	0	0	0	0	0	0	0	0	0	0	0	0	0	0	0	0	0	0	0	0	0	0	0	0	0	0	0	0	0	0
	5	CID100002215	apomorphine	0	1	0	0	0	1	0	0	0	0	1	0	1	0	0	0	0	1	1	3	2	0	0	0	0	0	0	0	0	1	0	2	0	0	0	5	1	0	0	1	0	0	0	0	0	0
	6	CID100002337	benzocaine	0	0	0	0	0	0	0	0	0	0	0	0	0	0	0	0	0	0	0	0	0	0	0	0	0	0	0	0	0	0	0	0	0	0	0	0	0	0	0	0	0	0	0	0	0	0
	7	CID100002349	penicillin G	0	4	0	0	0	1	0	0	0	0	1	0	0	0	1	0	1	0	1	1	1	0	0	2	1	0	1	0	0	1	0	1	0	0	2	10	0	1	1	0	1	0	0	0	0	0
	8	CID100002441	bromazepam	0	3	0	0	1	1	1	0	0	0	2	0	0	0	3	3	0	1	1	0	3	0	0	0	0	0	0	0	0	1	0	1	0	0	2	8	2	0	1	0	0	0	0	4	0	0
	9	CID100002617	Cefazolin	0	1	0	0	0	1	0	0	0	0	0	0	0	0	0	0	0	0	0	0	1	0	0	0	0	0	0	0	0	1	0	1	0	0	0	6	1	0	1	0	0	0	0	0	0	0
	10	CID100002712	chlordiazepoxide	0	0	0	0	0	1	0	0	0	0	0	0	0	0	0	0	0	0	0	2	1	0	0	0	0	0	0	0	0	0	0	1	0	0	0	6	0	0	0	0	0	0	0	3	0	0
	11	CID100002727	chlorpropamide	0	0	0	0	0	0	0	0	0	0	0	0	0	0	0	0	0	0	0	0	0	0	0	0	0	0	0	0	0	1	0	0	0	0	0	1	0	0	0	0	0	0	0	0	0	0
	12	CID100002732	chlorthalidone	0	1	0	0	0	0	0	0	0	0	0	0	0	0	0	0	0	0	0	1	0	0	0	0	0	0	0	0	0	1	0	0	0	0	0	4	1	0	0	0	0	0	0	0	0	0
	13	CID100002733	chlorzoxazone	0	0	0	0	0	0	0	0	0	0	0	0	0	0	0	0	0	0	0	0	1	0	0	0	0	0	0	0	0	0	0	0	0	0	0	2	0	0	0	0	0	0	0	0	0	0
	14	CID100002802	clonazepam	0	5	0	1	3	2	3	2	0	0	3	2	0	0	8	4	1	5	1	5	5	1	1	0	0	0	0	0	0	2	0	6	0	0	3	23	6	1	0	2	0	1	0	4	0	1
	15	CID100002812	clotrimazole	0	0	0	0	0	0	0	0	0	0	0	0	0	0	0	0	0	0	0	0	0	0	0	0	0	0	0	0	0	0	0	0	0	0	0	1	0	0	0	0	0	0	0	0	0	0
	16	CID100002828	codeine	0	4	0	0	0	1	0	1	0	0	1	0	0	0	4	1	0	2	0	1	3	0	0	0	0	0	0	0	0	0	1	1	0	0	1	10	2	0	1	1	0	0	0	0	0	0
	17	CID100002955	dapsone	0	0	0	0	0	0	0	0	0	0	0	0	0	0	0	0	0	0	1	0	1	0	1	0	0	0	1	0	0	1	0	0	0	0	1	2	1	1	1	1	0	0	0	0	0	0
	18	CID100002978	thc	0	3	0	0	1	1	1	1	0	1	2	0	0	0	1	1	0	0	0	0	2	0	0	0	0	0	1	0	0	1	0	0	0	0	0	7	1	0	1	0	0	0	0	0	0	0
	19	CID100002995	desipramine	0	2	0	0	0	2	0	1	0	0	2	0	0	1	0	0	0	1	1	4	3	0	0	0	1	0	1	0	0	1	0	3	0	0	1	12	1	1	1	1	0	0	0	0	0	0
	20	CID100003003	dexamethasone	0	1	0	1	0	0	0	0	0	0	2	0	0	1	5	2	0	4	2	0	1	0	1	2	0	0	1	0	0	2	3	4	0	0	4	9	3	2	2	1	0	0	0	0	0	0
	21	CID100003042	dicyclomine	0	3	0	0	1	3	3	0	0	0	3	0	0	1	3	0	0	1	0	1	2	0	0	0	0	0	0	0	0	1	0	2	0	0	3	17	1	0	0	1	1	0	0	0	0	0
	22	CID100003062	Digoxin	0	1	0	0	0	2	0	0	0	1	1	0	0	0	2	0	0	0	1	0	0	0	0	0	0	0	0	0	0	1	0	1	0	0	1	2	0	0	0	0	0	0	0	0	0	0
	23	CID100003063	dihydrocodeine	0	0	0	0	0	1	0	0	0	0	1	0	0	0	3	0	0	2	0	0	1	0	0	0	0	0	0	0	0	1	0	0	0	0	0	6	0	0	1	0	0	0	0	0	0	0
	24	CID100003158	doxepin	1	4	0	1	0	2	0	0	0	0	3	0	0	1	2	1	0	3	1	3	5	0	2	0	1	0	1	0	0	2	0	4	0	0	3	22	0	1	1	3	0	0	0	3	0	0
	25	CID100003168	droperidol	0	2	0	0	0	0	0	1	0	0	1	0	0	0	1	0	0	1	0	0	1	0	0	0	0	0	0	0	0	0	0	4	0	0	0	5	3	0	0	0	0	0	0	2	0	0
	26	CID100003198	Econazole	0	0	0	0	0	0	0	0	0	0	0	0	0	0	0	0	0	0	0	0	0	0	0	0	0	0	0	0	0	0	0	0	0	0	0	1	0	0	0	0	0	0	0	0	0	0
	27	CID100003255	erythromycin	0	0	0	0	0	1	0	0	0	0	1	0	0	0	0	1	0	0	0	0	0	0	0	0	0	0	1	0	0	0	0	0	0	0	0	5	0	0	1	0	0	0	0	0	0	0
	28	CID100003261	estazolam	0	4	0	0	0	1	1	1	0	0	2	0	0	0	5	1	1	0	0	2	3	0	0	0	0	0	1	0	0	1	0	2	0	0	3	15	1	2	1	0	0	0	0	0	0	0
	29	CID100003364	Flucloxacillin	0	0	0	0	0	0	0	0	0	0	0	0	0	0	0	0	0	0	0	0	0	0	0	0	0	0	0	0	0	1	0	0	0	0	0	3	0	0	1	0	0	0	0	0	0	0
	30	CID100003393	flurazepam	0	4	0	0	2	2	0	0	0	0	2	0	0	0	2	1	0	1	0	0	1	0	0	0	0	0	0	0	0	1	0	1	0	0	1	15	0	0	0	0	0	0	0	0	0	0
	31	CID100003623	homatropine	0	1	0	1	0	2	1	0	0	0	2	0	0	0	0	0	0	2	1	0	1	0	0	0	0	0	0	0	0	0	0	2	0	0	2	7	0	0	1	0	0	1	0	0	0	0
	32	CID100003637	hydralazine	0	2	0	0	0	1	0	1	0	0	1	0	0	0	0	0	0	0	1	0	0	0	0	0	0	0	0	0	0	1	0	1	0	0	0	6	0	3	0	0	0	0	0	0	0	0
	33	CID100003647	hydroflumethiazide	0	1	0	0	0	0	0	0	0	0	0	0	0	0	0	0	0	0	0	0	0	0	0	0	0	0	0	0	0	1	0	0	0	0	0	3	1	0	0	0	0	0	0	0	0	0
	34	CID100003779	Isoproterenol	0	2	0	0	0	0	0	0	0	0	0	0	0	0	0	0	0	0	0	0	1	0	0	0	0	0	0	0	0	1	0	1	0	0	1	2	0	0	1	1	0	0	0	0	0	0
	35	CID100003821	ketamine	0	0	0	0	0	0	0	0	0	0	0	0	0	0	0	0	0	0	0	0	0	0	0	0	0	0	0	0	0	0	0	0	0	0	2	2	0	0	2	0	0	0	0	0	0	0
	36	CID100003869	labetalol	0	0	1	0	0	2	1	2	0	0	1	0	0	0	3	0	0	1	1	2	3	0	0	0	0	0	0	0	0	1	0	1	0	0	1	11	1	0	0	0	0	0	0	0	0	0
	37	CID100003918	levorphanol	0	3	0	0	0	1	1	0	0	0	1	0	0	0	3	1	0	0	0	0	2	0	1	0	0	0	0	0	0	0	0	3	0	0	1	7	0	0	1	2	0	0	0	0	0	0
	38	CID100004044	Mefenamic Acid	0	3	0	0	0	1	0	0	0	0	1	0	0	0	0	0	0	1	0	0	2	0	0	2	0	0	1	0	0	1	0	1	0	0	1	8	0	0	1	1	0	0	0	0	0	0
	39	CID100004053	melphalan	0	0	0	0	0	0	0	0	0	0	0	0	0	0	0	0	0	0	0	0	0	0	0	0	0	0	0	0	0	0	0	0	0	0	0	1	1	1	1	0	2	0	0	0	0	0
	40	CID100004064	meprobamate	0	1	0	0	1	0	0	0	0	0	0	0	0	0	1	0	0	0	0	0	1	0	0	0	0	0	0	0	0	1	0	0	0	0	0	9	0	0	0	0	0	0	0	3	0	0
	41	CID100004107	methocarbamol	0	0	0	0	0	1	1	0	0	0	0	0	0	0	0	0	0	0	0	0	2	0	0	0	0	0	0	0	0	1	0	0	0	0	2	9	0	0	1	1	0	0	0	0	0	0
	42	CID100004121	Methyclothiazide	0	1	0	0	0	0	0	0	0	0	0	0	0	0	0	0	0	0	0	0	0	0	0	0	0	0	0	0	0	1	0	0	0	0	1	4	1	0	0	0	0	0	0	0	0	0
	43	CID100004158	methylphenidate	0	8	4	1	2	3	0	3	0	1	5	0	0	2	8	4	2	2	1	4	5	0	4	0	5	1	0	0	0	3	0	7	0	0	2	21	2	0	2	3	0	0	0	1	0	2
	44	CID100004159	Methylprednisolone	0	1	0	1	0	1	1	1	0	0	2	0	0	1	5	2	1	4	3	0	1	0	1	2	0	0	1	0	0	1	3	4	0	0	1	8	2	3	1	1	1	0	0	0	0	0
	45	CID100004160	androsan	0	1	0	0	0	0	0	0	0	0	0	0	0	0	0	0	0	0	0	2	0	0	0	0	0	0	0	0	0	1	0	0	0	0	0	1	0	0	0	0	0	0	0	0	0	0
	46	CID100004189	Miconazole	0	0	0	0	0	0	0	0	0	0	0	0	0	0	0	0	0	0	0	0	0	0	0	0	0	0	0	0	0	1	0	0	0	0	0	3	0	0	0	0	0	0	0	0	0	0
	47	CID100004425	naloxone	0	3	0	0	0	0	0	1	0	0	1	0	0	0	0	1	0	3	0	0	0	0	0	0	0	0	0	0	1	0	0	2	0	0	0	4	0	0	2	0	0	0	0	0	0	0
	48	CID100004506	nitrazepam	0	4	0	0	1	3	3	1	0	1	3	0	0	0	3	2	1	1	1	0	3	0	0	0	0	0	0	0	0	1	0	2	0	0	2	20	3	0	1	1	0	0	0	2	0	0
	49	CID100004536	norethindrone	0	2	0	0	0	0	0	1	0	0	0	0	0	0	2	0	0	1	0	0	2	0	0	0	2	0	1	0	0	2	0	0	0	0	1	2	0	0	1	1	0	0	0	0	0	0
	50	CID100004543	nortriptyline	0	5	0	0	0	3	0	0	0	0	2	0	0	2	0	1	0	1	1	4	3	0	1	0	1	0	1	0	0	1	0	3	0	0	1	14	1	1	1	1	0	0	0	0	0	0
	51	CID100004601	orphenadrine	0	2	0	0	0	1	0	0	0	0	1	0	0	0	0	0	0	0	0	0	1	0	0	0	0	0	0	0	0	1	0	1	0	0	1	5	0	0	0	0	0	0	0	0	0	0
	52	CID100004614	Oxaprozin	0	3	0	0	0	1	0	0	0	0	1	0	0	0	2	0	0	0	0	0	2	0	0	1	0	0	1	0	0	1	0	1	0	0	1	10	0	0	1	1	0	0	0	0	0	0
	53	CID100004635	oxycodone	0	4	0	0	1	3	1	0	0	1	2	0	0	0	4	2	1	9	0	3	4	0	0	0	0	0	1	0	0	2	1	3	0	1	0	27	5	0	1	2	0	0	0	0	0	0
	54	CID100004680	papaverine	0	0	0	0	0	0	0	0	0	0	0	0	0	0	0	0	0	0	0	0	0	0	0	0	0	0	0	0	0	1	0	0	0	0	0	2	0	0	0	0	0	0	0	0	0	0
	55	CID100004745	pergolide	0	6	0	0	1	2	1	1	0	0	3	0	0	1	5	3	1	0	1	4	4	0	0	2	3	0	2	0	0	2	2	11	0	0	4	19	7	2	1	2	0	0	0	0	0	0
	56	CID100004768	phenoxybenzamine	0	0	0	0	0	0	0	0	0	0	0	0	0	0	0	0	0	0	0	0	1	0	0	0	0	0	0	0	0	0	0	0	0	0	0	2	1	0	0	0	0	0	0	0	0	0
	57	CID100004845	pirbuterol	0	4	0	0	1	1	0	0	0	0	0	0	0	0	0	0	0	0	0	0	2	0	0	0	0	0	0	0	0	2	0	2	0	0	0	9	0	0	0	1	0	0	0	0	0	0
	58	CID100004870	Polythiazide	0	1	0	0	0	0	0	0	0	0	0	0	0	0	0	0	0	0	0	0	0	0	0	0	0	0	0	0	0	1	0	0	0	0	0	4	1	0	0	0	0	0	0	0	0	0
	59	CID100004893	prazosin	0	2	0	0	0	0	0	0	0	0	1	0	0	0	0	0	0	0	0	1	3	0	0	0	0	0	1	0	0	1	0	0	0	0	1	8	3	0	0	2	0	0	0	0	0	0
	60	CID100004894	prednisolone	0	1	0	0	0	0	0	0	0	0	0	0	0	0	3	1	0	0	0	0	1	0	0	2	0	0	1	0	0	1	3	4	0	0	1	8	1	2	1	1	0	0	0	0	0	0
	61	CID100004900	prednisone	0	2	0	1	0	1	3	1	0	0	2	0	0	1	5	2	1	6	3	1	1	0	1	2	0	0	1	0	0	1	3	5	0	0	1	10	2	3	2	1	0	0	0	0	0	0
	62	CID100004909	primidone	0	0	0	0	0	0	0	1	0	0	0	0	0	0	3	1	0	1	1	0	1	0	2	0	0	0	0	0	0	1	0	0	0	0	1	7	0	0	0	0	0	0	0	0	0	0
	63	CID100004976	protriptyline	0	3	0	0	0	2	0	0	0	0	2	0	0	1	0	0	0	1	1	3	3	0	0	0	1	0	1	0	0	1	0	2	0	0	1	12	1	1	1	1	0	0	0	0	0	0
	64	CID100004999	quazepam	0	0	0	0	0	0	0	0	0	0	1	0	0	0	0	0	0	1	0	0	1	0	0	0	0	0	0	0	0	1	0	0	0	0	0	3	0	0	0	0	0	0	0	0	0	0
	65	CID100005032	Ephedrine	0	4	0	0	0	2	0	0	0	0	1	0	0	0	1	2	0	1	1	0	1	0	0	0	1	0	0	0	0	1	0	1	0	0	0	4	0	0	0	1	0	0	0	0	0	0
	66	CID100005051	rescinnamine	0	0	0	0	0	0	0	0	0	0	0	0	0	0	0	0	0	0	0	0	1	0	0	0	0	0	0	0	0	1	0	0	0	0	0	4	1	0	0	1	0	0	0	0	0	0
	67	CID100005052	reserpine	0	3	0	0	0	0	0	0	0	0	0	0	0	0	0	0	0	0	0	3	2	0	0	0	0	0	0	0	0	1	0	1	0	0	0	4	0	0	0	0	0	0	0	1	0	0
	68	CID100005184	scopolamine	0	1	0	1	1	2	1	0	0	0	2	0	0	0	0	2	0	2	2	0	1	0	0	0	0	0	0	0	0	1	0	1	0	0	3	10	1	0	0	0	0	0	0	0	0	0
	69	CID100005193	secobarbital	0	4	0	0	0	1	0	0	0	0	2	0	0	0	0	0	0	0	0	0	2	0	0	0	0	0	0	0	0	1	0	1	0	0	0	9	0	0	0	0	0	0	0	0	0	0
	70	CID100005267	Spironolactone	0	0	0	0	0	1	0	0	0	0	0	0	0	0	1	0	0	0	0	1	1	0	0	0	0	0	0	0	0	1	0	0	0	0	0	5	0	0	0	0	0	0	0	0	0	0
	71	CID100005404	Terconazole	0	0	0	0	0	0	0	0	0	0	0	0	0	0	0	0	0	0	0	0	0	0	0	0	0	0	0	0	0	1	0	0	0	0	0	1	0	0	0	0	0	0	0	0	0	0
	72	CID100005407	testolactone	0	0	0	0	0	0	0	0	0	0	0	0	0	0	0	0	0	0	0	0	0	0	0	0	0	0	0	0	0	0	0	0	0	0	0	1	0	0	0	0	0	0	0	0	0	0
	73	CID100005503	tolazamide	0	0	0	0	0	0	0	0	0	0	0	0	0	0	0	0	0	0	0	0	0	0	0	0	0	0	0	0	0	1	0	0	0	0	0	2	0	0	0	0	0	0	0	0	0	0
	74	CID100005505	tolbutamide	0	0	0	0	0	0	0	0	0	0	0	0	0	0	0	0	0	0	0	0	0	0	0	0	0	0	0	0	0	1	0	0	0	0	0	0	0	0	0	0	0	0	0	0	0	0
	75	CID100005530	tranylcypromine	0	2	0	0	0	2	1	0	0	0	0	0	0	0	0	0	0	0	0	1	2	0	0	0	2	0	1	0	0	1	0	2	0	0	1	13	2	0	0	1	0	0	0	1	0	1
	76	CID100005533	trazodone	0	5	0	2	2	2	2	0	0	0	2	0	0	1	2	2	0	0	1	6	6	0	2	0	1	0	1	0	0	2	0	6	0	0	3	24	4	0	1	3	0	0	0	2	0	1
	77	CID100005544	Triamcinolone	0	0	0	0	0	0	0	0	0	0	0	0	0	0	3	1	0	2	0	0	1	0	0	2	0	0	1	0	0	1	3	4	0	0	1	7	1	2	1	1	0	0	0	0	0	0
	78	CID100005546	Triamterene	0	0	0	0	0	0	0	0	0	0	0	0	0	0	0	0	0	0	0	0	0	0	0	0	0	0	0	0	0	1	0	0	0	0	0	1	0	0	0	0	0	0	0	0	0	0
	79	CID100005572	trihexyphenidyl	0	3	0	1	0	1	1	0	0	0	2	0	0	0	1	1	0	0	1	0	1	0	0	0	0	0	0	0	0	1	0	2	0	0	3	5	1	0	0	0	0	0	0	0	0	0
	80	CID100005584	trimipramine	0	2	0	0	0	2	0	0	0	0	2	0	0	1	0	0	0	1	1	3	3	0	0	0	1	0	1	0	0	1	0	2	0	0	1	12	0	1	1	1	0	0	0	0	0	0
	81	CID100005726	zidovudine	0	3	0	0	1	1	0	0	0	0	0	0	0	1	2	1	0	1	0	0	2	0	0	0	0	0	0	0	0	1	0	1	0	0	1	13	0	1	1	1	0	0	0	0	0	0
	82	CID100005878	Oxandrolone	0	0	0	0	0	0	0	0	0	0	0	0	0	0	0	1	0	0	0	1	1	0	0	0	0	0	0	0	0	0	0	0	0	0	0	0	0	0	0	1	0	0	0	0	0	0
	83	CID100006018	tetrabenzine	0	6	0	0	1	2	1	1	0	0	0	0	0	0	0	1	0	1	0	0	3	0	0	0	0	0	0	0	0	1	0	6	0	0	1	11	4	0	0	1	0	0	0	0	0	0
	84	CID100009433	aminophylline	0	4	0	0	0	1	0	0	0	0	0	0	0	0	0	1	0	0	0	0	1	0	0	0	0	0	0	0	0	1	0	1	0	0	0	3	0	0	1	1	0	0	0	0	0	0
	85	CID100009904	nandrolone	0	0	0	0	0	0	0	0	0	0	0	0	0	0	0	1	0	0	0	3	1	0	0	0	0	0	0	0	0	0	0	0	0	0	0	0	0	0	0	1	0	0	0	0	0	0
	86	CID100016362	pimozide	0	2	0	0	1	0	0	1	0	0	0	0	0	0	0	0	1	1	1	2	3	0	0	0	0	0	0	0	0	1	0	13	0	0	1	9	5	0	2	2	0	0	0	1	1	0
	87	CID100022258	hydrocodone	0	1	0	0	0	0	0	0	0	0	0	0	0	0	4	0	0	2	0	0	2	0	0	0	0	0	0	0	0	2	0	1	0	0	0	5	0	0	1	1	0	0	0	0	0	0
	88	CID100222786	Cortisone	0	0	0	0	0	0	0	0	0	0	0	0	0	0	0	0	0	0	0	0	0	0	0	0	0	0	1	0	0	1	3	0	0	0	0	1	1	0	1	0	0	0	0	0	0	0
	89	CID102723601	thioguanine	0	0	0	0	0	0	0	0	0	0	0	0	0	0	0	0	0	2	0	0	0	0	0	0	0	0	0	0	0	0	0	0	0	0	0	0	0	0	0	0	0	0	0	0	0	0
	90	CID105381226	rifampin	0	0	0	1	0	1	0	0	0	0	0	0	0	0	0	0	0	0	1	0	1	0	0	0	1	0	0	0	0	1	0	0	0	0	0	7	1	0	0	0	0	0	0	0	0	0
	91	CID144134877	oxytetracycline	0	0	0	0	0	0	0	0	0	0	0	0	0	0	0	0	0	0	0	0	0	0	0	0	0	0	0	0	0	0	1	0	0	0	0	1	0	0	0	0	0	0	0	0	0	0
	Reference:
	Abraham,M.H. et al. (2006) J. Pharma. Sci., 95, 2091–2100.
	Li,H. et al. (2005) J. Chem. Inf. Model., 45, 1376–1384.
	Subramaniana,G. and Kitchen,D.B. (2003) J. Computer-Aided Mol. De-sign., 17, 643–664.
	Wang,W. et al. (2015) Pharm. Res., 32, 3055–3065
[truncated: 42 more columns]
