# Supplementary material for: Improved Classification of Blood-Brain-Barrier Drugs Using Deep Learning
Source: Sci Rep. 2019 Jun 19;9:8802. doi: 10.1038/s41598-019-44773-4 (PMC6584536; doi:10.1038/s41598-019-44773-4)
Supplement: Supplementary file 8 — Table S8 [file 41598_2019_44773_MOESM8_ESM.xlsx]

## Sheet: TableS4
	Table S8 Drug of Dataset 2 for Training and Validation
	No.	Drug CID	Drug Name	1	2	3	4	5	6	7	8	9	10	11	12	13	14	15	16	17	18	19	20	21	22	23	24	25	26	27	28	29	30	31	32	33	34	35	36	37	38	39	40	41	42	43	44	45	46
	1	CID100000297	Methane	0	0	0	0	0	0	0	0	0	0	0	0	0	0	0	0	0	0	0	0	0	0	0	0	0	0	0	0	0	0	0	0	0	0	0	0	0	0	0	0	0	0	0	0	0	0
	2	CID100000298	Chloramphenicol	0	0	0	0	0	2	0	0	0	0	0	0	0	0	0	0	0	0	0	0	0	0	0	0	0	0	0	0	0	1	0	0	0	0	0	3	0	2	0	0	0	0	0	0	0	0
	3	CID100000338	salicyclic acid	0	0	0	0	0	1	0	0	0	0	1	0	0	0	1	0	0	0	0	0	1	0	0	0	0	0	1	0	0	1	0	0	0	0	0	6	0	0	0	0	0	0	0	0	0	0
	4	CID100000401	Cycloserine	0	0	0	0	1	2	0	0	0	0	0	0	0	0	0	1	0	0	1	0	1	0	0	0	0	0	0	0	0	1	0	2	0	0	0	9	0	0	2	0	0	0	0	0	0	0
	5	CID100000444	Bupropion	0	8	1	3	1	3	2	4	0	1	6	0	1	4	9	5	1	5	1	9	11	0	4	0	1	0	3	0	0	4	0	10	0	0	3	31	7	3	1	8	2	1	3	0	1	0
	6	CID100000450	estradiol	0	4	0	1	1	1	2	1	0	0	1	0	0	0	4	1	0	1	0	5	2	0	0	0	3	0	2	0	0	4	0	4	0	1	1	18	5	3	1	1	0	0	3	0	0	0
	7	CID100000453	Mannitol	0	1	0	0	1	0	0	0	0	0	1	0	0	0	0	0	1	1	0	0	1	0	0	0	0	0	0	0	0	1	0	0	0	0	1	4	1	0	1	1	0	0	0	0	0	0
	8	CID100000596	Cytarabine	0	2	0	1	0	1	2	1	0	0	0	0	0	0	1	1	0	2	1	0	2	0	0	2	0	0	1	0	1	1	1	6	0	0	3	20	4	4	1	1	2	0	3	0	0	0
	9	CID100000598	Mesna	0	1	0	0	0	1	0	0	0	0	0	0	0	0	0	0	0	0	0	0	2	0	0	0	0	0	0	0	0	1	0	0	0	0	1	6	0	0	1	1	0	0	0	0	0	0
	10	CID100000681	Dopamine	0	1	0	0	0	0	0	0	0	0	0	0	0	0	0	0	0	0	0	0	0	0	0	0	0	0	0	0	0	1	0	0	0	0	0	0	0	0	0	0	0	0	0	0	0	0
	11	CID100000815	Kanamycin	0	0	0	0	0	0	0	0	0	0	0	0	0	0	0	0	0	0	0	0	0	0	0	0	0	0	1	0	0	1	0	1	0	0	0	5	0	0	0	0	0	0	0	0	0	0
	12	CID100000838	Epinephrine	0	4	0	0	0	1	1	0	0	0	1	0	0	0	0	0	0	1	1	0	2	0	0	0	4	0	0	0	0	0	0	1	0	0	0	8	0	0	0	1	0	0	1	0	2	0
	13	CID100000942	Nicotine	0	4	0	2	1	1	2	0	0	0	0	0	0	0	4	1	0	6	0	0	4	0	1	0	0	0	0	0	0	2	0	2	0	0	0	17	0	0	1	2	0	0	3	0	0	0
	14	CID100000951	Norepinephrine	0	1	0	0	0	0	0	0	0	0	0	0	0	0	0	1	0	0	0	0	0	0	0	0	0	0	0	0	0	1	0	0	0	0	1	0	0	0	0	0	0	0	0	0	0	0
	15	CID100001046	Pyrazinamide	0	0	0	0	0	0	0	0	0	0	0	0	0	0	0	0	0	0	0	0	0	0	0	0	0	0	0	0	0	0	0	0	0	0	0	0	0	0	0	0	0	0	0	0	0	0
	16	CID100001065	quinidine	0	4	0	1	0	3	0	0	0	0	0	0	0	0	0	0	0	1	1	0	0	0	1	0	2	0	2	0	0	1	0	2	0	0	6	12	3	0	1	0	0	0	0	0	0	0
	17	CID100001206	methamphetamine	0	1	1	0	0	0	0	0	0	0	0	0	0	0	2	0	0	0	1	1	1	0	0	0	0	1	0	0	0	1	0	1	0	0	0	2	0	0	0	1	0	0	0	0	1	0
	18	CID100001546	Cladribine	0	1	0	0	0	2	0	0	0	0	0	0	0	0	1	0	0	2	0	0	2	0	0	0	1	0	0	0	0	1	0	3	0	0	0	11	1	4	1	1	0	0	0	0	0	0
	19	CID100001690	Doxorubicin	0	4	0	0	2	2	0	0	0	0	1	0	0	0	3	0	1	1	0	0	3	0	0	0	1	0	3	0	0	2	0	4	0	0	4	28	4	5	1	2	0	0	0	0	0	0
	20	CID100001775	Phenytoin	0	5	0	2	3	2	1	0	0	1	1	0	0	0	2	3	1	0	1	0	3	0	0	2	3	0	3	0	1	2	2	10	0	0	3	30	4	1	2	1	0	0	2	0	0	0
	21	CID100001971	Abacavir	0	1	0	0	0	0	1	3	0	0	0	0	0	0	1	0	0	0	0	0	3	0	0	0	0	0	0	0	0	2	0	0	0	0	0	5	1	1	1	2	0	0	1	0	0	0
	22	CID100001972	Amphotericin B	0	5	0	0	2	1	0	0	0	0	2	0	0	0	0	0	1	0	1	0	3	0	0	1	0	0	1	0	1	1	0	1	0	0	1	18	4	1	2	1	0	0	0	0	0	0
	23	CID100001978	Acebutolol	0	1	1	0	0	2	1	1	0	0	1	0	0	0	3	0	0	0	1	2	3	0	0	0	0	0	1	0	0	1	0	0	0	0	1	11	1	0	0	2	0	0	1	0	0	0
	24	CID100001983	p-acetamidophenol	0	4	0	1	0	1	0	0	0	0	1	0	0	0	2	1	0	2	0	0	3	0	0	0	0	0	0	0	0	1	0	4	0	0	1	11	3	0	1	1	0	0	1	0	0	0
	25	CID100002022	Aciclovir	0	1	0	0	1	2	0	0	0	0	2	0	0	1	1	2	0	1	1	0	3	0	0	0	0	0	0	0	1	1	0	1	0	0	0	17	0	0	1	1	0	0	0	0	0	0
	26	CID100002082	Albendazole	0	0	0	0	0	0	0	0	0	0	0	0	0	0	0	0	0	0	0	0	0	0	0	0	0	0	0	0	0	1	1	0	0	0	0	2	0	0	0	0	0	0	0	0	0	0
	27	CID100002083	salbutamol	0	4	0	0	1	0	0	0	0	0	1	0	0	0	4	2	1	1	0	0	3	0	0	0	0	0	1	0	0	2	0	2	0	0	0	15	2	1	0	1	0	0	0	0	0	0
	28	CID100002094	Allopurinol	0	1	0	0	0	1	1	1	0	0	0	0	0	0	0	0	0	3	0	2	2	0	0	0	2	0	2	0	0	1	0	2	0	0	0	14	1	3	3	1	0	0	1	0	0	0
	29	CID100002118	alprazolam	0	8	0	3	3	2	2	4	0	1	3	0	0	2	8	5	2	4	0	4	9	0	2	0	0	0	1	0	0	1	0	4	0	0	3	23	6	0	2	5	0	0	6	0	14	0
	30	CID100002130	Amantadine	0	4	0	1	1	3	1	0	0	0	2	0	1	1	3	3	0	1	1	4	4	0	2	0	0	0	0	0	0	1	0	6	0	0	3	15	5	0	1	1	0	0	2	0	0	0
	31	CID100002141	Amifostine	0	0	0	0	0	0	0	0	0	0	0	0	0	0	0	0	0	0	0	0	1	0	0	0	0	0	0	0	0	0	0	0	0	0	0	4	0	0	1	0	0	0	0	0	0	0
	32	CID100002142	Amikacin	0	0	0	0	0	0	0	0	0	0	0	0	0	0	0	0	0	0	0	0	0	0	0	0	0	0	0	0	0	1	0	2	0	0	1	2	0	0	0	0	0	0	0	0	0	0
	33	CID100002153	theophylline	0	4	0	0	0	1	0	0	0	0	0	0	0	0	0	1	0	1	0	0	1	0	0	0	0	0	0	0	1	1	0	1	0	0	0	5	0	0	2	1	0	1	0	0	0	0
	34	CID100002160	Amitriptyline	0	2	0	1	1	2	0	0	0	0	2	0	0	2	0	1	0	2	0	3	4	0	0	0	1	0	1	0	0	1	0	4	0	0	1	17	4	1	1	1	0	0	1	0	0	0
	35	CID100002163	Amobarbital	0	4	0	0	0	1	0	0	0	0	2	0	0	0	0	0	0	0	0	0	2	0	0	0	0	0	0	0	0	1	0	1	0	0	0	9	0	0	0	0	0	0	0	0	0	0
	36	CID100002244	Aspirin	0	1	0	0	0	1	0	0	0	0	0	0	0	0	0	0	0	0	0	0	1	0	0	0	0	0	1	0	1	0	0	0	0	0	0	8	0	0	1	0	0	0	0	0	1	0
	37	CID100002249	atenolol	0	3	1	0	0	2	1	1	0	0	1	0	0	0	3	1	0	0	1	3	4	0	0	0	0	0	1	0	0	1	0	0	0	0	1	10	1	0	0	2	0	0	1	0	0	0
	38	CID100002266	Azelaicacid	0	0	0	0	0	0	0	0	0	0	0	0	0	0	0	0	0	0	0	0	0	0	0	0	0	0	0	0	0	0	0	0	0	0	0	1	0	0	0	0	0	0	0	0	0	0
	39	CID100002269	Azithromycin	0	4	0	0	0	0	0	0	0	0	0	0	0	0	0	3	0	0	0	0	2	0	0	0	0	0	2	0	0	1	0	1	0	0	1	9	0	0	1	1	0	0	0	0	0	0
	40	CID100002366	betahistine	0	0	0	0	0	1	0	0	0	0	1	0	0	0	0	0	0	0	0	0	1	0	0	0	0	0	0	0	0	1	0	0	0	0	0	4	1	0	1	0	0	0	0	0	0	0
	41	CID100002370	Bethanechol	0	0	0	0	0	0	0	0	0	0	0	0	0	0	0	0	0	0	0	0	0	0	0	0	0	0	0	0	0	1	0	0	0	0	0	1	0	0	1	0	0	0	0	0	0	0
	42	CID100002431	Bretylium	0	1	0	0	0	1	0	0	0	0	0	0	0	0	3	1	0	0	1	0	0	0	0	0	0	0	0	0	0	0	0	0	0	0	0	6	1	0	0	0	0	0	0	0	0	0
	43	CID100002443	Bromocriptine	0	4	0	0	0	2	0	0	0	0	3	1	2	1	1	1	0	1	1	3	3	0	0	0	2	0	1	0	0	1	0	3	0	0	3	18	3	0	2	2	0	0	0	0	0	0
	44	CID100002476	Buprenorphine	0	4	0	2	1	2	1	2	0	1	1	0	0	0	7	0	1	5	1	3	5	0	0	0	0	0	1	0	0	2	0	1	0	0	2	23	4	0	1	2	0	0	3	0	0	0
	45	CID100002478	Busulfan	0	4	0	0	0	2	0	1	0	0	1	0	0	0	1	0	1	1	0	1	2	0	0	0	1	0	0	0	1	1	0	0	0	0	0	8	1	0	1	1	0	0	0	0	0	0
	46	CID100002519	caffeine	0	2	0	0	0	0	0	0	0	0	0	0	0	0	0	1	0	2	0	0	0	0	0	0	1	0	0	0	0	0	0	0	0	0	0	2	0	0	1	0	0	1	0	0	0	0
	47	CID100002520	Verapamil	0	1	0	0	0	1	0	1	0	0	0	0	0	0	2	0	0	0	1	1	3	0	0	0	1	0	1	0	0	1	0	5	0	0	2	11	2	0	1	1	0	0	0	0	0	0
	48	CID100002554	carbamazepine	0	4	0	0	3	2	2	1	0	1	3	0	0	3	3	2	0	4	1	2	2	0	4	2	0	1	2	0	0	1	0	8	0	0	2	28	4	2	1	1	0	1	2	0	0	0
	49	CID100002559	Carbenicillin	0	0	0	0	0	0	0	0	0	0	0	0	0	0	0	0	0	0	0	0	0	0	0	0	0	0	0	0	0	1	0	0	0	0	0	1	0	0	0	0	0	0	0	0	0	0
	50	CID100002563	Carbidopa	0	4	1	0	1	2	2	2	0	0	2	0	1	0	2	0	0	0	1	3	4	0	0	0	0	0	0	0	0	1	0	6	0	0	3	14	4	1	1	1	0	0	2	0	0	0
	51	CID100002578	BCNU	0	2	0	1	1	1	1	1	0	0	2	0	0	0	0	2	0	2	0	0	3	0	0	4	3	0	1	0	1	1	3	4	0	2	3	16	3	1	2	1	0	0	1	0	0	0
	52	CID100002583	carteolol	0	0	0	0	0	0	0	1	0	0	0	0	0	0	0	0	0	0	0	0	1	0	0	0	2	0	0	0	0	1	0	0	0	0	4	4	0	0	0	1	0	0	0	0	0	0
	53	CID100002650	Ceftazidime	0	1	0	0	0	0	0	0	0	0	1	0	0	0	1	0	0	0	0	0	0	0	0	0	0	0	0	0	1	1	0	2	0	0	1	8	0	0	1	0	0	0	0	0	0	0
	54	CID100002678	cetirizine	0	4	0	1	2	1	2	0	0	1	2	0	0	0	3	2	1	2	0	2	4	0	2	1	0	0	2	0	0	2	0	7	0	0	3	19	3	0	1	1	0	0	3	0	0	0
	55	CID100002708	chlorambucil	0	1	0	0	0	1	0	0	0	0	1	0	0	0	0	0	0	0	0	0	0	0	0	0	0	0	0	0	0	0	0	5	0	0	0	3	0	3	1	0	0	0	0	0	0	0
	56	CID100002719	Chloroquine	0	2	0	0	0	2	0	0	0	0	1	0	0	0	0	1	0	0	1	0	1	0	0	0	0	0	2	0	0	1	0	3	0	0	2	4	1	1	1	1	0	0	0	0	0	0
	57	CID100002720	Chlorothiazide	0	1	0	0	0	0	0	0	0	0	0	0	0	0	0	0	0	0	0	1	0	0	0	0	0	0	0	0	0	1	0	0	0	0	1	4	1	0	0	0	0	0	0	0	0	0
	58	CID100002726	chlorpromazine	0	2	1	0	0	0	0	0	0	0	0	0	0	0	0	0	1	0	0	1	2	0	0	0	0	0	0	0	0	0	1	9	0	0	0	9	2	0	2	1	0	0	0	0	2	0
	59	CID100002756	Cimetidine	0	2	0	0	0	2	0	0	0	0	1	0	0	0	0	0	0	1	1	1	1	0	0	0	0	0	0	0	0	1	0	0	0	0	0	5	0	0	0	0	0	0	0	0	0	0
	60	CID100002764	ciprofloxacin	0	5	0	2	0	3	1	1	0	1	1	0	0	1	3	2	1	1	1	0	5	1	4	0	2	0	4	0	0	2	2	2	0	0	5	24	6	3	3	2	0	0	2	0	0	0
	61	CID100002789	Clobazam	0	4	0	0	1	3	2	1	0	0	2	0	0	0	4	3	1	4	1	3	3	0	1	0	0	0	0	0	0	1	0	1	0	0	2	12	1	0	0	1	0	0	2	0	1	0
	62	CID100002794	Clofazimine	0	0	0	0	0	0	0	1	0	0	0	0	0	0	0	0	0	0	0	0	1	0	1	0	0	0	0	0	0	1	0	0	0	0	1	3	0	0	0	0	0	0	0	0	0	0
	63	CID100002801	Clomipramine	0	7	2	3	3	3	1	2	0	1	4	0	0	2	5	4	1	3	2	3	7	2	3	0	2	0	4	0	1	2	0	14	0	0	5	34	8	1	1	2	0	0	2	0	6	0
	64	CID100002803	Clonidine	0	4	0	0	0	2	0	2	0	0	5	0	0	0	3	2	0	3	0	5	7	0	0	1	1	0	1	0	0	1	0	1	0	0	1	13	2	0	0	4	0	0	1	0	1	0
	65	CID100002826	Cocaine	0	3	0	0	0	0	0	0	0	0	0	0	0	0	0	0	0	0	0	0	0	0	0	0	0	0	0	0	0	0	0	1	0	0	0	2	0	0	1	0	0	0	0	0	0	0
	66	CID100002833	Colchicine	0	0	0	0	0	0	0	0	0	0	0	0	0	0	0	0	0	0	0	0	0	0	0	0	0	0	0	0	0	1	0	1	0	0	0	2	1	4	0	0	0	0	0	0	0	0
	67	CID100002958	Daunorubicin	0	2	0	0	0	1	1	1	0	0	2	0	0	0	2	0	0	0	0	0	2	0	0	1	0	0	1	0	0	1	0	2	0	0	0	10	1	1	1	1	0	0	1	0	0	0
	68	CID100003007	Amfetamine	0	7	2	1	1	2	0	3	0	0	1	0	0	0	5	3	0	3	1	3	4	0	0	0	3	1	0	0	0	1	0	4	0	0	0	15	1	0	1	3	0	0	1	0	1	0
	69	CID100003008	Dextromethorphan	0	3	0	0	0	1	0	0	0	0	1	0	0	0	0	1	0	1	1	0	1	0	0	0	0	0	0	0	0	0	0	0	0	0	0	5	1	0	0	0	0	0	0	0	0	0
	70	CID100003016	Diazepam	0	4	0	1	2	1	3	1	0	1	5	0	0	0	7	2	2	3	1	4	5	0	1	0	0	0	1	0	0	1	0	4	0	0	2	24	7	0	1	1	0	0	4	0	4	0
	71	CID100003043	Didanosine	0	0	0	0	0	0	0	0	0	0	0	0	0	0	0	0	0	0	0	0	0	0	0	0	0	0	1	0	0	1	0	0	0	0	0	4	0	2	0	0	0	0	0	0	0	0
	72	CID100003066	Dihydroergotamine	0	4	0	1	2	1	0	0	0	0	0	0	0	0	1	0	0	0	0	0	3	0	0	0	1	0	2	0	0	2	0	2	0	0	1	12	3	0	0	1	0	0	1	0	0	0
	73	CID100003100	diphenhydramine	0	3	0	0	0	1	0	0	0	0	0	0	0	0	1	1	0	0	0	0	2	0	0	0	0	0	1	0	0	1	0	1	0	0	2	6	0	2	1	1	0	0	0	0	0	0
	74	CID100003117	Disulfiram	0	1	0	0	0	0	0	0	0	0	0	0	0	0	0	0	0	0	1	1	1	0	0	0	0	0	1	0	0	1	0	0	0	0	0	5	0	4	0	0	0	0	0	0	0	0
	75	CID100003121	valproic acid	0	4	1	3	2	1	3	1	2	0	2	0	0	0	5	3	1	4	1	0	5	0	0	0	0	1	1	0	1	1	0	7	0	0	3	21	7	0	1	2	0	2	6	0	1	0
	76	CID100003151	domperidone	0	2	0	0	0	1	0	0	0	0	0	0	0	0	1	1	0	0	0	0	2	0	0	0	0	0	0	0	0	2	0	1	0	0	0	4	0	0	0	1	0	0	0	0	0	0
	77	CID100003203	Efavirenz	0	5	0	1	1	2	1	1	0	1	3	0	0	1	5	2	1	0	1	0	4	0	3	0	0	1	2	0	0	2	0	2	0	0	2	19	2	2	1	2	0	0	2	0	0	0
	78	CID100003222	Enalapril	0	4	0	0	1	1	0	1	0	0	0	0	0	0	0	1	0	0	0	3	2	0	0	0	1	0	2	0	0	1	0	1	0	0	1	12	1	1	0	1	0	0	0	0	0	0
	79	CID100003226	enflurane	0	0	0	0	0	0	0	0	0	0	0	0	0	0	0	0	0	0	0	0	0	0	0	0	0	0	0	0	0	0	0	0	0	0	0	0	0	0	1	0	0	0	0	0	0	0
	80	CID100003278	Etacrynicacid	0	1	0	0	0	1	0	0	0	0	0	0	0	0	0	0	0	0	0	0	0	0	0	0	0	0	1	0	0	1	0	0	0	0	1	2	0	0	1	0	0	0	0	0	0	0
	81	CID100003279	Ethambutol	0	0	0	0	0	2	0	0	0	0	1	0	0	0	0	0	0	0	0	0	0	0	0	0	0	0	2	0	0	1	0	0	0	0	4	6	0	2	0	0	0	0	0	0	0	0
	82	CID100003291	Ethosuximide	0	1	0	1	0	0	0	0	0	0	0	0	0	0	2	3	0	1	1	2	3	0	1	0	0	0	0	0	0	1	0	1	0	0	0	6	0	0	0	1	0	0	1	0	0	0
	83	CID100003308	S-Etodolac	0	3	0	0	0	1	0	0	0	0	1	0	0	0	0	1	0	0	0	0	2	0	0	1	1	0	1	0	0	1	0	1	0	0	2	11	0	0	1	1	0	0	0	0	0	0
	84	CID100003310	Etoposide	0	0	0	0	0	1	0	0	0	0	0	0	0	0	0	0	1	0	0	0	1	0	0	0	0	0	1	0	0	1	0	0	0	0	1	11	0	1	1	0	0	0	0	0	0	0
	85	CID100003325	Famotidine	0	3	0	0	0	2	0	1	0	0	1	0	0	0	0	1	0	1	1	3	2	0	0	0	0	0	1	0	0	2	0	0	0	0	0	9	0	0	2	1	0	0	0	0	1	0
	86	CID100003345	Fentanyl	0	5	0	4	3	3	2	1	0	1	3	0	0	0	5	3	2	10	1	5	6	0	0	0	2	0	6	0	0	1	1	6	0	0	3	36	9	2	3	3	0	0	4	0	0	0
	87	CID100003365	Fluconazole	0	3	0	0	0	0	0	0	0	0	1	0	0	0	0	0	0	2	0	1	2	0	0	0	0	0	0	0	0	1	0	3	0	0	1	8	2	0	2	1	0	0	0	0	0	0
	88	CID100003366	Flucytosine	0	0	0	0	0	1	0	0	0	0	1	0	0	0	0	0	0	0	1	0	0	0	0	0	0	0	0	0	0	1	0	1	0	0	0	4	0	1	1	0	0	0	0	0	0	0
	89	CID100003372	Fluphenazine	0	2	1	0	0	0	0	0	0	0	0	0	0	0	1	0	1	1	1	2	2	0	0	0	0	0	0	0	0	1	1	8	0	0	1	4	2	0	0	1	1	1	0	0	0	0
	90	CID100003373	flumazenil	0	7	0	0	2	2	0	2	0	1	1	0	0	0	6	2	1	3	1	0	3	0	0	0	0	0	2	0	0	1	0	1	0	0	3	13	0	0	1	1	0	0	0	0	1	0
	91	CID100003380	Flunitrazepam	0	2	0	0	1	2	1	0	0	0	2	0	0	0	1	2	0	0	1	0	3	0	0	0	0	0	0	0	0	1	0	1	0	0	1	8	2	0	0	0	0	0	1	0	0	0
	92	CID100003386	Fluoxetine	0	7	1	2	1	2	2	2	0	1	3	0	0	2	6	8	2	5	1	8	5	1	4	0	3	1	4	0	0	3	1	10	0	0	3	31	8	3	3	2	0	0	3	0	11	1
	93	CID100003440	furosemide	0	1	0	1	0	1	0	0	0	0	0	0	0	0	3	1	0	0	0	0	1	0	0	0	0	0	2	0	1	1	0	0	0	0	1	9	4	0	0	0	0	0	1	0	0	0
	94	CID100003446	Gabapentin	0	5	0	2	3	2	2	1	0	1	3	0	0	2	6	7	1	1	1	6	5	2	4	0	3	0	2	0	1	3	0	9	0	1	5	40	6	3	3	3	0	0	2	0	0	0
	95	CID100003454	Ganciclovir	0	4	0	2	0	1	1	0	0	0	2	0	0	1	4	1	0	1	1	3	3	0	0	0	1	0	4	0	1	2	1	3	0	0	3	15	5	1	1	2	1	0	1	0	0	0
	96	CID100003559	Haloperidol	0	3	1	0	0	1	0	1	0	0	1	0	0	0	2	0	2	2	1	6	2	0	0	0	0	0	0	0	0	1	0	16	0	0	1	11	5	0	2	1	0	0	0	0	1	1
	97	CID100003639	Hydrochlorothiazide	0	6	0	0	0	1	1	0	0	0	0	0	0	0	0	0	0	0	0	3	3	0	0	0	0	0	1	0	0	2	0	1	0	0	1	11	2	1	0	1	0	0	1	0	0	0
	98	CID100003640	cortisol	0	1	0	1	0	0	0	0	0	0	2	0	0	1	5	2	0	4	2	0	1	0	1	2	0	0	1	0	0	1	3	4	0	0	1	9	1	2	2	1	0	0	1	0	0	0
	99	CID100003657	Hydroxycarbamide	0	0	0	0	0	1	0	0	0	0	1	1	0	0	1	0	0	0	0	0	1	0	0	0	0	0	0	0	0	1	0	0	0	0	0	4	0	1	1	0	0	0	0	0	0	0
	100	CID100003658	hydroxyzine	0	0	0	0	0	0	0	0	0	0	1	0	0	0	0	0	0	0	0	0	2	0	0	0	0	0	0	0	0	1	0	1	0	0	0	3	0	0	1	0	0	0	0	0	4	0
	101	CID100003661	Atropine	0	4	0	0	2	3	1	1	0	0	1	0	0	1	1	2	0	2	1	2	3	0	0	0	0	0	0	0	0	1	0	3	0	0	6	23	1	0	1	1	0	0	1	0	0	0
	102	CID100003672	ibuprofen	0	4	1	1	2	2	0	1	0	0	1	0	0	0	3	0	0	1	0	3	3	0	0	2	2	0	2	0	2	1	1	2	0	0	4	15	3	3	1	2	0	0	1	0	0	0
	103	CID100003676	lidocaine	0	4	0	0	3	2	0	0	0	0	0	0	0	0	1	0	0	0	1	0	1	0	0	2	0	0	3	0	0	1	0	3	0	0	2	25	1	2	1	0	2	0	0	0	1	0
	104	CID100003696	Imipramine	0	4	0	0	1	3	0	0	0	0	2	0	0	2	2	1	0	2	1	4	4	0	0	0	1	0	1	0	0	1	0	2	0	0	1	17	1	1	1	1	0	0	0	0	0	0
	105	CID100003715	indomethacin	0	3	0	0	1	1	0	1	0	1	0	0	0	0	3	0	0	0	1	0	2	0	0	0	1	0	1	0	0	1	0	2	0	0	2	10	1	1	2	1	0	0	0	0	0	0
	106	CID100003746	Ipratropium bromide	0	2	0	0	1	0	0	0	0	0	0	0	0	0	1	0	0	0	0	0	2	0	0	0	0	0	1	0	0	1	0	1	0	0	1	8	0	1	0	1	0	0	0	0	0	0
	107	CID100003763	isoflurane	0	1	0	0	0	1	0	0	0	0	1	0	0	0	0	0	1	0	0	0	0	0	0	0	0	0	0	0	0	0	0	0	0	0	0	1	1	0	0	0	0	0	0	0	0	0
	108	CID100003767	Isoniazid	0	0	0	0	0	0	1	0	0	0	0	0	0	0	1	0	0	0	1	0	0	0	0	0	0	0	1	0	1	0	0	0	0	0	0	2	0	2	1	0	0	0	1	0	0	0
	109	CID100003793	Itraconazole	0	1	0	0	1	1	0	1	0	0	0	0	0	0	0	0	0	1	0	3	2	0	0	0	0	1	1	0	0	1	0	1	0	0	2	11	2	1	0	1	0	0	0	0	0	0
	110	CID100003823	Ketoconazole	0	2	0	0	0	0	0	0	0	0	0	0	0	0	0	0	0	1	0	1	2	0	0	0	0	0	1	0	0	1	2	0	0	0	1	8	1	0	0	1	0	0	0	0	0	0
	111	CID100003825	Ketoprofen	0	3	0	0	0	1	1	0	0	0	1	0	0	0	2	1	0	0	0	1	3	0	0	1	0	0	1	0	0	2	0	0	0	0	0	6	0	0	1	1	0	0	1	0	0	0
	112	CID100003826	Ketorolac	0	4	0	1	0	1	0	0	0	0	2	0	0	0	1	0	0	0	1	0	4	0	0	1	0	0	1	0	0	1	0	3	0	0	1	12	0	0	1	2	0	0	1	0	0	0
	113	CID100003878	lamotrigine	0	7	0	2	2	2	1	1	0	1	2	0	0	4	6	4	1	4	1	5	5	0	4	1	1	0	2	0	0	2	0	12	0	0	4	32	6	2	6	2	0	0	1	0	0	0
	114	CID100003948	lomefloxacin	0	5	0	2	0	1	0	0	0	1	2	0	0	1	0	1	0	0	0	0	3	0	0	0	2	0	1	0	0	1	0	2	0	0	2	14	2	1	1	1	0	0	1	0	0	0
	115	CID100003950	Lomustine	0	0	0	0	1	1	0	0	0	0	0	0	0	0	1	0	0	0	0	0	0	0	0	0	0	0	0	0	0	0	0	0	0	0	1	5	0	0	0	0	0	0	0	0	0	0
	116	CID100003954	loperamide	0	0	0	0	0	0	0	0	0	0	0	0	0	0	0	0	0	1	0	0	1	0	0	0	0	0	0	0	0	1	0	0	0	0	0	6	0	0	0	0	0	0	0	0	0	0
	117	CID100003957	loratadine	0	3	0	0	0	0	0	1	0	0	0	0	0	0	1	0	0	0	0	0	3	0	0	0	0	0	1	0	0	1	0	1	0	0	0	9	0	0	0	1	0	0	0	0	0	0
	118	CID100003958	Lorazepam	0	3	0	0	1	3	3	0	0	0	2	0	0	1	2	4	1	0	1	1	5	0	1	0	0	0	0	0	0	1	1	3	0	0	2	16	2	0	1	2	0	0	3	0	3	0
	119	CID100004046	Mefloquine	0	4	0	0	0	1	1	0	0	0	1	1	0	0	3	3	0	1	2	0	5	0	2	0	0	0	2	0	1	1	0	1	0	0	1	13	1	4	2	3	0	0	1	0	0	0
	120	CID100004051	meloxicam	0	3	0	0	0	2	0	0	0	0	0	0	0	0	2	0	0	1	0	0	2	0	0	2	0	0	1	0	0	1	0	1	0	0	1	10	0	1	1	1	1	0	0	0	0	0
	121	CID100004057	Mepenzolate	0	2	0	0	0	1	0	0	0	0	0	0	0	0	0	0	0	0	0	1	2	0	0	0	0	0	0	0	0	1	0	0	0	0	2	5	0	0	0	1	0	0	0	0	0	0
	122	CID100004058	Pethidine	0	2	0	0	0	3	0	0	0	0	2	0	0	1	4	2	0	1	1	2	2	0	0	0	0	0	0	0	0	1	0	4	0	0	0	15	1	0	2	1	0	0	0	0	0	0
	123	CID100004112	Methotrexate	0	0	0	2	2	1	1	1	0	0	0	0	0	0	2	1	1	1	0	2	3	0	0	2	2	0	2	0	2	1	0	6	0	0	2	19	1	1	2	1	2	0	2	0	0	0
	124	CID100004171	Metoprolol	0	3	1	1	0	2	2	1	0	0	1	0	0	0	3	1	0	2	0	6	5	0	0	0	2	0	1	0	0	1	0	0	0	0	1	13	1	0	0	2	0	0	3	0	0	0
	125	CID100004173	Metronidazole	0	0	0	0	1	2	0	2	0	0	1	0	0	0	1	1	0	1	1	4	2	0	0	1	0	0	2	0	1	1	0	1	0	0	3	20	1	3	1	1	0	0	0	0	2	0
	126	CID100004184	Mianserin	0	1	0	0	0	1	0	1	0	0	0	0	0	1	1	0	0	1	0	1	1	0	1	0	0	0	1	0	0	1	0	2	0	0	1	11	1	0	1	0	0	0	0	0	0	0
	127	CID100004192	midazolam	0	4	0	0	2	3	2	2	0	0	2	0	0	0	7	4	1	4	1	0	3	0	0	0	0	0	0	0	0	1	0	5	0	0	2	20	1	1	2	0	0	0	2	0	1	0
	128	CID100004196	Mifepristone	0	1	0	0	0	0	0	0	0	0	0	0	0	0	0	0	0	1	0	0	2	0	0	0	0	0	0	0	0	1	0	0	0	0	0	3	1	0	0	1	0	0	0	0	0	0
	129	CID100004205	Mirtazapine	0	6	0	2	1	3	3	2	0	1	3	0	0	1	6	3	0	5	1	4	5	0	3	0	2	0	4	0	0	3	0	8	0	0	1	28	8	0	3	2	0	0	4	0	2	0
	130	CID100004235	Moclobemide	0	4	0	0	1	2	0	0	0	0	2	0	0	0	2	2	0	0	0	0	4	0	0	0	0	0	1	0	0	2	0	1	0	0	2	10	0	0	0	1	0	0	0	0	1	0
	131	CID100004253	Morphine	0	5	1	0	1	3	1	0	0	0	3	0	0	0	7	0	0	9	1	5	5	0	0	0	0	0	0	0	0	1	1	4	0	1	2	32	5	1	1	2	0	0	1	0	1	0
	132	CID100004421	nalidixic acid	0	0	0	0	0	0	0	0	0	0	0	0	0	0	0	0	0	0	1	0	1	0	0	0	1	0	2	0	0	1	2	0	0	0	1	4	0	1	2	0	0	0	0	0	0	0
	133	CID100004428	naltrexone	0	6	0	2	1	3	1	3	0	0	2	1	0	0	3	2	0	7	1	3	6	0	3	0	2	0	1	0	0	3	0	2	0	0	1	14	1	0	1	3	0	0	3	0	0	0
	134	CID100004451	Nelfinavir	0	2	0	0	0	0	0	0	0	0	0	0	0	0	2	0	0	0	0	1	3	0	1	0	0	0	0	0	0	2	0	1	0	0	0	4	1	0	1	1	0	0	0	0	0	0
	135	CID100004463	nevirapine	0	0	0	0	0	0	0	0	0	0	0	0	0	0	0	0	0	0	0	0	1	0	0	0	0	0	0	0	0	1	0	0	0	0	0	3	0	1	0	0	0	0	0	0	0	0
	136	CID100004539	norfloxacin	0	5	0	1	1	2	0	0	0	0	1	0	1	0	1	1	0	0	1	0	3	0	0	0	0	0	1	0	0	1	1	1	0	0	2	14	3	3	1	1	0	0	0	0	0	0
	137	CID100004583	Levofloxacin	0	5	0	1	3	2	1	0	0	0	1	0	0	1	3	3	0	3	1	1	5	0	2	0	3	0	3	0	1	2	2	4	0	0	5	26	6	2	1	1	0	0	1	0	0	0
	138	CID100004585	Olanzapine	0	7	0	0	4	2	3	1	0	1	4	0	0	1	7	6	3	6	2	4	6	0	2	0	2	0	2	0	1	2	0	18	0	0	1	30	9	1	1	3	0	0	3	0	2	0
	139	CID100004594	Omeprazole	0	4	0	0	0	1	0	1	0	0	1	0	0	0	2	2	0	1	0	1	3	1	0	0	0	0	4	0	2	2	0	1	0	0	4	11	2	0	0	1	0	0	0	0	0	0
	140	CID100004607	Oxacillin	0	0	0	0	0	0	0	0	0	0	0	0	0	0	0	0	0	0	0	0	0	0	0	0	0	0	0	0	0	0	0	0	0	0	0	0	0	0	0	0	0	0	0	0	0	0
	141	CID100004616	oxazepam	0	1	0	0	1	1	2	0	0	0	1	0	0	0	2	1	0	0	0	0	2	0	0	0	0	0	0	0	0	1	0	1	0	0	2	13	1	0	0	0	0	0	2	0	4	0
	142	CID100004649	Aminosalicylic acid	0	0	0	0	0	0	0	0	0	0	0	0	0	0	0	0	0	0	0	0	0	0	0	0	0	0	1	0	1	1	0	0	0	0	0	3	0	1	0	0	0	0	0	0	0	0
	143	CID100004730	Phenoxymethylpenicillin	0	0	0	0	0	0	0	0	0	0	0	0	0	0	0	0	0	0	0	0	0	0	0	0	0	0	0	0	0	0	0	0	0	0	0	0	0	1	0	0	0	0	0	0	0	0
	144	CID100004736	Pentazocine	0	1	0	0	0	2	0	0	0	0	1	0	0	0	1	1	0	1	0	0	2	0	0	0	0	0	1	0	0	1	0	1	0	0	2	12	0	0	1	1	0	0	0	0	0	0
	145	CID100004737	pentobarbital	0	4	0	0	0	1	0	0	0	0	1	0	0	0	0	0	0	0	0	0	2	0	0	0	0	0	0	0	0	1	0	1	0	0	0	8	0	0	0	0	0	0	0	0	0	0
	146	CID100004739	Pentostatin	0	5	0	0	1	1	1	1	0	0	2	0	0	0	2	1	0	0	0	2	3	0	0	1	0	0	1	0	0	1	0	2	0	0	1	15	0	2	1	2	0	0	1	0	0	0
	147	CID100004748	perphenazine	0	2	1	0	1	1	0	0	0	0	0	1	0	0	1	0	1	0	1	0	3	0	0	0	0	0	0	0	0	1	1	10	0	0	2	13	4	0	1	2	1	0	0	0	0	0
	148	CID100004756	Phenazopyridine	0	0	0	0	0	0	0	0	0	0	0	0	0	0	0	0	0	0	0	0	0	0	0	1	0	0	0	0	0	1	0	0	0	0	0	0	0	0	0	0	0	0	0	0	0	0
	149	CID100004763	Phenobarbital	0	5	0	0	0	2	0	0	0	0	2	0	0	0	4	1	0	0	0	0	2	0	2	0	0	0	0	0	0	1	0	1	0	0	0	13	0	0	0	0	0	0	0	0	3	0
	150	CID100004811	physostigmine	0	0	0	0	0	0	0	0	0	0	0	0	0	0	0	0	0	0	0	0	0	0	0	0	0	0	0	0	0	0	0	0	0	0	0	0	0	0	1	0	0	0	0	0	0	0
	151	CID100004828	Pindolol	0	3	0	0	0	1	0	1	0	0	1	0	0	0	1	1	0	1	0	1	5	0	0	0	0	0	1	0	0	1	0	1	0	0	0	9	1	0	0	2	0	0	0	0	0	0
	152	CID100004889	Pravastatin	0	3	0	1	0	1	2	1	0	0	0	0	0	0	2	0	0	0	0	3	3	0	0	0	0	0	4	0	0	1	0	2	0	0	3	7	1	1	0	1	0	0	3	0	0	0
	153	CID100004891	Praziquantel	0	0	0	0	0	0	0	0	0	0	0	0	0	0	0	0	0	0	0	0	1	0	0	0	0	0	0	0	0	1	0	0	0	0	0	4	0	0	1	0	0	0	0	0	0	0
	154	CID100004911	Probenecid	0	0	0	0	0	0	0	0	0	0	0	0	0	0	0	0	0	0	0	0	0	0	0	0	0	0	0	0	0	1	0	0	0	0	0	1	0	0	0	0	0	0	0	0	0	0
	155	CID100004914	procaine	0	4	0	0	0	0	0	0	0	0	0	0	0	0	0	0	0	0	0	0	1	0	0	1	0	0	1	0	0	1	0	2	0	0	1	6	0	0	1	0	0	0	0	0	0	0
	156	CID100004920	progesterone	0	3	0	1	2	2	1	1	0	1	0	0	0	0	4	3	2	1	0	3	4	0	1	0	2	0	2	0	0	2	0	2	0	0	2	15	2	2	1	1	0	0	2	0	1	0
	157	CID100004927	Promethazine	0	4	1	0	0	3	0	1	0	0	1	0	0	0	1	1	0	0	0	0	3	1	0	0	0	0	1	0	0	1	0	7	0	0	2	12	1	0	1	1	0	0	0	0	1	0
	158	CID100004943	Propofol	0	2	0	0	0	2	0	1	0	0	2	0	0	0	4	1	1	1	0	0	3	1	0	0	0	0	1	0	0	1	1	3	0	0	1	10	5	1	2	2	0	0	0	0	0	0
	159	CID100004946	Propranolol	0	1	1	0	0	1	1	1	0	0	1	0	0	0	3	1	0	1	0	1	7	0	0	0	0	0	0	0	0	0	0	1	0	0	0	8	0	0	2	4	0	0	1	0	0	0
	160	CID100004991	Pyridostigmine bromide	0	1	0	0	0	1	0	1	0	0	2	0	0	0	1	0	1	0	0	0	1	0	0	0	0	0	0	0	0	1	0	1	0	0	0	10	5	0	1	0	0	0	0	0	0	0
	161	CID100004992	Mepyramine	0	0	0	0	0	0	0	0	0	0	0	0	0	0	0	0	0	0	0	0	0	0	0	0	0	0	0	0	0	0	0	0	0	0	0	0	0	0	0	0	0	0	0	0	0	0
	162	CID100004993	Pyrimethamine	0	0	0	0	0	0	0	0	0	0	0	0	0	0	0	0	0	0	0	0	0	0	0	0	0	0	0	0	0	0	0	0	0	0	0	0	0	0	0	0	0	0	0	0	0	0
	163	CID100005039	Ranitidine	0	1	0	0	0	2	0	0	0	0	2	0	0	1	1	0	0	0	0	2	2	0	0	1	0	0	0	0	0	1	0	1	0	0	1	5	0	0	0	1	0	0	0	0	0	0
	164	CID100005064	Ribavirin	0	5	0	1	1	1	2	2	0	0	1	0	0	3	8	3	1	3	1	4	7	0	4	0	2	0	3	0	1	2	1	2	0	0	4	19	3	3	1	4	0	0	3	0	0	0
	165	CID100005073	Risperidone	0	5	2	4	3	2	2	2	0	1	2	1	0	3	9	2	2	7	1	6	9	1	2	0	4	1	4	0	1	3	0	28	0	1	6	41	13	1	2	5	0	0	4	0	2	0
	166	CID100005076	Ritonavir	0	4	0	2	1	1	2	1	0	1	2	0	0	1	3	1	0	2	0	3	5	0	0	0	3	0	2	0	0	2	0	3	0	0	5	26	4	2	2	2	0	0	3	0	0	0
	167	CID100005095	ropinirole	0	8	1	2	2	3	3	3	0	1	4	0	1	1	7	4	0	1	1	6	10	1	1	1	3	0	4	0	0	5	2	13	2	0	10	35	8	2	2	7	3	2	4	0	1	1
	168	CID100005155	Stavudine	0	1	0	0	0	0	0	1	0	0	1	0	0	0	2	0	0	1	0	0	3	0	0	0	0	0	0	0	0	1	0	0	0	0	0	9	0	5	0	2	0	0	0	0	0	0
	169	CID100005206	sevoflurane	0	3	0	0	0	1	0	0	0	0	0	0	0	0	0	0	2	1	0	0	2	0	0	0	0	0	0	0	0	1	1	0	0	0	0	8	2	0	2	1	0	0	0	0	0	0
	170	CID100005215	Sulfadiazine	0	0	0	0	0	0	0	1	0	0	1	0	0	0	0	0	0	0	0	0	1	0	0	0	0	0	1	0	0	1	0	0	0	0	0	3	0	2	1	1	0	0	0	0	0	0
	171	CID100005253	Sotalol	0	1	1	0	0	1	1	1	0	0	0	1	0	0	3	0	0	1	0	1	3	0	0	0	1	0	0	0	0	1	0	1	0	0	2	12	0	1	0	1	0	0	1	0	0	0
	172	CID100005257	sparfloxacin	0	5	0	1	0	1	1	0	0	0	2	0	0	1	3	0	0	0	1	0	4	0	0	0	1	0	2	0	0	2	0	3	0	0	2	16	2	0	1	2	0	0	1	0	0	0
	173	CID100005297	Streptomycin	0	0	0	0	0	0	0	0	0	0	0	0	0	0	0	0	0	0	0	0	0	0	0	0	0	0	0	0	0	0	0	0	0	0	0	3	1	0	0	0	0	0	0	0	0	0
	174	CID100005300	Streptozotocin	0	0	0	0	0	1	0	0	0	0	0	0	0	0	1	1	0	0	0	0	0	0	0	0	0	0	0	0	0	0	0	0	0	0	0	3	0	0	0	0	0	0	0	0	0	0
	175	CID100005329	Sulfamethoxazole	0	2	0	0	0	0	0	0	0	0	1	0	0	0	2	0	0	0	0	0	1	0	0	1	0	0	1	0	0	1	0	0	0	0	0	2	0	2	1	1	0	0	0	0	0	0
	176	CID100005376	Tamoxifen	0	1	0	0	0	0	0	1	0	0	0	0	0	0	1	0	0	0	0	2	1	0	0	0	0	0	2	0	0	1	0	1	0	0	2	6	1	0	0	1	0	0	0	0	0	0
	177	CID100005391	Temazepam	0	4	0	0	1	2	1	1	0	0	1	0	0	0	2	4	0	0	0	1	5	0	1	0	0	0	0	0	0	1	0	2	0	0	2	16	0	0	1	2	1	0	1	0	0	0
	178	CID100005396	Teniposide	0	1	0	0	0	1	0	0	0	0	0	0	0	0	0	0	0	0	0	0	0	0	0	0	0	0	0	0	0	1	0	0	0	0	0	3	0	1	0	0	0	0	0	0	0	0
	179	CID100005402	terbinafine	0	1	0	0	0	1	0	1	0	0	0	0	0	0	0	0	0	1	0	0	0	0	0	0	0	0	3	0	0	1	0	0	0	0	3	9	0	0	0	0	0	0	0	0	0	0
	180	CID100005408	testosterone	0	4	0	2	1	1	2	2	0	1	0	1	0	0	4	5	2	1	0	5	4	0	0	0	4	0	2	0	0	2	0	1	0	0	1	14	2	0	0	3	0	0	4	0	0	0
	181	CID100005452	thioridazine	0	2	0	0	0	1	0	0	0	0	0	0	0	0	1	0	0	1	1	0	2	0	0	0	0	0	0	0	0	1	0	13	0	0	1	5	4	0	0	1	0	0	0	0	0	0
	182	CID100005453	Thiotepa	0	4	0	1	0	2	1	0	0	0	1	0	0	0	0	0	0	2	0	0	1	0	0	1	2	0	1	0	1	1	0	2	0	0	2	8	0	0	1	0	0	0	2	0	0	0
	183	CID100005470	tibolone	0	0	0	0	0	0	1	0	0	0	0	0	0	0	0	0	0	0	0	0	0	0	0	0	1	0	0	0	0	2	0	0	0	0	1	2	0	0	0	0	0	0	1	0	0	0
	184	CID100005515	Topotecan	0	0	0	0	0	0	0	0	0	0	0	0	0	0	1	0	0	0	0	1	0	0	0	0	0	0	0	0	0	1	0	1	0	0	0	6	0	1	0	0	0	0	0	0	0	0
	185	CID100005556	Triazolam	0	4	0	0	1	2	3	0	0	1	4	0	0	1	3	2	0	2	0	1	5	0	0	0	0	0	1	0	0	1	0	1	0	0	0	15	3	0	0	2	0	0	3	0	0	0
	186	CID100005566	Trifluoperazine	0	3	1	0	0	0	0	0	0	0	0	0	0	0	0	0	1	1	0	1	2	0	0	0	0	0	0	0	0	1	1	12	0	0	1	9	3	0	2	1	0	1	0	0	5	1
	187	CID100005578	Trimethoprim	0	2	0	0	0	1	0	1	0	0	1	0	0	0	1	0	1	1	0	0	2	0	0	1	0	0	1	0	0	1	0	2	0	0	0	9	0	2	1	1	0	0	0	0	0	0
	188	CID100005582	Trimetrexate	0	0	0	0	0	1	0	0	0	0	0	0	0	0	0	0	0	0	0	0	0	0	0	0	0	0	0	0	0	0	0	0	0	0	0	1	0	0	0	0	0	0	0	0	0	0
	189	CID100005625	Delavirdine	0	4	0	2	0	2	1	1	0	0	1	1	0	0	4	0	0	0	0	3	3	0	0	0	0	0	2	0	0	2	0	2	0	0	3	16	5	1	0	1	0	0	3	0	0	0
	190	CID100005651	Vancomycin	0	0	0	0	0	0	0	0	0	0	0	0	0	0	0	0	0	1	0	0	1	0	0	0	0	0	3	0	0	1	0	0	0	0	0	3	0	0	0	1	0	0	0	0	0	0
	191	CID100005718	Zalcitabine	0	5	0	2	2	1	2	1	0	1	1	0	0	1	3	1	0	0	1	2	3	0	1	0	1	0	3	0	0	3	0	4	0	0	2	18	3	2	3	1	0	0	3	0	0	0
	192	CID100005734	Zonisamide	0	4	0	2	2	1	2	1	0	0	2	0	0	0	4	2	0	2	2	3	3	0	2	0	1	0	3	0	1	1	0	6	0	0	3	22	8	2	3	2	0	0	5	0	0	0
	193	CID100006468	phencyclidine	0	0	0	0	0	0	0	0	0	0	0	0	0	0	0	0	0	0	0	0	0	0	0	0	0	0	0	0	0	0	0	0	0	0	0	3	0	0	0	0	0	0	0	0	0	0
	194	CID100006503	Trometamol	0	0	0	0	0	0	0	0	0	0	0	0	0	0	0	0	0	0	0	0	0	0	0	0	0	0	0	0	0	0	0	0	0	0	0	0	0	0	0	0	0	0	0	0	0	0
	195	CID100008982	Nafcillin	0	0	0	0	0	0	0	0	0	0	0	0	0	0	0	0	0	0	0	0	0	0	0	0	0	0	0	0	0	0	0	0	0	0	0	0	0	0	0	0	0	0	0	0	0	0
	196	CID100009034	Methohexital	0	2	0	0	0	1	0	0	0	0	0	0	0	0	0	0	0	0	0	0	0	0	0	0	0	0	0	0	0	1	0	1	0	0	0	1	0	0	1	0	0	0	0	0	0	0
	197	CID100017358	Sulphur Hexafluoride	0	0	0	0	0	0	0	0	0	0	0	0	0	0	0	0	0	1	0	0	1	0	0	0	0	0	0	0	0	2	0	0	0	0	1	5	0	0	0	1	0	0	0	0	0	0
	198	CID100030623	Dexrazoxane	0	0	0	0	0	0	0	1	0	0	0	0	0	0	0	0	0	1	0	0	2	0	0	0	0	0	0	0	0	1	0	1	0	0	0	7	0	0	0	1	0	0	0	0	0	0
	199	CID100050614	Cefotetan	0	0	0	0	0	0	0	0	0	0	0	0	0	0	0	0	0	0	0	0	0	0	0	0	0	0	0	0	0	0	0	0	0	0	0	0	0	0	1	0	0	0	0	0	0	0
	200	CID100060787	saquinavir	0	2	0	0	2	1	1	1	0	0	1	0	0	0	2	1	0	1	1	4	4	0	1	2	3	0	1	0	0	1	0	2	0	0	0	20	2	1	1	2	0	0	1	0	0	0
	201	CID100062959	Trovafloxacin	0	4	0	1	2	1	1	0	0	1	2	0	0	0	3	0	0	0	0	3	4	0	0	0	0	0	3	0	1	2	0	4	0	0	3	17	4	0	1	2	0	0	2	0	0	0
	202	CID100065281	Bacitracin	0	0	0	0	0	0	0	0	0	0	0	0	0	0	0	0	0	0	0	0	0	0	0	0	0	0	0	0	0	0	0	0	0	0	0	0	0	0	0	0	0	0	0	0	0	0
	203	CID100074989	Atovaquone	0	1	0	0	0	0	0	0	0	0	0	0	0	0	0	0	1	0	0	0	1	0	0	0	0	0	0	0	0	1	0	0	0	0	0	2	0	0	0	1	0	0	0	0	0	0
	204	CID100104778	Levodopa	0	4	1	0	1	2	2	2	0	0	2	0	0	0	1	0	0	0	1	2	4	0	0	0	0	0	0	0	0	1	0	6	0	0	3	14	4	1	1	1	0	0	2	0	0	0
	205	CID102761171	Ethionamide	0	1	0	0	0	0	0	1	0	0	0	0	0	0	0	0	0	0	1	1	1	0	0	0	0	0	1	0	0	1	0	0	0	0	2	5	1	2	0	0	0	0	0	0	0	0
	206	CID105281007	Dacarbazine	0	0	0	0	0	1	0	0	0	0	0	0	0	0	1	0	0	0	0	0	0	0	0	0	0	0	0	0	0	1	0	0	0	0	1	3	1	0	1	0	0	0	0	0	0	0
	207	CID123690938	piroxicam	0	4	0	0	0	1	1	0	0	0	1	0	0	0	0	1	0	0	0	0	2	0	0	2	0	0	1	0	0	1	0	2	0	0	1	9	0	0	1	1	0	0	1	0	0	0
	208	CID125880656	Doxycycline	0	1	0	0	0	1	0	1	0	0	1	0	0	0	1	0	0	0	0	0	3	0	0	0	0	0	1	0	0	3	2	0	0	0	0	8	0	0	0	1	0	0	0	0	0	0
	209	CID126275995	Minocycline	0	0	0	0	0	0	0	0	0	0	0	0	0	0	1	0	0	0	0	0	1	0	0	0	0	0	1	0	0	1	2	0	0	0	1	9	0	0	1	0	0	0	0	0	0	0
	210	CID151601240	Demeclocycline	0	0	0	0	0	0	0	0	0	0	0	0	0	0	0	0	0	0	0	0	0	0	0	0	0	0	1	0	0	1	1	0	0	0	0	2	1	0	0	0	0	0	0	0	0	0
	Reference:
	Abraham,M.H. et al. (2006) J. Pharma. Sci., 95, 2091–2100.
	Li,H. et al. (2005) J. Chem. Inf. Model., 45, 1376–1384.
	Subramaniana,G. and Kitchen,D.B. (2003) J. Computer-Aided Mol. De-sign., 17, 643–664.
	Wang,W. et al. (2015) Pharm. Res., 32, 3055–3065
[truncated: 42 more columns]
