# Supplementary material for: Improved Classification of Blood-Brain-Barrier Drugs Using Deep Learning
Source: Sci Rep. 2019 Jun 19;9:8802. doi: 10.1038/s41598-019-44773-4 (PMC6584536; doi:10.1038/s41598-019-44773-4)
Supplement: Supplementary file 10 — Table S10 [file 41598_2019_44773_MOESM10_ESM.xlsx]

## Sheet: TableS6
	TableS10 SideEffects (PT level) of Each Drug
	Drug ID	All Side effects associated with the drug
	Drug ID	effect1	effect2	effect3	effect4	effect5	effect6	effect7	effect8	effect9	effect10	effect11	effect12	effect13	effect14	effect15	effect16	effect17	effect18	effect19	effect20	effect21	effect22	effect23	effect24	effect25	effect26	effect27	effect28	effect29	effect30	effect31	effect32	effect33	effect34	effect35	effect36	effect37	effect38	effect39	effect40	effect41	effect42	effect43	effect44	effect45	effect46	effect47	effect48
	CID100000085	Decreased appetite	Haemorrhage	Gastritis	Weight decreased	Abdominal pain	Anaemia	Angiopathy	Hyperkalaemia	Accidental injury	Musculoskeletal discomfort	Diarrhoea	Cough	Haemoglobin	Influenza	Dysgeusia	Hypertonia	Pain	Eye disorder	Body temperature increased	Tachycardia	Asthenia	Convulsion	Rhinitis	Gastrointestinal symptom NOS	Renal failure	Oedema peripheral	Amblyopia	Insomnia	Cramps of lower extremities	Dyspnoea	Nausea	Myasthenia	Dizziness	Muscular weakness	Impaired gastric emptying	Bronchitis	Arrhythmia	Anorexia	Respiratory disorder	Infection	Sinusitis	Weight increased	Body odor	Anxiety	Gastric atony	Dyspepsia	Hypercalcaemia	Rash
	CID100000119	Anaphylactic shock	Angioedema	Injection site pain	Pain	Urticaria	Injection site tenderness
	CID100000137	Haemorrhage	Diarrhoea	Body temperature increased	Thromboembolism	Skin hypertrophy	Chills	Sunburn	Discomfort	Blood amylase increased	Rash	Aphasia	Respiratory insufficiency	Headache	Infestation	Blood bilirubin increased	Photodamaged skin	Stinging	Vomiting	Hemiparesis	Photosensitivity reaction	Anaemia	Thrombocytopenia	Induration	Wound secretion	Tenderness	Gamma-glutamyltransferase increased	Blood and lymphatic system disorders	Skin exfoliation	Application site irritation	Infection	Embolism	Mental disorder	Tension	Skin disorder	Feeling hot	Infestation NOS	Dermatitis	Paraesthesia	Dry skin	Aspartate aminotransferase increased	Amylase increased	Scab	Angiopathy	Cardiac disorder	Hyperkeratosis	Pain	Eye disorder	Rash pustular
	CID100000143	Decreased appetite	Abdominal pain	Renal impairment	Thrombocytopenia	Syncope	Diarrhoea	Dysgeusia	Alopecia	Febrile neutropenia	Malaise	Acute kidney injury	Body temperature increased	Renal failure acute	Asthenia	Kidney function abnormal	Convulsion	Caecitis	Anaphylactoid reaction	Confusional state	Extravasation	Neuropathy	Nausea	Dyspnoea	Lethargy	Disease progression	Ill-defined disorder	Wheezing	Dizziness	Chills	Sensitisation	Stomatitis	Discomfort	Anorexia	Anaphylactic shock	Infection	Serum creatinine increased	Neuropathy peripheral	Erythema	Dyspepsia	Abdominal pain lower	Rash	Feeling abnormal	Hypersensitivity	Gastrointestinal pain	Skin disorder	Abdominal tenderness	Urticaria	Rigors
	CID100000146	Sensitisation
	CID100000158	Acute coronary syndrome	Hyperhidrosis	Abdominal pain	Anaphylactoid syndrome of pregnancy	Diarrhoea	Vulvovaginal discomfort	Body temperature increased	Sweating increased	Uterine hypertonus	Anaphylactoid reaction	Cramps of lower extremities	Cardiac arrest	Vulvitis	Chills	Musculoskeletal stiffness	Death neonatal	Immune system disorder	Urinary retention	Breast tenderness	Rash	Pharyngitis	Presyncope	Headache	Vaginal inflammation	Myalgia	Vomiting	Vasovagal symptoms	Foetal heart rate	Myocardial infarction	Back pain	Flushing	Oedema genital	Vaginismus	Uterine rupture	Musculoskeletal discomfort	Shivering	Neck stiffness	Blood and lymphatic system disorders	Hearing impaired	Dehydration	Endometritis	Arrhythmia	Anaphylactic shock	Hypersensitivity	Tension	Postpartum haemorrhage	Chest pain	Hypertension
	CID100000159	Acute coronary syndrome	Decreased appetite	Haemorrhage	Hyperhidrosis	Abdominal pain	Diarrhoea	Mediastinal disorder	Pleural effusion	Body temperature increased	Hyperkinesia	Insomnia	Cramps of lower extremities	Rectal haemorrhage	Hypersplenism	Bradycardia	Chills	Arthritis	Eczema	Rash	Pharyngitis	Endocrine disorder	Headache	Lassitude	Procedural complication	Myalgia	Infestation	Pulmonary oedema	Constipation	Vomiting	Myocardial infarction	Cardiac failure right	Back pain	Flushing	Skin ulcer	Fatigue	Weight decreased	Anaemia	Collagen disorder	Sweating	Musculoskeletal discomfort	Thrombocytopenia	Peripheral vascular disorder	Major depression	Ascites	Blood and lymphatic system disorders	Pneumonia	Oedema peripheral	Confusional state
	CID100000160	Amniotic fluid embolism	Abdominal pain	Anaphylactoid syndrome of pregnancy	Angiopathy	Diarrhoea	Body temperature increased	Uterine hypertonus	Blood and lymphatic system disorders	Pregnancy	Foetal acidosis	Premature rupture of membranes	Disseminated intravascular coagulation	Nausea	Bradycardia	Death neonatal	Foetal distress syndrome	Immune system disorder	Hypersensitivity	Gastrointestinal pain	Vomiting	Foetal heart rate	Amniotic cavity infection	Sepsis	Hypotension	Back pain	Uterine rupture
	CID100000175	Acidosis	Stinging	Hypernatraemia	Pain	Haematuria
	CID100000187	Corneal oedema	Corneal opacity	Hyperhidrosis	Sweating	Dyspnoea	Hypotension	Flushing	Bradycardia	Corneal decompensation
	CID100000191	Acute coronary syndrome	Excitability	Coronary artery disease	Hyperhidrosis	Sensory loss	Angioedema	Scotoma	Taste metallic	Mediastinal disorder	Tinnitus	Sinus arrest	Electrocardiogram ST segment elevation	Cardiac arrest	Bradycardia	Sinoatrial block	Discomfort	Affect lability	Rash	Headache	Grand mal convulsion	Atrioventricular block	Supraventricular extrasystoles	Blood pressure increased	Ear discomfort	Gastrointestinal discomfort	Vomiting	Myocardial infarction	Back pain	Flushing	Intracranial pressure increased	Fatal outcomes	Numbness	Ventricular extrasystoles	Sweating	Musculoskeletal discomfort	Apnoea	General discomfort	Cerebrovascular accident	Myocardial ischaemia	Agitation	Arrhythmia	Anaphylactic shock	Skipped beats	Chest pressure	Hypersensitivity	Atrial fibrillation	Tension	Pollakiuria
	CID100000206	Lacrimation	Salivation	Hypernatraemia	Pain	Body temperature increased	Tachycardia	Asthenia	Convulsion	Tenderness	Confusional state	Central nervous system disorder	Acidosis	Extravasation	Lacrimation increased	Pulmonary embolism	Somnolence	Venous thrombosis	Hypokalaemia	Dizziness	Agitation	Dehydration	Salivary hypersecretion	Necrosis	Coma	Feeling abnormal	Irritability	Fluid retention	Headache	Oedema	Water retention	Nervous system disorder	Fluid overload	Loss of consciousness	Shock	Hypertension	Thirst	Cardiac failure congestive	Thrombophlebitis	Respiratory failure	Abscess	Haemolysis	Phlebitis
	CID100000214	Acute coronary syndrome	Ecchymosis	Haemorrhage	Trauma	Diabetes mellitus	Hyperhidrosis	Abdominal pain	Sensory loss	Diarrhoea	Body temperature increased	Sweating increased	Hypertrophic osteoarthropathy	Device malfunction	Spermatocele	Cramps of lower extremities	Blood triglycerides increased	Joint hyperextension	Cardiac arrest	Respiratory rate decreased	Bradycardia	Flu symptoms	Musculoskeletal stiffness	Testicular disorder	Congenital absence of bile ducts	Pelvic pain	Discomfort	Redness	Rash	Pharyngitis	Headache	Ventricular hypertrophy	Hyperglycaemia	Electrocardiogram abnormal	Drug ineffective	Hypercholesterolaemia	Hypothermia	Feeling jittery	Supraventricular extrasystoles	Ejaculation disorder	Blood creatinine increased	Skin tear	Myocardial infarction	Penile haematoma	Back pain	Flushing	Peritonitis	Scrotal disorder	Injection site inflammation
	CID100000222	Infection	Extravasation	Venous thrombosis	Pain	Body temperature increased	Phlebitis	Fluid overload
	CID100000232	Decreased appetite	Numbness	Hyperhidrosis	Perioral tingling	Sweating	Sensory loss	Phlebitis superficial	Tachycardia	Nasal obstruction	Skin necrosis	Extravasation	Skin exfoliation	Nausea	Lethargy	Platelet count decreased	Haematuria	Rash macular	Anaphylactic shock	Anorexia	Necrosis	Rash	Hypersensitivity	Headache	Hypoaesthesia	Choking	Paraesthesia oral	Surgery	Brain oedema	Sickle cell anaemia	Dermatitis	Vomiting	Surgical intervention	Edema cerebral	Flushing	Swelling	Injection site reaction
	CID100000244	Thermal burn	Dandruff	Application site anaesthesia	Pain	Application site rash	Eye irritation	Skin exfoliation	Pyoderma	Application site irritation	Application site dryness	Application site excoriation	Application site erosion	Erythema	Dermatitis infected	Rash	Oedema	Hypoaesthesia	Pruritus	Seborrhoeic dermatitis	Dermatitis	Excoriation	Paraesthesia
	CID100000247	Decreased appetite	Glossitis	Homocystinuria	Tooth disorder	Malnutrition	Diarrhoea	Dysgeusia	Alopecia	Personality disorder	Hypermethioninaemia	Abdominal discomfort	Nausea	Agitation	Anorexia	Bad taste	Distress gastrointestinal	Upset stomach	Irritability	Unspecified disorder of skin and subcutaneous tissue	Mental disorder	Headache	Skin disorder	Aspiration	Urticaria	Nervous system disorder	Urinary incontinence	Brain oedema	Urethral disorder	Sleep disturbance	Skin odour abnormal	Gastrointestinal disorder	Vomiting	Edema cerebral	Urinary tract disorder	Sleep disorder
	CID100000271	Decreased appetite	Peripheral vasodilatation	Syncope	Diarrhoea	Dysgeusia	Asthenia	Vasodilation	Confusional state	Nausea	Cardiac arrest	Dizziness	Bradycardia	Arrhythmia	Anorexia	Vasospasm	Necrosis	Chalky taste	Hypercalcaemia	Coma	Feeling abnormal	Calcinosis	Hypersensitivity	Vasodilatation	Oedema	Venospasm	Vasodilation procedure	Delirium	Pruritus	Loss of consciousness	Constipation	Stupor	Shock	Tingling sensation	Vomiting	Paraesthesia	Hypotension	Depressed level of consciousness	Sense of oppression	Abscess
	CID100000297	Obliterative bronchiolitis	Intestinal obstruction	Airway obstruction NOS	Gastrointestinal obstruction	Dehydration	Obstructive airways disorder
	CID100000298	Grey syndrome neonatal	Glossitis	Endophthalmitis	Angioedema	Thrombocytopenia	Diarrhoea	Eye swelling	Conjunctival hyperaemia	Enterocolitis	Reaction gastrointestinal	Typhoid fever	Eye disorder	Body temperature increased	Pain	Agranulocytosis	Aplastic anaemia	Blood and lymphatic system disorders	Confusional state	Eye irritation	Paroxysmal nocturnal haemoglobinuria	Cyanosis	Nausea	Neuritis	Respiration irregularity	Reaction to drug excipients	Stomatitis	Respiratory disorder	Anaphylactic shock	Neuropathy peripheral	Jarisch-Herxheimer reaction	Bone marrow aplastic	Burning sensation	Immune system disorder	Feeling abnormal	Rash	Hypersensitivity	Leukaemia	Unspecified disorder of skin and subcutaneous tissue	Headache	Skin disorder	Drug interaction	Urticaria	Nervous system disorder	Vasomotor collapse	Pancytopenia	Abdominal distension	Delirium	Pruritus
	CID100000303	Discomfort	Pruritus	Neuropathy peripheral	Hepatobiliary disease	Serum transaminase increased	Gastrointestinal disorder	Nausea	Unspecified disorder of skin and subcutaneous tissue	Feeling abnormal	Diarrhoea	Reflux esophagitis	Jaundice	Ill-defined disorder	Skin disorder	Transaminases increased	Malaise	Gastrooesophageal reflux disease	Skin lesion	Nervous system disorder
	CID100000305	Injection site reaction
	CID100000311	Electrocardiogram ST segment	Hyperkalaemia	Diarrhoea	Citrate toxicity	Tingling of extremity	QRS complex	Calcium low	Asthenia	Intoxication	Loose stools	Confusional state	Abdominal discomfort	Gastrointestinal tract irritation	Nausea	Flat affect	Stomach cramps	Chills	Apathy	Feeling abnormal	Electrocardiogram QRS complex	Electrocardiogram abnormal	Slurred speech	Abdominal pain upper	Hypocalcaemia	Tingling sensation	Vomiting	Paraesthesia	Hypotension	Blood calcium decreased	Dysarthria	Hepatic impairment	Poisoning	Liver disorder
	CID100000312	Tenderness	Infection	Ulcer	Necrosis	Extravasation	Abdominal discomfort	Hyperkalaemia	Gastrointestinal ulcer haemorrhage	Rash	Dermatitis	Gastrointestinal haemorrhage	Nausea	Diarrhoea	Venous thrombosis	Vomiting	Hyponatraemia	Body temperature increased	Abscess	Phlebitis	Fluid overload	Flatulence
	CID100000338	Decreased appetite	Ecchymosis	Drowsiness	Skin papilloma	Diarrhoea	Dysgeusia	Pain	Faecal occult blood positive	Tinnitus	Localized exfoliation	Confusional state	Asthma	Heartburn	Somnolence	Abdominal discomfort	Skin exfoliation	Hearing impaired	Nausea	Lethargy	Duodenal ulcer	Dizziness	Epistaxis	Anorexia	Warts	Weight increased	Erythema multiforme	Deafness	Erythema	Burning sensation	Dyspepsia	Upset stomach	Feeling abnormal	Rash	Headache	Oedema	Hepatitis	Epigastric pain	Hallucination	Urticaria	Oesophagitis	Lightheadedness	Pruritus	Constipation	Stinging	Abdominal pain upper	Dermatitis	Vomiting	Gastric ulcer
	CID100000401	Neurological symptom	Drowsiness	Tremor	Convulsion	Confusional state	Somnolence	Hyperreflexia	Disorientation	Osteoarthritis	Coma	Feeling abnormal	Rash	Hypersensitivity	Vertigo	Headache	Psychotic disorder	Paresis	Clonic convulsion	Aggression	Dermatitis	Cardiac failure congestive	Paraesthesia	Drug hypersensitivity	Dysarthria
	CID100000444	Hunger	Panic attack	Sweating increased	Hyperchlorhydria	Cramps of lower extremities	Neuralgia	Glycosuria	Breath odour	Hepatic function abnormal	Somnambulism	Seasonal allergy	Cerebration impaired	Body odor	Feelings of worthlessness	Cystitis	Rash	Aphasia	Gynaecomastia	Pharyngitis	Toothache	Social avoidant behaviour	Testicular swelling	Salpingitis	Ejaculation disorder	Feeling jittery	Gastrointestinal discomfort	Sneezing	Liver injury	Cystitis noninfective	Depersonalisation	Bruxism	Contusion	Basal cell carcinoma	Serum sickness	Respiratory sighs	Hearing impaired	Joint injury	Salivary hypersecretion	Upper respiratory tract infection	Neck pain	Arrhythmia	Infection	Erythema multiforme	Ovarian cyst	Upset stomach	Irritability	Digestion impaired	Mental disorder
	CID100000450	Endophthalmitis	Sweating increased	Skin hypertrophy	Breast cancer invasive NOS	Anaphylactoid reaction	Cramps of lower extremities	Hepatic function abnormal	Endometrial hyperplasia	Pelvic pain	Breast discomfort	Cystitis	Rash	Aphasia	Abdominal cramps	Gynaecomastia	Pharyngitis	Toothache	Drug ineffective	Breast neoplasm	Emotional disturbance NOS	Cystitis noninfective	Hemiparesis	Speech loss	Vaginismus	Contusion	Arthritis aggravated	Basal cell carcinoma	Chloasma	Mass	Facial rash	Anxiety NEC	Blood oestrogen increased	Bradyphrenia	Hearing impaired	Ache	Leg pain	Purpura	Neck pain	Upper respiratory tract infection	Local swelling	Infection	Erythema multiforme	Breast pain	Ovarian cyst	Upset stomach	Irritability	Mental disorder	Carbohydrate tolerance decreased
	CID100000453	Retching	Diabetes mellitus	Candida infection	Gagging	Decreased appetite	Dysphonia	Malnutrition	Diarrhoea	Mediastinal disorder	Electrolyte imbalance	Body temperature increased	Nephrotic syndrome	Condition aggravated	Extravasation	Throat sore	Hypovolaemia	Chills	Lung infection	Discomfort	Urinary retention	Joint stiffness	Rash	Pharyngitis	Bacterial disease carrier	Headache	Forced expiratory volume decreased	Blood alkaline phosphatase increased	Feeling jittery	Oropharyngeal discomfort	Haemoptysis	Pulmonary oedema	Infestation	Abdominal pain upper	Vomiting	Post-tussive vomiting	Back pain	Fatigue	Morbid thoughts	Musculoskeletal discomfort	Laryngeal pain	Nasopharyngitis	Diuresis	Acidosis	Skin exfoliation	Ill-defined disorder	Dehydration	Obstructive airways disorder	Upper respiratory tract infection
	CID100000564	Abdominal pain	Rhabdomyolysis	Musculoskeletal discomfort	Thrombocytopenia	Syncope	Diarrhoea	Blood urea increased	Pain	Tinnitus	Malaise	Agranulocytosis	Convulsion	Cerebrovascular accident	Confusional state	Renal failure	Anaphylactoid reaction	Lacrimation increased	Pulmonary embolism	Dyspnoea	Nausea	Ill-defined disorder	Dizziness	Bradycardia	Muscular weakness	Tearing eyes	Blood creatine phosphokinase increased	Peripheral ischaemia	Discomfort	Anaphylactic shock	Creatine phosphokinase increased	Necrosis	Feeling abnormal	Rash	Hypersensitivity	Gastrointestinal pain	Coagulopathy	Oedema	Headache	Thrombosis	Hallucination	Delirium	Pruritus	Loss of consciousness	Myalgia	Leukopenia	Shock	Local reaction	Dermatitis
	CID100000581	Hyperhidrosis	Drowsiness	Sweating	Cardiac disorder	Angiopathy	Angioedema	Chest tightness	Syncope	Cough	Mediastinal disorder	Body temperature increased	Tachycardia	Respiratory distress	Nasopharyngitis	Gastrointestinal symptom NOS	Anaphylactoid reaction	Asthma	Somnolence	Thinking abnormal	Dyspnoea	Nausea	Erythema facial	Chest discomfort	Palmar erythema	Wheezing	Dizziness	Bronchoconstriction	Eye pain	Sensitisation	Mental disability	Stomatitis	Cold sweat	Gait disturbance	Anaphylactic shock	Ear pain	Sticky skin	Erythema	Immune system disorder	Dyspepsia	Dysphoria	Rash	Hypersensitivity	Pharyngitis	Unspecified disorder of skin and subcutaneous tissue	Oedema	Skin disorder	Feeling hot	Urticaria
	CID100000596	Decreased appetite	Haemorrhage	Neurological symptom	Cerebral dysfunction	Leukoencephalopathy	Abdominal pain	Photophobia	Hyperhidrosis	Sensory loss	Rhabdomyolysis	Pancreatitis	Malnutrition	Amnesia	Diarrhoea	Mediastinal disorder	Body temperature increased	Sweating increased	Hepatocellular injury	Paraparesis	Ileus	Insomnia	Extravasation	Personality change	Throat sore	Hepatic function abnormal	Disease progression	Cognitive impairment	Musculoskeletal stiffness	Muscular weakness	Meningitis	Intestinal infections	Unspecified disorder of intestine	Discomfort	Visual disturbance	Blood uric acid increased	Lipase increased	Immune system disorder	Urinary retention	Neurotoxicity	Rash	Headache	Hyperglycaemia	Cauda equina syndrome	Oesophagitis	Cytarabine syndrome	Anaemia megaloblastic	Myalgia	Pulmonary oedema
	CID100000598	Decreased appetite	Hyperhidrosis	Abdominal pain	Photophobia	Diarrhoea	Body temperature increased	Sweating increased	Insomnia	Extravasation	Electrocardiogram ST segment elevation	Chills	Discomfort	Bad taste	Dysuria	Rash	Pharyngitis	Headache	Myalgia	Haemoptysis	Constipation	Abdominal pain upper	Vomiting	Back pain	Flushing	Fatigue	Anaemia	Musculoskeletal discomfort	Thrombocytopenia	Alopecia	Pleuritic pain	Confusional state	Pneumonia	Oedema peripheral	Platelet count decreased	Ill-defined disorder	Dehydration	Arrhythmia	Pallor	Hypersensitivity	Chest pain	Face oedema	Hypertension	Dermatitis	Influenza-like symptoms	Paraesthesia	Conjunctivitis	Pain in extremity	Influenza like illness
	CID100000612	Localized exfoliation	Eczema	Erythema	Stinging	Skin exfoliation	Rash	Dermatitis	Ichthyosis acquired	Skin disorder	Skin hyperpigmentation	Pain	Petechiae	Ichthyosis
	CID100000679	Discomfort	Chemical cystitis
	CID100000681	QRS complex	Tachycardia	Azotaemia	Piloerection	Extrasystoles	Angina pectoris	Extravasation	Dyspnoea	Nausea	Cyanosis	Prolonged menses	Bradycardia	Menorrhagia	Anxiety	Necrosis	Atrial fibrillation	Electrocardiogram QRS complex	Headache	Palpitations	Gangrene	Ventricular arrhythmia	Hypertension	Vomiting	Cyanosis peripheral
	CID100000698	Acute coronary syndrome	Chloasma	Abdominal pain	Vaginal moniliasis	Porphyrin metabolism disorder	Angioedema	Musculoskeletal discomfort	Vulvovaginal mycotic infection	Pancreatitis	Ectropion of cervix	Mood alteration NOS	Mood swings	Pain	Dysmenorrhoea	Superficial phlebothrombosis	Vaginal haemorrhage	Fibrocystic breast disease	Vulvovaginal candidiasis	Endometrial cancer	Gallbladder disorder	Flatulence	Tenderness	Cerebrovascular accident	Ovarian cancer	Asthma	Arthralgia	Erythema nodosum	Nervousness	Cramps of lower extremities	Nausea	Pulmonary embolism	Abdominal bloating	Endometrial hyperplasia	Dizziness	Epilepsy	Bleeding breakthrough	Hirsutism	Galactorrhoea	Purpura	Retinal vascular thrombosis	Anaphylactic shock	Chorea	Thrombophlebitis superficial	Erythema multiforme	Vaginal infection	Rash	Irritability	Abdominal cramps
	CID100000699	Acute coronary syndrome	Abdominal pain	Vaginal moniliasis	Angioedema	Uterine cervical erosion	Pancreatitis	Malnutrition	Diarrhoea	Mediastinal disorder	Dysmenorrhoea	Body temperature increased	Breast disorder	Fibrocystic breast disease	Gallbladder disorder	Anaphylactoid reaction	Ovarian cancer	Insomnia	Cramps of lower extremities	Endometrial hyperplasia	Epilepsy	Hirsutism	Pelvic pain	Thrombophlebitis superficial	Immune system disorder	Rash	Breast discharge	Abdominal cramps	Pharyngitis	Headache	Vaginal inflammation	Myalgia	Infestation	Constipation	Blood pressure increased	Vomiting	Myocardial infarction	Back pain	Fatigue	Cervix disorder	Chloasma	Porphyrin metabolism disorder	Musculoskeletal discomfort	Alopecia	Vaginal haemorrhage	Endometrial cancer	Optic neuritis	Tenderness	Cerebrovascular accident
	CID100000700	Anaphylactic shock	Lacrimation	Pneumonia	Spinal cord paralysis	Ulcer	Necrosis	Oesophageal ulcer	Lacrimation increased	Disseminated intravascular coagulation	Oesophageal stenosis	Retrosternal pain	Pain	Pleural effusion	Body temperature increased	Abscess	Pneumonia aspiration	Renal failure acute	Oesophagitis	Varicose vein	Chest pain	Bacteraemia
	CID100000727	Pruritus	Dermatitis	Dermatitis irritant contact	Paraesthesia	Dermatitis contact	Headache	Alopecia	Dizziness	Pain	Urticaria	Convulsion
	CID100000738	Crohn's disease	Candida infection	Hyperhidrosis	Breast pain female	Abdominal pain	Angiopathy	Proctalgia	Musculoskeletal discomfort	Pancreatitis	Malnutrition	Crohns disease aggravated	Pain	Gastrointestinal fistula	Body temperature increased	Malaise	Sweating increased	Asthenia	Nail disorder	Flatulence	Rhinitis	Insomnia	Pyelonephritis	Arthralgia	Nausea	Anorectal discomfort	Enlargement abdomen	Hepatic function abnormal	Dry mouth	Ill-defined disorder	Dizziness	Rectal tenesmus	Chills	Dehydration	Discomfort	Infection	Neuropathy peripheral	Pneumonia streptococcal	Breast pain	Haemorrhoids	Rash	Feeling abnormal	Depression	Hypersensitivity	Pharyngitis	Mental disorder	Gastrointestinal pain	Headache	Oedema
	CID100000750	Salivation	Encephalopathy	Blindness transient	Diarrhoea	Pain	Electrolyte imbalance	Visual impairment	Tachycardia	Toxicity to various agents	Convulsion	Hyperammonaemia	Rhinitis	Diuresis	Acidosis	Angina pectoris	Polyuria	Nausea	Disorders of fluid, electrolyte and acid-base balance	Dizziness	Chills	Dehydration	Salivary hypersecretion	Digitalis toxicity	Visual disturbance	Urinary retention	Coma	Hypersensitivity	Vertigo	Oedema	Urticaria	Lightheadedness	Fluid overload	Lung disorder	Respiratory tract congestion	Cardiovascular disorder	Vision blurred	Thirst	Vomiting	Hypotension	Thrombophlebitis	Back pain	Hyponatraemia	Pulmonary congestion
	CID100000753	Lacrimation	Angioedema	Syncope	Cough	Pain	Tachycardia	Rhinitis	Oedema peripheral	Asthma	Lacrimation increased	Cyanosis	Dyspnoea	Wheezing	Dizziness	Bradycardia	Anaphylactic shock	Pallor	Erythema	Urticaria	Pruritus	Loss of consciousness	Shock	Sneezing	Local reaction	Hypotension	Flushing	Conjunctivitis	Swelling
	CID100000767	Numbness	Hypernatraemia	Abdominal pain	Sensory loss	Hyperkalaemia	Warmth	Asthenia	Flatulence	Confusional state	Extravasation	Abdominal discomfort	Gastrointestinal tract irritation	Dyspnoea	Nausea	Cellulitis	Arrhythmia	Tetany	Ulcer	Anxiety	Necrosis	Feeling abnormal	Rash	Irritability	Gastrointestinal pain	Hypoaesthesia	Feeling hot	Tingling sensation	Dermatitis	Vomiting	Paraesthesia	Fatigue
	CID100000772	Ecchymosis	Haemorrhage	Diabetes mellitus	Anaemia	Epidural haemorrhage	Hyperkalaemia	Haematoma	Dermatitis atopic	Thrombocytopenia	Non-Q wave MI	Diarrhoea	Haemoglobin	Haemorrhagic anaemia	Cholestatic liver injury	Alopecia	Pain	Rash pustular	Body temperature increased	Malaise	Nodule	Hepatocellular injury	Diabetic	Anaphylactoid reaction	Confusional state	Pneumonia	Oedema peripheral	Skin necrosis	Inflammation	Haemorrhage intracranial	Skin exfoliation	Dyspnoea	Blood triglycerides increased	Eosinophilia	Nausea	Injection site haemorrhage	Alanine aminotransferase increased	Electrocardiogram ST segment elevation	Thrombocytosis	Haematuria	Purpura	Anaphylactic shock	Erythema	Feeling abnormal	Hypersensitivity	Paralysis	Atrial fibrillation	Major bleed	Dermatitis bullous
	CID100000774	Decreased appetite	Hyperhidrosis	Abdominal pain	Taste metallic	Malnutrition	Diarrhoea	Mediastinal disorder	Body temperature increased	Injection site dermatitis	Insomnia	Eosinophilia	Chills	Discomfort	Rash	Abdominal cramps	Endocrine disorder	Headache	Vasomotor collapse	Myalgia	Infestation	Constipation	Abdominal pain upper	Vomiting	Neutropenia	Back pain	Flushing	Injection site inflammation	Fatigue	Injection site erythema	Weight decreased	Anaemia	Injection site granuloma	Musculoskeletal discomfort	Thrombocytopenia	Blood and lymphatic system disorders	Pneumonia	Oedema peripheral	Ill-defined disorder	Dehydration	Upper respiratory tract infection	Anaphylactic shock	Infection	Night sweats	Hypersensitivity	Mental disorder	Skin disorder	Feeling hot	Chest pain
	CID100000785	Erythema	Dermatitis atopic	Stinging	Hypersensitivity	Dermatitis contact	Cutaneous hypersensitivity	Pain
	CID100000813	Haemorrhage	Abdominal pain	Hyperkalaemia	Diarrhoea	Haemoglobin	Pain	Body temperature increased	QRS complex	Paresthesia of limbs	Respiratory paralysis	Asthenia	Flatulence	Paralysis flaccid	Intoxication	Loose stools	Confusional state	Ileus	Pregnancy	Extravasation	Block heart	Abdominal discomfort	Gastrointestinal tract irritation	Nausea	Venous thrombosis	Cardiac arrest	Flat affect	Arrhythmia	Areflexia	Discomfort	Infection	Ulcer	Apathy	Feeling abnormal	Rash	Electrocardiogram QRS complex	Gastrointestinal pain	Electrocardiogram abnormal	Fluid overload	Atrioventricular block	Slurred speech	Gastrointestinal ulcer haemorrhage	Dermatitis	Vomiting	Paraesthesia	Hypotension	Dysarthria	Poisoning	Phlebitis
	CID100000815	Vestibular toxicity	Albuminuria	Apnoea	Diarrhoea	Pain	Drug fever	Tinnitus	Body temperature increased	Ototoxicity	Azotaemia	Hearing impaired	Nausea	Nephrotoxicity	Deafness	Neurotoxicity	Rash	Vertigo	Paralysis	Meniere's disease	Headache	Nystagmus	Vomiting	Dermatitis	Oliguria	Paraesthesia	Malabsorption	Nephropathy toxic
	CID100000838	Acute coronary syndrome	Haemorrhage	Rales	Hyperhidrosis	Drowsiness	Gas gangrene	Hypoglycaemia	Ventricular extrasystoles	Sweating	Excitability	Renal impairment	Cerebral haemorrhage	Haemoglobin	Mydriasis	Memory impairment	Tachycardia	Sweating increased	Injection site injury	Piloerection	Cerebrovascular accident	Central nervous system haemorrhage	Skin necrosis	Coldness	Insomnia	Extravasation	Somnolence	Nervousness	Skin exfoliation	Renal failure	Nausea	Hemiplegia	Feeling cold	Ischaemia	Hypokalaemia	Myocardial ischaemia	Dizziness	Disorientation	Agitation	Peripheral coldness	Lactic acidosis	Supraventricular tachycardia	Arrhythmia	Ventricular fibrillation	Necrosis	Erythema	Pallor	Unspecified disorder of skin and subcutaneous tissue	Mental disorder
	CID100000853	Acute coronary syndrome	Retching	Epiphysiolysis	Gagging	Infertility	Hypoglycaemia	Abdominal pain	Basedow's disease	Sweating	Hyperhidrosis	Tremor	Angioedema	Musculoskeletal discomfort	Weight decreased	Mood swings	Diarrhoea	Alopecia	Body temperature increased	Tachycardia	Sweating increased	Hyperkinesia	Asthenia	Cerebral artery embolism	Convulsion	Serum sickness	Confusional state	Insomnia	Angina pectoris	Arthralgia	Nervousness	Dyspnoea	Nausea	Cardiac arrest	Slipped femoral capital epiphysis	Wheezing	Agitation	Disorientation	Muscular weakness	Dehydration	Hyperthyroidism	Dysphagia	Arrhythmia	Affect lability	Temperature intolerance	Anxiety	Coma	Feeling abnormal	Abdominal cramps
	CID100000861	Arrhythmia	Acute coronary syndrome	Cardio-respiratory arrest	Angina pectoris	Hypertension	Cardiac failure congestive	Myocardial infarction	Hypotension	Muscle twitching	Body temperature increased	Tachycardia	Phlebitis
	CID100000888	Poisoning	Intoxication	Hyperhidrosis	Stupor	CNS depression NOS	Sweating	Shock	Hypocalcaemia	Pulmonary function test decreased	Hypotension	Flushing	Depressed level of consciousness	Body temperature decreased	Respiratory paralysis	Respiratory depression	Hypothermia	Paralysis flaccid
	CID100000896	Abdominal pain	Angioedema	Malnutrition	Breast disorder	Disturbance in attention	Insomnia	Blood triglycerides increased	Glycosuria	Breath odour	Disorientation	Dreamy state	Affect lability	Arthritis	Eczema	Immune system disorder	Oral mucosal blistering	Rash	Headache	Hand dermatitis	Infestation	Abdominal pain upper	Vomiting	Back pain	Fatigue	Musculoskeletal discomfort	Herpes zoster	Thrombocytopenia	Gastrointestinal sounds abnormal	Nasopharyngitis	Nail disorder	Blood and lymphatic system disorders	Liver function test abnormal	Stress symptoms	Agitation	Salivary hypersecretion	Neck pain	Infection	Night sweats	Irritability	Somnolence	Hypersensitivity	Mental disorder	Tension	Psoriasis	Skin disorder	Hypertriglyceridaemia	Gastrooesophageal reflux disease	Chest pain
	CID100000923	Acute coronary syndrome	Decreased appetite	Hyperhidrosis	Mucosal haemorrhage	Abdominal pain	Diarrhoea	Creatinine increased	Body temperature increased	Sweating increased	Extravasation	Disorientation	Epigastric discomfort	Renal tubular necrosis	Necrosis	Rash	Pharyngeal oedema	Headache	Constipation	Blood creatinine increased	Metabolic alkalosis	Vomiting	Myocardial infarction	Swelling	Alkalosis	Fatigue	Renal impairment	Mucosal bleeding	Acute bronchitis	Tenderness	Cerebrovascular accident	Acidosis	Numbness generalized	Dehydration	Arrhythmia	Anaphylactic shock	Tetany	Infection	Distention	Irritability	Hypersensitivity	Gastric irritation	Water retention	Feeling hot	Chest pain	Hypocalcaemia	Dermatitis	Sepsis	Cardiac failure congestive
	CID100000937	Decreased appetite	Diabetes mellitus	Haemorrhage	Hyperhidrosis	Atherothrombosis	Abdominal pain	Rhabdomyolysis	Angioedema	Malnutrition	Cystoid macular oedema	Diarrhoea	Body temperature increased	Tinnitus	Heartburn	Insomnia	Cramps of lower extremities	Arterial thrombosis	Hepatic function abnormal	Sensation of warmth	Faecal incontinence	Hernia	Chills	Blood glucose increased	Muscular weakness	Acanthosis nigricans	Arthritis	Redness	Blood uric acid increased	Eczema	Necrosis	Urinary retention	Rash	Dermatitis bullous	Headache	Oesophagitis	Vaginal inflammation	Myalgia	Haemoptysis	Hyperuricaemia	Skin burning sensation	Vomiting	Mucous membrane disorder	Vesiculobullous rash	Flushing	Xanthoma	Blood insulin increased	Skin ulcer	Sweating
	CID100000942	Dysphonia	Tooth disorder	Hyperhidrosis	Abdominal pain	Hoarseness	Sensory loss	Angioedema	Amnesia	Diarrhoea	Mediastinal disorder	Dysmenorrhoea	Body temperature increased	Sweating increased	Respiratory paralysis	Insomnia	Heartburn	Disturbance in attention	Cramps of lower extremities	Blood pressure fluctuation	Cerebration impaired	Discomfort	Affect lability	Nicotine dependence	Arthritis	Redness	Apathy	Immune system disorder	Dependence	Cystitis	Rash	Aphasia	Toothache	Pharyngitis	Dermatitis bullous	Headache	Myalgia	Gastrointestinal discomfort	Constipation	Sickness	Blood pressure increased	Abdominal pain upper	Sleep disturbance	Sneezing	Vomiting	Back pain	Flushing	Cystitis noninfective	Fatigue
	CID100000946	Hyperhidrosis	Abdominal pain	Syncope	Tachycardia	Sweating increased	Asthenia	Acidosis	Cyanosis	Numbness generalized	Dizziness	Arrhythmia	Anxiety	Gastrointestinal pain	Hypoaesthesia	Urticaria	Lightheadedness	Palpitations	Methaemoglobinaemia	Loss of consciousness	Vision blurred	Shock	Tingling sensation	Paraesthesia	Fatigue
	CID100000948	Drowsiness	Euphoric mood	Thrombocytopenia	Excitation cerebral	Convulsion	Occupational exposures	Vascular resistance pulmonary increased	Confusional state	Pregnancy	Somnolence	Neuropathy	Nausea	Dizziness	Central nervous system stimulation	Arrhythmia	Neuropathy peripheral	Feeling abnormal	Headache	Hypoxia	Vitamin B12 deficiency	Pancytopenia	Anaemia megaloblastic	Leukopenia	Vomiting	Hypotension	Asphyxia	Bone marrow depression	Intracranial pressure increased
	CID100000951	Hyperhidrosis	Photophobia	Sweating	Intermittent headache	Retrosternal pain	Extravasation	Violent	Dyspnoea	Hypovolaemia	Bradycardia	Lactic acidosis	Arrhythmia	Anxiety	Pallor	Headache	Chest pain	Gangrene	Blood pressure increased	Aggression	Hypertension	Vomiting	Injection site necrosis
	CID100000961	Infection	Extravasation	Venous thrombosis	Oedema	Hyponatraemia	Body temperature increased	Haemolysis	Phlebitis	Fluid overload	Lung disorder
	CID100001003	Foot edema	Numbness	Abdominal pain	Sensory loss	Renal impairment	Musculoskeletal discomfort	Diarrhoea	Creatinine increased	Blood urea increased	Nephrocalcinosis	Pain	QRS complex	Paresthesia of limbs	Renal failure acute	Asthenia	Convulsion	Paralysis flaccid	Intoxication	Flatulence	Confusional state	Oedema peripheral	Renal failure	Block heart	Arthralgia	Swelling face	Gastrointestinal tract irritation	Abdominal discomfort	Dyspnoea	Nausea	Abdominal bloating	Hypocalcemic tetany	Cardiac arrest	Flat affect	Dizziness	Renal tubular necrosis	Osteomalacia	Stomach ache	Muscular weakness	Dysphagia	Arrhythmia	Anaphylactic shock	Tetany	Weight increased	Heart rate irregular	Local swelling	Apathy	Hands weakness of	Feeling abnormal
	CID100001046	Decreased appetite	Serum iron increased	Porphyrin metabolism disorder	Photosensitivity reaction	Gout acute	Musculoskeletal discomfort	Thrombocytopenia	Sideroblastic anaemia	Tubulointerstitial nephritis	Body temperature increased	Malaise	Hepatomegaly	Nephritis interstitial	Acute yellow liver atrophy	Arthralgia	Nausea	Clotting	Ill-defined disorder	Liver tenderness	Polyarthralgia	Hyperplasia erythroid	Anorexia	Discomfort	Dysuria	Blood uric acid increased	Marrow hyperplasia	Dyspepsia	Rash	Feeling abnormal	Hypersensitivity	Digestion impaired	Coagulopathy	Blood iron increased	Hepatitis	Urticaria	Myalgia	Pruritus	Hepatotoxicity	Hyperuricaemia	Gout	Dermatitis	Vomiting	Gouty arthritis	Gastrointestinal disorder	Peptic ulcer	Photosensitivity	Rash maculo-papular	Splenomegaly
	CID100001054	Somnolence	Headache	Neuropathy peripheral	Nausea	Paraesthesia
	CID100001065	Decreased appetite	Ecchymosis	Haemorrhage	Hyperhidrosis	Uveitis	Abdominal pain	Photophobia	Thrombocytopenic purpura	Angioedema	Scotoma	Malnutrition	Diarrhoea	Mediastinal disorder	Tubulointerstitial nephritis	Body temperature increased	Tinnitus	Breast disorder	Stevens-Johnson syndrome	Lupus-like syndrome	Heartburn	Cardiac arrest	Disorientation	Epigastric discomfort	Chills	Muscular weakness	Bradycardia	Visual disturbance	Distress gastrointestinal	Granulomatous liver disease	Dermatitis psoriasiform	Eczema	Necrosis	Immune system disorder	Rash	Aphasia	Drug eruption	Dermatitis bullous	Headache	Electrocardiogram abnormal	Uraemic syndrome	Oesophagitis	Atrioventricular block	Factor II deficiency	Myalgia	Pulmonary oedema	Abdominal pain upper	Vomiting	Neutropenia
	CID100001071	Anaphylactic shock	Hypersensitivity
	CID100001084	Intoxication	Bleeding time prolonged	Vomiting	Nausea	Clotting	Hypotension	Coagulopathy	Headache	Dysgeusia	Disorientation	Poisoning	Taste salty
	CID100001125	Acute coronary syndrome	Gastritis	Abdominal pain	Urine output increased	Streptococcal infection	Musculoskeletal discomfort	Gastrointestinal haemorrhage	Malnutrition	Diarrhoea	Cough	Carcinoma testes	Laryngeal pain	Mediastinal disorder	Body temperature increased	Nasopharyngitis	Tetrahydrobiopterin deficiency	Hyperkinesia	Convulsion	Oedema peripheral	Arthralgia	Nausea	Polyuria	Spinal cord injury	Pharyngolaryngeal pain	Dizziness	Agitation	Upper respiratory tract infection	Respiratory disorder	Testis cancer	Anaphylactic shock	Infection	Dyspepsia	Irritability	Rash	Hypersensitivity	Unspecified disorder of skin and subcutaneous tissue	Post procedural haemorrhage	Pharyngitis	Gastrointestinal pain	Headache	Skin disorder	Oropharyngeal pain	Nervous system disorder	Infestation NOS	Infestation	Cardiovascular disorder	Oesophageal pain	Abdominal pain upper
	CID100001130	Anaphylactic shock	Haemorrhage	Pruritus	Pulmonary oedema	Hyperhidrosis	Tenderness	Collapse	Sweating	Shock	Angioedema	Cyanosis	Hypersensitivity	Nausea	Haemoglobin	Induration	Agitation	Sensation of warmth	Feeling hot	Urticaria	Asthenia	Throat tightness
	CID100001134	Abdominal pain	Rhabdomyolysis	Malnutrition	Diarrhoea	Mediastinal disorder	Body temperature increased	Myofascial pain syndrome	Insomnia	Non-cardiac chest pain	Disease progression	Muscular weakness	Musculoskeletal stiffness	Discomfort	Lipase increased	Blood amylase increased	Chest wall pain	Rash	Pharyngitis	Right upper quadrant pain	Headache	Myalgia	Abdominal pain upper	Vomiting	Neutropenia	Back pain	Fatigue	Flank pain	Renal impairment	Musculoskeletal discomfort	Thrombocytopenia	Laryngeal pain	Nasopharyngitis	Hepatomegaly	Tenderness	Ill-defined disorder	Lactic acidosis	Fibromyalgia	Upper respiratory tract infection	Neck pain	Blood creatine phosphokinase increased	Stiffness	Pneumonia streptococcal	Procedural pain	Skin disorder	Chest pain	Influenza-like symptoms	Dermatitis	Sepsis
	CID100001206	Palpitations	Erectile dysfunction	Psychotic episode	Constipation	Tremor	Cardio-respiratory arrest	Insomnia	Dyspepsia	Dysphoria	Gastrointestinal disorder	Tourette's disorder	Hypersensitivity	Digestion impaired	Diarrhoea	Euphoric mood	Headache	Dizziness	Agitation	Psychotic disorder	Tachycardia	Urticaria
	CID100001301	Coronary artery disease	Anaphylactoid reaction	Neuralgia	Glycosuria	Rectal haemorrhage	Cerebration impaired	Cystitis	Rash	Pharyngitis	Drug eruption	Paralysis	Breast neoplasm	Cataract	WBC abnormal NOS	Pulmonary oedema	Blood creatinine increased	Cystitis noninfective	Breast feeding	Aphthous stomatitis	White blood cell disorder	Lupus erythematosus	Kidney function abnormal	Fixed drug eruption	Hearing impaired	Nephritis	Purpura	Neck pain	Arrhythmia	Infection	Erythema multiforme	Vascular anomaly	Lichen planus	Mental disorder	Hypertension	Sepsis	Urinary tract infection	Calculus of kidney	Hepatic failure	Ear disorder	Bundle branch block	Cardiac disorder	Hyperkalaemia	Angiopathy	Influenza	Eye disorder	Infertility female	Agranulocytosis	Eructation
	CID100001546	Decreased appetite	Ecchymosis	Candida infection	Haemorrhage	Hyperhidrosis	Abdominal pain	Pain of skin	Malnutrition	Diarrhoea	Localised oedema	Mediastinal disorder	Body temperature increased	Sweating increased	Stevens-Johnson syndrome	Herpes virus infection	Paraparesis	Ileus	Insomnia	Extravasation	Opportunistic infection	Eosinophilia	Epilepsy	Disorientation	Chills	Lymphopenia	Muscular weakness	Intestinal infections	Discomfort	Arthritis	Redness	Blood uric acid increased	Immune system disorder	Neurotoxicity	Rash	Pharyngitis	Paralysis	Headache	Rash erythematous	Administration site reaction	Myalgia	Infestation	Blood bilirubin increased	Constipation	Bacterial infection	Hyperuricaemia	Catheter site cellulitis	Vomiting	Neutropenia
	CID100001690	Dysphonia	Skin scaly	Toxoplasmosis	Pleural effusion	Anaphylactoid reaction	Opportunistic infection	Azoospermia	Cramps of lower extremities	Neuralgia	Glycosuria	Rectal haemorrhage	Hepatic function abnormal	Ketosis	Pelvic pain	Acral erythema	Cystitis	Rash	Pharyngitis	Paralysis	Drug eruption	Supraventricular extrasystoles	Pulmonary oedema	Blood creatinine increased	Neutropenia	Liver injury	Cystitis noninfective	Lacrimation	Myelodysplastic syndrome	Immune status	Hyporeflexia	Aphthous stomatitis	Kidney function abnormal	Bladder stenosis	Gastrointestinal toxicity	Ocular toxicity	Fungal skin infection	Salivary hypersecretion	Proctitis	Neck pain	Purpura	Upper respiratory tract infection	Arrhythmia	Infection	Erythema multiforme	Breast pain	Mental disorder	Psoriasis	Balanitis
	CID100001727	Tremor	Angiopathy	Angioedema	Laryngeal pain	Mediastinal disorder	Nasopharyngitis	Asthenia	Convulsion	Confusional state	Multiple sclerosis relapse	Insomnia	Dyspnoea	Nausea	Pharyngolaryngeal pain	Chest discomfort	Dizziness	Connective tissue disorder	Anaphylactic shock	Infection	Anxiety	Dyspepsia	Immune system disorder	Feeling abnormal	Rash	Hypersensitivity	Unspecified disorder of skin and subcutaneous tissue	Mental disorder	Headache	Skin disorder	Balance disorder	Urticaria	Nervous system disorder	Chest pain	Infestation NOS	Infestation	Constipation	Dermatitis	Gastrointestinal disorder	Vomiting	Paraesthesia	Hypotension	Back pain	Urinary tract infection
	CID100001775	Decreased appetite	Ecchymosis	Diabetes insipidus	Haemorrhage	Hyperhidrosis	Vaginal moniliasis	Hostility	Photophobia	Scotoma	Taste metallic	Amnesia	Diarrhoea	Tubulointerstitial nephritis	Trembling	Body temperature increased	Breast disorder	Tinnitus	Stevens-Johnson syndrome	Sinus bradycardia	Hyperkinesia	Hepatocellular injury	Anaphylactoid reaction	Ileus	Insomnia	Extravasation	Hypotonia	Cramps of lower extremities	Hypophosphataemia	Anorectal discomfort	Cerebral infarction	Eosinophilia	Hepatic function abnormal	Cardiac arrest	Circumoral paresthesia	Proctalgia	Bradycardia	Epigastric discomfort	Hirsutism	Chills	Cognitive impairment	Ketosis	Meningitis	Pelvic pain	Sputum increased	Drug reaction with eosinophilia and systemic symptoms	Discomfort	Affect lability	Muscular weakness
	CID100001798	Hepatic failure	Decreased appetite	Drowsiness	Photosensitivity reaction	Myopia transient	Crystalluria	Thrombocytopenic purpura	Urine output increased	Toxic epidermal necrolysis	Hepatic insufficiency	Diarrhoea	Dysgeusia	Electrolyte imbalance	Body temperature increased	Tinnitus	Malaise	Stevens-Johnson syndrome	Agranulocytosis	Aplastic anaemia	Asthenia	Convulsion	Paralysis flaccid	Confusional state	Somnolence	Hepatic necrosis	Nausea	Polyuria	Glycosuria	Metabolic acidosis	Haemolytic anaemia	Ill-defined disorder	Haematuria	Discomfort	Anaphylactic shock	Anorexia	Appetite absent	Erythema multiforme	Dyspepsia	Feeling abnormal	Rash	Vertigo	Melaena	Digestion impaired	Headache	Myopia	Urticaria	Pancytopenia	Leukopenia
	CID100001805	Decreased appetite	Ecchymosis	Haemorrhage	Hyperhidrosis	Abdominal pain	General physical health deterioration	Toxoplasmosis	Malnutrition	Diarrhoea	Mediastinal disorder	Pleural effusion	Body temperature increased	Sweating increased	Injection site dermatitis	Mouth haemorrhage	Insomnia	Chills	Muscular weakness	Infusion site reactions	Pharyngitis streptococcal	Discomfort	Dysuria	Immune system disorder	Chest wall pain	Rash	Pharyngitis	Headache	Perirectal abscess	Myalgia	Haemoptysis	Infestation	Constipation	Respiratory sounds decreased	Bacterial infection	Abdominal pain upper	Abscess limb	Vomiting	Klebsiella sepsis	Neutropenia	Back pain	Peripheral swelling	Contusion	Fatal outcomes	Fatigue	Injection site erythema	Weight decreased	Dyspnoea exacerbated	Haemorrhoidal haemorrhage
	CID100001875	Acute coronary syndrome	Ecchymosis	Diabetes mellitus	Hyperhidrosis	Nitrogen balance negative	Abdominal pain	Schizophrenia	Angioedema	Pancreatitis	Amnesia	Diarrhoea	Central serous retinopathy	Dependence psychological	Sweating increased	Steroid withdrawal syndrome	Insomnia	Opportunistic infection	Personality change	Tendon rupture	Erythema facial	Cardiac arrest	Hirsutism	Muscular weakness	Meningitis	Affect lability	Rash	Headache	Benign intracranial hypertension	Hallucination	Lipomatosis	Blood potassium decreased	Oesophagitis	Gastric haemorrhage	Myalgia	Increased insulin requirement	Vomiting	Myocardial infarction	Peritonitis	Myocardial rupture	Intracranial pressure increased	Aseptic necrosis	Suicidal ideation	Musculoskeletal discomfort	Alkalosis hypokalaemic	Abnormal behaviour	Optic neuritis	Confusional state	Oedema peripheral
	CID100001971	Acute coronary syndrome	Decreased appetite	Abdominal pain	Basedow's disease	Rhabdomyolysis	Pancreatitis	Malnutrition	Diarrhoea	Creatinine increased	Body temperature increased	Stevens-Johnson syndrome	Insomnia	Throat sore	Opportunistic infection	Blood triglycerides increased	Chills	Lymphopenia	Muscular weakness	Sensitisation	Discomfort	Appetite absent	Gastrointestinal signs and symptoms	Rash	Pharyngitis	Headache	Hyperglycaemia	Hypercholesterolaemia	Myalgia	Oropharyngeal discomfort	Blood bilirubin increased	Blood creatinine increased	Vomiting	Myocardial infarction	Neutropenia	Drug hypersensitivity	Fatal outcomes	Fatigue	Anaemia	Musculoskeletal discomfort	Thrombocytopenia	Alopecia	Hyperlactacidaemia	Aplastic anaemia	Hepatomegaly	Breath sounds abnormal	Gamma-glutamyltransferase increased	Pneumonia	Liver function test abnormal
	CID100001972	Dysphonia	Pleural effusion	Sweating increased	Anaphylactoid reaction	Cramps of lower extremities	Glycosuria	Hepatic function abnormal	Rash	Respiratory insufficiency	Pharyngitis	Septic arthritis streptobacillus	Blood potassium decreased	Pulmonary oedema	Blood creatinine increased	Liver injury	Hepatitis cholestatic	Function kidney decreased	Gamma-glutamyltransferase increased	Hearing impaired	Leg pain	Purpura	Neck pain	Arrhythmia	Infection	Erythema multiforme	Face oedema	Hypertension	Sepsis	Low back pain	Reaction febrile	Hepatic failure	Ear disorder	Angiopathy	Hypochromic anaemia	Prothrombin level decreased	Hyperkalaemia	Speech disorder	Renal failure acute	Agranulocytosis	Eructation	Flatulence	Blood fibrinogen increased	Asthma	Nervousness	Neuropathy	Anal pruritus	Stomach ache	Cystitis haemorrhagic
	CID100001978	Decreased appetite	Hyperhidrosis	Abdominal pain	Catatonia	Thrombocytopenic purpura	Amnesia	Diarrhoea	Mediastinal disorder	Body temperature increased	Tinnitus	Sinus arrest	Lupus-like syndrome	Heartburn	Insomnia	Throat sore	Arterial thrombosis	Disorientation	Bradycardia	Chills	Discomfort	Affect lability	Visual disturbance	Appetite absent	Dysuria	Dermatitis psoriasiform	Rash	Pharyngitis	Headache	Dry eye	Eye pruritus	Rash erythematous	Hallucination	Atrioventricular block	Myalgia	Oropharyngeal discomfort	Blood bilirubin increased	Constipation	Vomiting	Back pain	Flushing	Fatigue	Sweating	Musculoskeletal discomfort	Shivering	Alopecia	Visual impairment	Pleuritic pain	Confusional state
	CID100001983	Decreased appetite	Haemorrhage	Hyperhidrosis	Abdominal pain	Dermatitis atopic	Angioedema	Periorbital oedema	Malnutrition	Diarrhoea	Mediastinal disorder	Pleural effusion	Hepatitis fulminant	Body temperature increased	Sweating increased	Stevens-Johnson syndrome	Hepatocellular injury	Nephrosis lower nephron	Disturbance in attention	Insomnia	Hypotonia	Postoperative hemorrhage	Hypophosphataemia	Hepatic function abnormal	Renal tubular necrosis	Chills	Muscular weakness	Discomfort	Dysuria	Immune system disorder	Urinary retention	Rash	Drug eruption	Hypomagnesaemia	Headache	Hyperglycaemia	Hallucination	Mental status changes	Administration site reaction	Pemphigoid	Pulmonary oedema	Constipation	Blood pressure increased	Dyskinesia	Vomiting	Neutropenia	Liver injury	Flushing	Cytolytic hepatitis
	CID100001986	Hepatic failure	Numbness	Decreased appetite	Drowsiness	Hypoglycaemia	Photosensitivity reaction	Myopia transient	Thrombocytopenic purpura	Sensory loss	Urine output increased	Toxic epidermal necrolysis	Thrombocytopenia	Hepatic insufficiency	Diarrhoea	Tingling of extremity	Dysgeusia	Reaction gastrointestinal	Electrolyte imbalance	Body temperature increased	Tinnitus	Malaise	Stevens-Johnson syndrome	Agranulocytosis	Aplastic anaemia	Asthenia	Convulsion	Paralysis flaccid	Anaphylactoid reaction	Confusional state	Somnolence	Hepatic necrosis	Ataxia	Nausea	Polyuria	Glycosuria	Hepatic function abnormal	Hypokalaemia	Metabolic acidosis	Ill-defined disorder	Dizziness	Agitation	Haematuria	Osteomalacia	Discomfort	Anaphylactic shock	Appetite absent	Erythema multiforme	Hepatobiliary disease
	CID100001990	Tremulousness	Decreased appetite	Tremor	Anaemia	Renal impairment	Phlebitis superficial	Alopecia	Malaise	Asthenia	Gastrointestinal symptom NOS	Renal failure	Nervousness	Gastrointestinal tract irritation	Abdominal discomfort	Nausea	Lethargy	Haemolytic anaemia	Ill-defined disorder	Sensation of warmth	Discomfort	Anorexia	Anxiety	Rash	Feeling abnormal	Depression	Tension	Headache	Deep vein thrombosis	Feeling hot	Reticulocytosis	Palpitations	Injury	Vomiting	Dermatitis	Gastrointestinal disorder	Thrombophlebitis	Fatigue
	CID100001993	Chest tightness	Syncope	Cough	Retrosternal pain	Respiratory distress	Atrioventricular block complete	Pregnancy	Nausea	Cardiac arrest	Chest discomfort	Seasonal allergy	Dizziness	Wheezing	Bronchoconstriction	Bradycardia	Cholinergic syndrome	Rhinitis seasonal	Headache	Chest pain	Lightheadedness	Vagotonia	Pruritus	Loss of consciousness	Shock	Vomiting	Teratogenicity	Throat irritation	Hypotension	Bronchospasm
	CID100002019	Hepatic failure	Decreased appetite	Fatal outcomes	Abdominal pain	Anaemia	Toxic epidermal necrolysis	Musculoskeletal discomfort	Thrombocytopenia	Ulcerative stomatitis	Diarrhoea	Eruption	Epidermolysis	Alopecia	Pain	Mouth ulceration	Body temperature increased	Malaise	Febrile neutropenia	Stevens-Johnson syndrome	Asthenia	Agranulocytosis	Aplastic anaemia	Hepatomegaly	Ascites	Pneumonia	Liver function test abnormal	Extravasation	Nausea	Raised liver function tests	Lethargy	Ill-defined disorder	Chills	Myelosuppression	Proctitis	Muscle contracture	Stomatitis	Dysphagia	Discomfort	Anorexia	Radiation recall reaction (dermatologic)	Infection	Erythema multiforme	Ulcer	Necrosis	Erythema	Feeling abnormal	Rash	Hypersensitivity
	CID100002021	Anaphylactic shock	Tenderness	Anaphylactoid reaction	Insomnia	Nausea	Hypersensitivity	Dizziness	Body temperature increased	Chills	Urticaria	Nephropathy toxic	Urine output
	CID100002022	Decreased appetite	Neurological symptom	Hyperhidrosis	Uveitis	Abdominal pain	Pars planitis	Thrombocytopenic purpura	Angioedema	Diarrhoea	Creatinine increased	Mediastinal disorder	Dysmenorrhoea	Body temperature increased	Sweating increased	Stevens-Johnson syndrome	Herpes virus infection	Insomnia	Throat sore	Chills	Sensitisation	Accelerated hair loss	Discomfort	Osteoarthritis	Distress gastrointestinal	Thrombophlebitis superficial	Eczema	Necrosis	Immune system disorder	Rash	Headache	Blood alkaline phosphatase increased	Hallucination	Injection site phlebitis	Myalgia	Oropharyngeal discomfort	Pulmonary oedema	Constipation	Blood creatinine increased	Stupor	Stinging	Skin burning sensation	Vomiting	Neutropenia	Hallucinations, mixed	Fatigue	Photosensitivity reaction	Anaemia	Renal impairment
	CID100002082	Abdominal pain	Thrombocytopenia	Alopecia	Body temperature increased	Renal failure acute	Agranulocytosis	Aplastic anaemia	Stevens-Johnson syndrome	Blood and lymphatic system disorders	Liver function test abnormal	Nausea	Alopecia reversible	Dizziness	Erythema multiforme	Hepatobiliary disease	Immune system disorder	Rash	Hypersensitivity	Vertigo	Unspecified disorder of skin and subcutaneous tissue	Gastrointestinal pain	Headache	Skin disorder	Hepatitis	Urticaria	Pancytopenia	Leukopenia	Urethral disorder	Dermatitis	Vomiting	Acute hepatic failure	Neutropenia	Urinary tract disorder	Intracranial pressure increased
	CID100002083	Decreased appetite	Diabetes mellitus	Gagging	Retching	Glossitis	Abdominal pain	Haemorrhage	Hoarseness	Dysphonia	Hyperhidrosis	Angioedema	Tachycardia foetal	Malnutrition	Vaginal moniliasis	Diarrhoea	Mediastinal disorder	Bronchospasm paradoxical	Dysmenorrhoea	Body temperature increased	Tinnitus	Sweating increased	Hyperkinesia	Ileus	Heartburn	Insomnia	Cramps of lower extremities	Emotional distress	Glycosuria	Sensation of warmth	Chills	Ketosis	Discomfort	Affect lability	Appetite absent	Dysuria	Eczema	Immune system disorder	Rash	Pharyngitis	Headache	Electrocardiogram abnormal	Hyperglycaemia	Eye pruritus	Autonomic neuropathy	Myalgia	Pulmonary oedema	Constipation	Blood pressure increased
	CID100002085	Folliculitis	Allergic contact dermatitis	Pruritus	Dermatitis acneiform	Infection	Erythema	Rash	Dermatitis	Miliaria	Leukoderma	Skin atrophy	Dermatitis contact	Acneiform eruption	Dermatitis perioral	Skin striae	Secondary infection
	CID100002088	Haemorrhage	Uveitis	Abdominal pain	Oesophageal irritation	Angioedema	Diarrhoea	Atypical fracture	Retrosternal pain	Osteonecrosis of jaw	Acute phase reaction	Body temperature increased	Stevens-Johnson syndrome	Heartburn	Anastomotic ulcer	Lymphopenia	Discomfort	Rash	Leukaemia	Headache	Oesophagitis	Myalgia	Constipation	Menopause	Vomiting	Atypical stress fracture	Femur fracture	Erosive oesophagitis	Photosensitivity reaction	Anaemia	Musculoskeletal discomfort	Oral disorder	Alopecia	Regurgitation	Oedema peripheral	Ill-defined disorder	Femur shaft fracture	Infection	Erythema multiforme	Hypersensitivity	Melaena	Gastrooesophageal reflux disease	Chest pain	Hypocalcaemia	Dermatitis	Influenza-like symptoms	Oesophageal disorder	Dry skin	Episcleritis
	CID100002092	Coronary artery disease	Hyperhidrosis	Abdominal pain	Angioedema	Diarrhoea	Mediastinal disorder	Breast disorder	Hepatocellular injury	Floppy iris syndrome	Neuralgia	Intervertebral disc disorder	Blood pressure fluctuation	Discomfort	Osteoarthritis	Arthritis	Rash	Pharyngitis	Headache	Inflicted injury	Infestation	Constipation	Blood pressure diastolic decreased	Abdominal pain upper	Vomiting	Liver injury	Back pain	Flushing	Arthritis aggravated	Fatigue	Sweating	Musculoskeletal discomfort	Thrombocytopenia	Cholestatic liver injury	Blood and lymphatic system disorders	Ill-defined disorder	Cardiac fibrillation	Upper respiratory tract infection	Sinusitis	Infection	Atrial fibrillation	Mental disorder	Jaundice	Skin disorder	Chest pain	Cholestasis	Infestation NOS	Priapism	Dermatitis
	CID100002094	Decreased appetite	Diabetes mellitus	Ecchymosis	Haemorrhage	Hyperhidrosis	Abdominal pain	Skin scaly	Dermatitis atopic	Sensory loss	Infertility male	Angioedema	Iritis	Malnutrition	Amnesia	Diarrhoea	Creatinine increased	Tubulointerstitial nephritis	Electrolyte imbalance	Body temperature increased	Breast disorder	Tinnitus	Stevens-Johnson syndrome	Sweating increased	Hepatocellular injury	Insomnia	Throat sore	Hypotonia	Cerebral infarction	Eosinophilia	Glycosuria	Hepatic function abnormal	Epilepsy	Bradycardia	Chills	Discomfort	Dysuria	Granulomatous liver disease	Eczema	Immune system disorder	Rash	Gynaecomastia	Pharyngitis	Hypomagnesaemia	Paralysis	Dermatitis bullous	Headache	Hyperglycaemia	Reticulocytosis
	CID100002099	Haemorrhage	Hyperhidrosis	Trauma	Photophobia	Dermatitis atopic	Intussusception	Muscle stiffness	Hyperchlorhydria	Ileus	Musculoskeletal stiffness	Discomfort	Gastrointestinal signs and symptoms	Reproductive system haemorrhages	Intestinal ischaemia	Eczema	Cystitis	Rash	Headache	Hyperglycaemia	Colitis	Folliculitis	Myalgia	Constipation	Blood pressure increased	Gastrointestinal discomfort	Proctocolitis	Abdominal pain upper	Vomiting	Allergic skin reaction	Cystitis noninfective	Contusion	Fatigue	Haemorrhoidal haemorrhage	Sweating	Muscle rigidity	Musculoskeletal discomfort	Haemorrhage urinary tract	Alopecia	Nasopharyngitis	Nail disorder	Regurgitation	Tenderness	Diuresis	Confusional state	Hypopituitarism	Menstrual disorder	Ill-defined disorder	Proctitis
	CID100002118	Decreased appetite	Hyperhidrosis	Dysphonia	Loss of control of legs	Abdominal pain	Hostility	Photophobia	Angioedema	Malnutrition	Amnesia	Diarrhoea	Mediastinal disorder	Dysmenorrhoea	Body temperature increased	Breast disorder	Tinnitus	Stevens-Johnson syndrome	Muscle stiffness	Sweating increased	Sluggishness	Disturbance in attention	Insomnia	Hypotonia	Hepatic function abnormal	Disorientation	Chills	Muscular weakness	Musculoskeletal stiffness	Cerebration impaired	Discomfort	Affect lability	Osteoarthritis	Dysuria	Sticky skin	Apathy	Urinary retention	Akathisia	Sexual dysfunction	Rash	Gynaecomastia	Headache	Disinhibition	Hallucination	Mental retardation	Feeling jittery	Myalgia	Infestation	Blood bilirubin increased
	CID100002123	Decreased appetite	Neurological symptom	Anaemia	Thrombocytopenia	Asthenia	Convulsion	Ovarian cancer	Ataxia	Nausea	Affective disorder	Dizziness	Myelosuppression	Phosphatase alkaline increased	Anorexia	Neuropathy peripheral	Neurotoxicity	Vertigo	Neoplasm malignant	Blood alkaline phosphatase increased	Pancytopenia	Leukopenia	Vomiting	Peripheral sensory neuropathy	Neoplasm	Fatigue
	CID100002130	Decreased appetite	Hyperhidrosis	Muscle contractions involuntary	Malnutrition	Amnesia	Diarrhoea	Mediastinal disorder	Pathological gambling	Body temperature increased	Sweating increased	Hyperkinesia	Disturbance in attention	Insomnia	Paranoid reaction	Cardiac arrest	Disorientation	Cerebration impaired	Visual disturbance	Osteoarthritis	Eczema	Urinary retention	Rash	Paralysis	Headache	Hallucination	Hypothermia	Pulmonary oedema	Constipation	Stupor	Dyskinesia	Vomiting	Neutropenia	Acute respiratory failure	Fatigue	Suicidal ideation	Libido decreased	Photosensitivity reaction	Subepithelial opacities	Alopecia	Visual impairment	Blood and lymphatic system disorders	Confusional state	Oedema peripheral	Liver function test abnormal	Agitation	Mental disability	Gait disturbance	Arrhythmia
	CID100002133	Telangiectasia	Miliaria	Pain	Rash pustular	Cataract subcapsular	Tenderness	Pyoderma	Acneiform eruption	Skin striae	Secondary infection	Dermatitis acneiform	Infection	Pustule	Atrophy	Dermatitis infected	Leukoderma	Dermatitis contact	Folliculitis	Allergic contact dermatitis	Pruritus	Stinging	Dermatitis	Hypertrichosis	Skin atrophy	Secondary adrenocortical insufficiency	Dermatitis perioral
	CID100002140	Acute coronary syndrome	Haemorrhage	Retching	Hyperhidrosis	Shutdown renal	Sensory loss	Angioedema	Amnesia	Diarrhoea	Creatinine increased	Body temperature increased	Sinus bradycardia	Sinus arrest	Nephrotic syndrome	Blindness unilateral	Anaphylactoid reaction	Nephrosis lower nephron	Extravasation	Cardiac arrest	Sensation of warmth	Renal tubular necrosis	Chills	Vein pain	Necrosis	Rash	Paralysis	Headache	Chemosis	Electrocardiogram abnormal	Pulmonary oedema	Blood creatinine increased	Stinging	Sneezing	Vomiting	Myocardial infarction	Neutropenia	Flushing	Swelling	Infarction	Numbness	Lacrimation	Anaemia	Sweating	Anuria	Thrombocytopenia	Eruption	Confusional state	Eye irritation
	CID100002141	Acute coronary syndrome	Chest tightness	Toxic epidermal necrolysis	Syncope	Apnoea	Body temperature increased	Tachycardia	Respiratory arrest	Stevens-Johnson syndrome	Malaise	Toxic skin eruption	Convulsion	Extrasystoles	Anaphylactoid reaction	Renal failure	Coldness	Somnolence	Dyspnoea	Nausea	Feeling cold	Cardiac arrest	Myocardial ischaemia	Ill-defined disorder	Dizziness	Chest discomfort	Bradycardia	Chills	Sensation of warmth	Supraventricular tachycardia	Arrhythmia	Discomfort	Anaphylactic shock	Hypoparathyroidism	Erythema multiforme	Rash	Feeling abnormal	Hypersensitivity	Atrial fibrillation	Feeling hot	Chest pain	Urticaria	Hiccups	Rigors	Pruritus	Loss of consciousness	Blood pressure diastolic decreased	Laryngeal oedema	Shock
	CID100002142	Tremor	Anaemia	Musculoskeletal discomfort	Albuminuria	Apnoea	Drug fever	Body temperature increased	Renal failure acute	Ototoxicity	High frequency deafness	Azotaemia	Arthralgia	Hearing impaired	Nausea	Eosinophilia	Nephrotoxicity	Deafness	Neurotoxicity	Rash	Paralysis	Hypomagnesaemia	Headache	Vomiting	Dermatitis	Oliguria	Hypotension	Paraesthesia	Blindness	Unspecified visual loss	Nephropathy toxic	Infarction
	CID100002145	Decreased appetite	Drowsiness	Anaemia	Musculoskeletal discomfort	Alveolitis allergic	Body temperature increased	Tachycardia	Agranulocytosis	Virilism	Somnolence	Vascular resistance	Nausea	Haemolytic anaemia	Precocious puberty	Dizziness	Hirsutism	Anorexia	Goitre	Adrenal insufficiency	Rash	Hypersensitivity	Headache	Urticaria	Pancytopenia	Myalgia	Pruritus	Leukopenia	Vascular resistance systemic	Hepatotoxicity	Dermatitis	Hypothyroidism	Vomiting	Neutropenia	Hypotension	Haematocrit decreased
	CID100002148	Anaphylactic shock	Tingling sensation	Angioedema	Cramp muscle	Nausea	Hypersensitivity	Muscle spasms	Vomiting	Paraesthesia	Flushing	Sensation of warmth	Feeling hot	Urticaria
	CID100002153	Decreased appetite	Abdominal pain	Rhabdomyolysis	Diarrhoea	Body temperature increased	Anaphylactoid reaction	Insomnia	Extravasation	Disorientation	Epigastric discomfort	Blood uric acid increased	Urinary retention	Rash	Headache	Hyperglycaemia	Hyperuricaemia	Abdominal pain upper	Vomiting	Atrial tachycardia	Flushing	Convulsions generalised	Ventricular extrasystoles	Alopecia	Diuresis	Agitation	Supraventricular tachycardia	Brain injury	Arrhythmia	Anaphylactic shock	Infection	Irritability	Hypersensitivity	Atrial fibrillation	Gastric irritation	Tension	Gastrooesophageal reflux disease	Dermatitis	Cardiac flutter	Poisoning	Tremor muscle	Haematemesis	Persistent vomiting	Tremor	Albuminuria	Tachycardia	Intoxication	Extrasystoles	Sinus tachycardia
	CID100002156	Decreased appetite	Ecchymosis	Hyperhidrosis	Keratopathy	Abdominal pain	Photophobia	Renal failure	Rhabdomyolysis	Pustular psoriasis	Angioedema	Scotoma	Pancreatitis	Diarrhoea	Hepatic granuloma	Pleural effusion	Reaction gastrointestinal	Body temperature increased	Tinnitus	Sinus bradycardia	Stevens-Johnson syndrome	Sinus arrest	Foreign body sensation in eyes	Hepatocellular injury	Anaphylactoid reaction	Insomnia	Extravasation	Emotional distress	Eosinophilia	Hepatic function abnormal	Cardiac arrest	Disorientation	Bradycardia	Sinoatrial block	Muscular weakness	Thyroid function abnormal	Discomfort	Obliterative bronchiolitis	Pigmentation disorder	Bad taste	Visual disturbance	Granulomatous liver disease	Eczema	Necrosis	Hamman-Rich syndrome	Rash	Bronchiolitis obliterans with organizing pneumonia	Drug eruption	Neuromyopathy
	CID100002159	Hyperhidrosis	Abdominal pain	Angioedema	Malnutrition	Diarrhoea	Sweating increased	Suicide attempt	Insomnia	Cardiac arrest	Bradycardia	Immune system disorder	Akathisia	Gynaecomastia	Endocrine disorder	Headache	Hyperglycaemia	Vaginal inflammation	Constipation	Dyskinesia	Vomiting	Neutropenia	Fatigue	Weight decreased	Muscle rigidity	Sudden death	Blood and lymphatic system disorders	Menstrual disorder	Agitation	Salivary hypersecretion	Breast pain	Neuroleptic malignant syndrome	Depression	Hypersensitivity	Mental disorder	Tension	Skin disorder	Venous thromboembolism	Acute dystonia	Oculogyric crisis	Hypertension	Extrapyramidal disorder	Tremor	Angiopathy	Cardiac disorder	Tardive dyskinesia	Orthostatic hypotension	Agranulocytosis	Central nervous system disorder
	CID100002160	Acute coronary syndrome	Decreased appetite	Hyperhidrosis	Sensory loss	Diarrhoea	Body temperature increased	Tinnitus	Withdrawal symptom	Paresthesia of limbs	Sweating increased	Lupus-like syndrome	Disturbance in attention	Insomnia	Eosinophilia	Disorientation	Cerebration impaired	Discomfort	Osteoarthritis	Arthritis	Electrocardiogram QT corrected interval prolonged	Ileus paralytic	Urinary retention	Rash	Gynaecomastia	Headache	Testicular swelling	Hallucination	Mental status changes	Atrioventricular block	Constipation	Sleep disturbance	Vomiting	Dyskinesia	Myocardial infarction	Abnormal involuntary movements	Fatigue	Numbness	Libido decreased	Muscle rigidity	Thrombocytopenia	Alopecia	Cerebrovascular accident	Confusional state	Ill-defined disorder	Agitation	Cardiomyopathy	Mental disability	Purpura
	CID100002161	Oropharyngeal discomfort	Liver function test abnormal	Throat sore	Gastrointestinal disorder	Nausea	Aphthous stomatitis	Paraesthesia	Headache	Oropharyngeal pain	Pain	Mouth ulceration	Nervous system disorder	Stomatitis
	CID100002162	Coronary artery disease	Decreased appetite	Diabetes mellitus	Haemorrhage	Hyperhidrosis	Abdominal pain	Angioedema	Pancreatitis	Amnesia	Malnutrition	Diarrhoea	Mediastinal disorder	Tinnitus	Breast disorder	Sweating increased	Insomnia	Bradycardia	Chills	Muscular weakness	Discomfort	Affect lability	Visual disturbance	Osteoarthritis	Dysuria	Apathy	Immune system disorder	Sexual dysfunction	Rash	Gynaecomastia	Headache	Hyperglycaemia	Rash erythematous	Myalgia	Constipation	Vomiting	Back pain	Flushing	Depersonalisation	Fatigue	Weight decreased	Musculoskeletal discomfort	Thrombocytopenia	Alopecia	Peripheral vascular disorder	Visual impairment	Parosmia	Blood and lymphatic system disorders	Oedema peripheral
	CID100002163	CNS depression NOS	Angioedema	Syncope	Apnoea	Body temperature increased	Hyperkinesia	Hepatocellular injury	Confusional state	Nervousness	Thinking abnormal	Ataxia	Somnolence	Nausea	Dizziness	Agitation	Bradycardia	Mental disability	Atelectasis	Anxiety	Feeling abnormal	Rash	Hypersensitivity	Tension	Headache	Nightmare	Hypoxia	Hallucination	Anaemia megaloblastic	Loss of consciousness	Constipation	Pneumothorax	Shock	Hypoventilation	Dermatitis exfoliative	Dermatitis	Vomiting	Hypotension	Liver injury	Depressed level of consciousness	Respiratory failure	Injection site reaction
	CID100002168	Pruritus	Nail discolouration	Erythema	Burning sensation	Onychoclasis	Dermatitis contact	Nail disorder	Type IV hypersensitivity reaction
	CID100002170	Acute coronary syndrome	Decreased appetite	Abdominal pain	Sensory loss	Pancreatitis	Diarrhoea	Body temperature increased	Tinnitus	Paresthesia of limbs	Disturbance in attention	Insomnia	Eosinophilia	Disorientation	Painful ejaculation	Cerebration impaired	Ileus paralytic	Urinary retention	Rash	Gynaecomastia	Headache	Testicular swelling	Hallucination	Atrioventricular block	Constipation	Vomiting	Appetite exaggerated	Myocardial infarction	Fatigue	Numbness	Lacrimation	Libido decreased	Thrombocytopenia	Alopecia	Cerebrovascular accident	Confusional state	Arrhythmia supraventricular	Agitation	Mental disability	Purpura	Coordination abnormal	Neuroleptic malignant syndrome	Parotid gland enlargement	Atrial fibrillation	Delusion	Jaundice	Tension	Pollakiuria	Hypertension
	CID100002171	Haemorrhage	Glossitis	Candida infection	Enterocolitis haemorrhagic	Decreased appetite	Abdominal pain	Vaginal moniliasis	Thrombocytopenic purpura	Angioedema	Diarrhoea	Tubulointerstitial nephritis	Body temperature increased	Stevens-Johnson syndrome	Hyperkinesia	Hemorrhagic colitis	Insomnia	Eosinophilia	Hepatic function abnormal	Epilepsy	Meningitis	Appetite absent	Immune system disorder	Rash	Headache	Rash erythematous	Colitis	Infestation	Vomiting	Neutropenia	Mucocutaneous candidiasis	Anaemia	Crystalluria	Renal impairment	Thrombocytopenia	Clostridium difficile colitis	Nephritis interstitial	Serum sickness	Blood and lymphatic system disorders	Confusional state	Tooth discolouration	Agitation	Nephritis	Anaphylactic shock	Infection	Erythema multiforme	Convulsive seizure	Hypersensitivity	Skin disorder
	CID100002173	Glossitis	Pseudomembranous colitis	Anaemia	Thrombocytopenic purpura	Thrombocytopenia	Eruption	Diarrhoea	Enterocolitis	Sore mouth	Body temperature increased	Black hairy tongue	Agranulocytosis	Oral pain	Serum sickness	Anaphylactoid reaction	Nausea	Eosinophilia	Purpura	Stomatitis	Anaphylactic shock	Erythema multiforme	Rash	Vascular purpura	Tongue discolouration	Pruritus	Leukopenia	Dermatitis exfoliative	Dermatitis	Laryngospasm	Vomiting
	CID100002177	Acute coronary syndrome	Decreased appetite	Diabetes mellitus	Nephrolithiasis	Tremor	Amylase increased	Abdominal pain	Cardiac disorder	Rhabdomyolysis	Angioedema	Musculoskeletal discomfort	Malnutrition	Transaminases increased	Diarrhoea	Hyperlactacidaemia	Stevens-Johnson syndrome	Asthenia	Hyperbilirubinaemia	Flatulence	Taste disorders	Gastrointestinal symptom NOS	Sleep disorder	Loose stools	Liver function test abnormal	Abdominal discomfort	Inflammation	Opportunistic infection	Abdominal symptom	Nausea	Blood triglycerides increased	Perioral paraesthesia	Affective disorder	Alanine aminotransferase increased	Connective tissue disorder	Lipodystrophy	Blood creatine phosphokinase increased	Lipodystrophy acquired	Discomfort	Anorexia	Creatine phosphokinase increased	Erythema multiforme	Hepatobiliary disease	Insulin resistance	Rash	Depression	Unspecified disorder of skin and subcutaneous tissue	Mental disorder	Gastrointestinal pain
	CID100002179	Decreased appetite	Haemorrhage	Abdominal pain	Malnutrition	Diarrhoea	Creatinine increased	Mediastinal disorder	Body temperature increased	Extravasation	Bradycardia	Affect lability	Blood uric acid increased	Necrosis	Rash	Hypomagnesaemia	Headache	Blood alkaline phosphatase increased	Perirectal abscess	Infestation	Blood bilirubin increased	Blood creatinine increased	Aplasia	Hyperuricaemia	Vomiting	Injection site inflammation	Fatigue	Weight decreased	Anaemia	Thrombocytopenia	Alopecia	Febrile neutropenia	Aplastic anaemia	Blood and lymphatic system disorders	Confusional state	Cardiomyopathy	Purpura	Ejection fraction decreased	Arrhythmia	Infection	Hypersensitivity	Atrial fibrillation	Mental disorder	Jaundice	Skin disorder	Infestation NOS	Ureteric obstruction	Hepatotoxicity	Dermatitis
	CID100002182	Acute coronary syndrome	Decreased appetite	Ecchymosis	Haemorrhage	Hyperhidrosis	Abdominal pain	Pancreatitis	Amnesia	Malnutrition	Diarrhoea	Mediastinal disorder	Tubulointerstitial nephritis	Pleural effusion	Body temperature increased	Tinnitus	Insomnia	Cramps of lower extremities	Flu symptoms	Chills	Discomfort	Osteoarthritis	Arthritis	Dysuria	Distress gastrointestinal	Rash	Pharyngitis	Headache	Colitis	Chronic myeloid leukaemia	Myalgia	Constipation	Blood creatinine increased	Vomiting	Myocardial infarction	Back pain	Polycythaemia vera	Fatigue	Skin ulcer	Weight decreased	Photosensitivity reaction	Anaemia	Sweating	Renal impairment	Musculoskeletal discomfort	Aphthous stomatitis	Alveolitis allergic	Thrombocytopenia	Alopecia
	CID100002187	Acute coronary syndrome	Decreased appetite	Haemorrhage	Hyperhidrosis	Coronary artery disease	Abdominal pain	Lymphoedema	Angioedema	Cholesterol serum elevated	Diarrhoea	Body temperature increased	Sweating increased	Stevens-Johnson syndrome	Carpal tunnel syndrome	Thromboembolism	Anaphylactoid reaction	Insomnia	Emotional distress	Cerebral infarction	Musculoskeletal stiffness	Pelvic pain	Vulvovaginitis	Discomfort	Osteoarthritis	Arthritis	Joint stiffness	Lipid metabolism disorder	Breast tenderness	Rash	Pharyngitis	Dermatitis bullous	Headache	Breast neoplasm	Blood alkaline phosphatase increased	Cataract	Vaginal inflammation	Hypercholesterolaemia	Myalgia	Constipation	Menopause	Vomiting	Myocardial infarction	Back pain	Swelling	Fracture	Fatigue	Cerebral ischaemia	Weight decreased
	CID100002215	Pain in extremity	Ecchymosis	Parkinson's disease	Hyperhidrosis	Drowsiness	Rhinorrhoea	Musculoskeletal discomfort	Syncope	Diarrhoea	Pathological gambling	Sweating increased	Nasopharyngitis	Orthostatic hypotension	Asthenia	Granuloma	Confusional state	Pneumonia	Insomnia	Angina pectoris	Arthralgia	Somnolence	Dyspnoea	Nausea	Disturbance in sexual arousal	Dizziness	Dehydration	Yawning	Anxiety	Pallor	Libido increased	Feeling abnormal	Mental disorder	Headache	Oedema	Psychotic disorder	Hallucination	Chest pain	Priapism	Pruritus	Constipation	Loss of consciousness	Shock	Dyskinesia	Vomiting	Cardiac failure congestive	Hypotension	Back pain	Flushing
	CID100002216	Haemorrhage	Keratopathy	Eyelid disorder	Abdominal pain	Photophobia	Endophthalmitis	Diarrhoea	Mediastinal disorder	Foreign body sensation in eyes	Insomnia	Vital dye staining cornea present	Bradycardia	Discomfort	Corneal infiltrates	Pharyngitis	Presyncope	Headache	Dry eye	Eye pruritus	Myalgia	Infestation	Constipation	Vomiting	Fatigue	Lacrimation	Libido decreased	Musculoskeletal discomfort	Visual impairment	Nasopharyngitis	Parosmia	Eyelid retraction	Oedema peripheral	Eye irritation	Ill-defined disorder	Arrhythmia	Sensation of foreign body	Coordination abnormal	Infection	Pallor	Upset stomach	Irritability	Hypersensitivity	Mental disorder	Tension	Skin disorder	Eye discharge	Chest pain	Vasodilation procedure
	CID100002232	Acute coronary syndrome	Haemorrhage	Bullous eruption	Abdominal pain	Aortic valve stenosis	Angiopathy	Renal impairment	Haematoma	Peripheral gangrene	Gastrointestinal haemorrhage	Coronary artery occlusion	Apnoea	Cough	Diarrhoea	Haemoglobin	Pain	Pleural effusion	Body temperature increased	Tachycardia	Angina unstable	Renal failure acute	Vasodilation	Kidney function abnormal	Cerebrovascular accident	Confusional state	Pneumonia	Angina pectoris	Haemorrhage intracranial	Pulmonary embolism	Arterial thrombosis	Dyspnoea	Disseminated intravascular coagulation	Nausea	Cardiac arrest	Ventricular tachycardia	Myocardial ischaemia	Dizziness	Bradycardia	Haematuria	Peripheral ischaemia	Infection	Anxiety	Dyspepsia	Cerebrovascular disorder	Minor bleed	Feeling abnormal	Rash	Hypersensitivity
	CID100002244	Acute coronary syndrome	Haemorrhage	Diabetes mellitus	Hyperhidrosis	Angioedema	Transient ischaemic attack	Diarrhoea	Tinnitus	Angina unstable	Hepatocellular injury	Heartburn	Cerebral infarction	Flu symptoms	Epigastric discomfort	Rash	Foetor hepaticus	Vomiting	Myocardial infarction	Flushing	Breast feeding	Varicella	Contusion	Arthritic pains	Ear buzzing	Reye's syndrome	Anaemia	Sweating	Renal impairment	Thrombocytopenia	Eruption	Kidney function abnormal	High cholesterol	Diuresis	Confusional state	Acidosis	Hearing impaired	Agitation	Purpura	Anaphylactic shock	Hypersensitivity	Melaena	Acidemia	Gastric irritation	Chest pain	Hepatotoxicity	Hypertension	Dermatitis	Blood cholesterol increased
	CID100002249	Decreased appetite	Hyperhidrosis	Catatonia	Thrombocytopenic purpura	Amnesia	Diarrhoea	Body temperature increased	Tinnitus	Sinus arrest	Mitral valve incompetence	Insomnia	Throat sore	Arterial thrombosis	Cardiac arrest	Disorientation	Bradycardia	Discomfort	Affect lability	Visual disturbance	Dermatitis psoriasiform	Rash	Headache	Dry eye	Rash erythematous	Hallucination	Atrial flutter	Atrioventricular block	Oropharyngeal discomfort	Pulmonary oedema	Constipation	Myocardial infarction	Flushing	Antinuclear antibody increased	Left ventricular failure	Infarction	Fatigue	Libido decreased	Sweating	Thrombocytopenia	Alopecia	Visual impairment	Regurgitation	Confusional state	Ill-defined disorder	Alopecia reversible	Cholestasis intrahepatic	Peripheral coldness	Ache
	CID100002250	Decreased appetite	Ecchymosis	Glossitis	Hyperhidrosis	Abdominal pain	Rhabdomyolysis	Angioedema	Mg reduced	Pancreatitis	Amnesia	Transient ischaemic attack	Diarrhoea	Malnutrition	Immune-mediated necrotising myopathy	Mediastinal disorder	Body temperature increased	Breast disorder	Fibrocystic breast disease	Stevens-Johnson syndrome	Tinnitus	Hyperkinesia	Muscle swelling	Insomnia	Cramps of lower extremities	Tendon rupture	Anorectal discomfort	Rectal haemorrhage	Cognitive impairment	Musculoskeletal stiffness	Muscular weakness	Discomfort	Affect lability	Arthritis	Dysuria	Eczema	Immune system disorder	Urinary retention	Cystitis	Rash	Gynaecomastia	Pharyngitis	White blood cells urine positive	Headache	Hyperglycaemia	Dry eye	Colitis	Oesophagitis	Ejaculation disorder
	CID100002265	Haemorrhage	Nodular regenerative hyperplasia	Nitrogen balance negative	Uveitis	Abdominal pain	Pancreatitis	Diarrhoea	Hypoplasia erythroid	Mediastinal disorder	Reaction gastrointestinal	Body temperature increased	Stevens-Johnson syndrome	Hepatocellular injury	Hepatic function abnormal	Chills	Meningitis	Secondary infection	Discomfort	Lymphoma	Immune system disorder	Rash	Headache	Inflammatory bowel disease	Colitis	Anaemia megaloblastic	Myalgia	Hodgkin's disease	Infestation	Gastrointestinal discomfort	Bacterial infection	Peliosis hepatis	Vomiting	Liver injury	Varicella	Anaemia	Musculoskeletal discomfort	Herpes zoster	Thrombocytopenia	Alopecia	Non-Hodgkin's lymphoma	Anaemia macrocytic	Aplastic anaemia	Blood and lymphatic system disorders	Pneumonia	Hodgkin's disease lymphocyte predominance type stage unspecified	Lymphoproliferative disorder	Malignant melanoma	Ill-defined disorder
	CID100002266	Photosensitivity reaction	Oral herpes	Pain	Vitiligo	Phototoxicity	Localized exfoliation	Asthma	Iridocyclitis	Skin exfoliation	Acne	Herpes labialis	Keratosis pilaris	Erythema	Redness	Xerosis	Rash	Hypersensitivity	Leukoderma	Dermatitis contact	Oedema	Application site reaction	Pruritus	Stinging	Tingling sensation	Dermatitis	Hypertrichosis	Paraesthesia	Dry skin
	CID100002267	Glossitis	Abdominal pain	Muscle contractions involuntary	Diarrhoea	Eye burns	Body temperature increased	Hyperkinesia	Anaphylactoid reaction	Anosmia	Discomfort	Arthritis	Eczema	Urinary retention	Toothache	Rash	Pharyngitis	Headache	Myalgia	Constipation	Stinging	Sneezing	Vomiting	Viral infection	Back pain	Flushing	Depersonalisation	Fatigue	Aphthous stomatitis	Musculoskeletal discomfort	Laryngeal pain	Visual impairment	Nasopharyngitis	Parosmia	Confusional state	Rheumatoid arthritis	Ill-defined disorder	Agitation	Mental disability	Cold symptoms	Upper respiratory tract infection	Sinusitis	Congenital eye disorder	Anaphylactic shock	Infection	Breast pain	Application site irritation	Hypersensitivity	Atrial fibrillation
	CID100002269	Decreased appetite	Candida infection	Hyperhidrosis	Abdominal pain	Hostility	Dermatitis atopic	Angioedema	Pancreatitis	Diarrhoea	Tubulointerstitial nephritis	Pleural effusion	Body temperature increased	Tinnitus	Stevens-Johnson syndrome	Hyperkinesia	Unspecified non-gonococcal urethritis (NGU)	Nephrotic syndrome	Insomnia	Extravasation	Rectal haemorrhage	Eosinophilia	Hepatic function abnormal	Chills	Immunodeficiency	Discomfort	Dysuria	Eczema	Rash	Dermatitis bullous	Headache	Genetic polymorphism	Dry eye	Urethritis	Blood alkaline phosphatase increased	Blood potassium decreased	Oesophagitis	Vaginal inflammation	Pyloric stenosis	Myalgia	Infestation	Blood bilirubin increased	Constipation	Stinging	Abdominal pain upper	Sinusitis bacterial	Vomiting	Neutropenia	Viral infection
	CID100002274	Haemorrhage	Candida infection	Hyperhidrosis	Abdominal pain	Vaginal moniliasis	Angioedema	Diarrhoea	Body temperature increased	Tinnitus	Sweating increased	Insomnia	Eosinophilia	Breath odour	Discomfort	Breast tenderness	Rash	Abdominal cramps	Headache	Ventricular bigeminy	Vaginal inflammation	Myalgia	Blood creatinine increased	Sneezing	Vomiting	Neutropenia	Flushing	Swelling	Ventricular extrasystoles	Anaemia	Musculoskeletal discomfort	Thrombocytopenia	Laryngeal pain	Induration	Confusional state	Ill-defined disorder	Ache	Coombs test positive	Purpura	Anaphylactic shock	Erythema multiforme	Hypersensitivity	Jaundice	Chest pain	Taste altered	Dermatitis	Paraesthesia	Aspartate aminotransferase increased	Pseudomembranous colitis
	CID100002284	Decreased appetite	Retching	Hyperhidrosis	Abdominal pain	Photophobia	Sensory loss	Malnutrition	Amnesia	Diarrhoea	Mediastinal disorder	Body temperature increased	Breast disorder	Tinnitus	Withdrawal symptom	Sweating increased	Haematochezia	Dysautonomia	Suicide attempt	Taste disorders	Ileus	Insomnia	Paranoid reaction	Personality change	Hypotonia	Hepatic function abnormal	Respiratory rate decreased	Disorientation	Faecal incontinence	Chills	Musculoskeletal stiffness	Muscular weakness	Bradycardia	Meningitis	Discomfort	Affect lability	Visual disturbance	Osteoarthritis	Dysuria	Urinary retention	Akathisia	Sexual dysfunction	Rash	Headache	Drug ineffective	Hyperglycaemia	Lassitude	Hallucination	Blood alkaline phosphatase increased
	CID100002307	Dysphonia	Angioedema	Cough	Pain	Dysmenorrhoea	Nasopharyngitis	Cataract subcapsular	Nasal septum perforation	Lacrimation increased	Oropharyngeal candidiasis	Nausea	Epistaxis	Wheezing	Dizziness	Intraocular pressure increased	Skin striae	Sinusitis	Anaphylactic shock	Infection	Ulcer	Glaucoma	Rash	Pharyngitis	Cushing's syndrome	Headache	Urticaria	Cataract	Lightheadedness	Type IV hypersensitivity reaction	Sneezing	Dermatitis	Hypertrichosis	Back pain	Skin atrophy	Nasal irritation	Bronchospasm	Nasal congestion	Nasal discomfort	Growth retardation	Secondary adrenocortical insufficiency	Ageusia	Hyperadrenocorticism	Rhinorrhoea
	CID100002308	Suicidal ideation	Candida infection	Dysphonia	Angioedema	Rhinitis perennial	Cough	Nasal septum ulceration	Pain	Dysmenorrhoea	Nasopharyngitis	Candida albicans infection	Rhinitis	Nasal septum perforation	Asthma	Lacrimation increased	Oropharyngeal candidiasis	Nausea	Epistaxis	Wheezing	Agitation	Dizziness	Intraocular pressure increased	Upper respiratory tract infection	Sinusitis	Impaired healing	Anaphylactic shock	Infection	Perennial allergic rhinitis	Ulcer	Glaucoma	Rash	Hypersensitivity	Pharyngitis	Headache	Urticaria	Cataract	Lightheadedness	Type IV hypersensitivity reaction	Aggression	Sneezing	Dermatitis	Back pain	Nasal irritation	Bronchospasm	Nasal congestion	Nasal discomfort	Growth retardation	Secondary adrenocortical insufficiency
	CID100002311	Acute coronary syndrome	Hyperhidrosis	Abdominal pain	Angioedema	Pancreatitis	Diarrhoea	Pemphigus	Tinnitus	Stevens-Johnson syndrome	Taste disorders	Anaphylactoid reaction	Insomnia	Eosinophilia	Flu symptoms	Arthritis	Rash	Pharyngitis	Headache	Myalgia	Constipation	Blood creatinine increased	Vomiting	Lip oedema	Myocardial infarction	Neutropenia	Back pain	Flushing	Small bowel angioedema	Fatigue	Libido decreased	Photosensitivity reaction	Sweating	Musculoskeletal discomfort	Thrombocytopenia	Alopecia	Cerebrovascular accident	Oedema peripheral	Sinusitis	Arrhythmia	Anaphylactic shock	Coordination abnormal	Infection	Erythema multiforme	Hypersensitivity	Melaena	Tension	Pollakiuria	Chest pain
	CID100002315	Erectile dysfunction	Decreased appetite	Diabetes mellitus	Urine output increased	Pancreatitis	Thrombocytopenia	Diarrhoea	Allergic cutaneous angiitis	Leukocytoclastic vasculitis	Orthostatic hypotension	Asthenia	Hepatic encephalopathy	Nausea	Polyuria	Hypokalaemia	Dizziness	Epigastric discomfort	Purpura	Anorexia	Hypotensive	Rash	Cramp muscle	Gastric irritation	Hypocalciuria	Drug interaction	Vascular purpura	Potassium imbalance	Constipation	Gout	Dermatitis	Thirst	Vomiting	Muscle spasms	Hypotension	Blood disorder
	CID100002337	Tenderness	Methaemoglobinaemia	Pruritus	Burning mouth	Redness	Erythema	Dermatitis	Cyanosis	Dyspnoea	Rash	Hypersensitivity	Dermatitis contact	Oedema	Oral discomfort	Swelling	Respiratory distress	Urticaria
	CID100002341	Decreased appetite	Hyperhidrosis	Tremor	Sweating	Diarrhoea	Tachycardia	Allergic urticaria	Psychotic episode	Insomnia	Nausea	Dizziness	Agitation	Cardiomyopathy	Anorexia	Dyspepsia	Hypersensitivity	Digestion impaired	Cardiac valve disease	Headache	Psychotic disorder	Urticaria	Palpitations	Gastrointestinal disorder
	CID100002344	Decreased appetite	Mydriasis	Memory impairment	Body temperature increased	Tachycardia	Heat stroke	Cerebrovascular accident	Confusional state	Ileus	Nervousness	Nausea	Numbness in fingers	Dry mouth	Flat affect	Disorientation	Dysphagia	Appetite absent	Dysuria	Ileus paralytic	Apathy	Hallucination, visual	Urinary retention	Rash	Feeling abnormal	Hypersensitivity	Tension	Hypoaesthesia	Psychotic disorder	Constipation	Vision blurred	Dermatitis	Vomiting
	CID100002345	Burning sensation	Stinging	Skin irritation	Pain	Skin sensitisation
	CID100002349	Ecchymosis	Haemorrhage	Hyperhidrosis	Abdominal pain	Rhabdomyolysis	Angioedema	Tubulointerstitial nephritis	Neurogenic bladder	Body temperature increased	Tinnitus	Sweating increased	Condition aggravated	Haematochezia	Eosinophilia	Cardiac arrest	Chills	Sensitisation	Discomfort	Osteoarthritis	Arthritis	Jarisch-Herxheimer reaction	Necrosis	Rash	White blood cells urine positive	Headache	Myalgia	Vomiting	Neutropenia	Hallucinations, mixed	Blindness	Flushing	Periostitis	Skin ulcer	Fatigue	Sodium high	Aggravation of existing disorder	Relapsing fever	Mass	Musculoskeletal discomfort	Thrombocytopenia	Eruption	Apnoea	Nephritis interstitial	Serum sickness	Prostration	Cerebrovascular accident	Confusional state	Blood in stool
	CID100002350	Pruritus	Eye irritation	Lip swelling	Rash	Dermatitis	Hypersensitivity	Headache	Nasopharyngitis
	CID100002351	Erectile dysfunction	Decreased appetite	Gastritis	Drowsiness	Hyperhidrosis	Abdominal pain	Tremor	Sweating	Cardiac disorder	Acute myocardial infarction	Skin irritation	Musculoskeletal discomfort	Syncope	Diarrhoea	Cough	Sudden death	Influenza	Respiratory tract infection	Pain	Superinfection	Body temperature increased	Tinnitus	Sinus bradycardia	Asthenia	Vasodilation	Flatulence	Rhinitis	Gastrointestinal symptom NOS	Sinus tachycardia	Liver function test abnormal	Somnolence	Nervousness	Abdominal discomfort	Insomnia	Dyspnoea	Nausea	Emotional distress	Loss of libido	Torsade de pointes	Ventricular tachycardia	Dry mouth	Dizziness	Bradycardia	Electrocardiogram QT prolonged	Arrhythmia	Anorexia	Arthritis	Distress gastrointestinal
	CID100002366	Ventricular extrasystoles	Dermatitis atopic	Angioedema	Diarrhoea	Malaise	Tachycardia	Orthostatic hypotension	Asthenia	Stevens-Johnson syndrome	Vasodilation	Convulsion	Flatulence	Confusional state	Asthma	Somnolence	Dyspnoea	Nausea	Abdominal bloating	Ill-defined disorder	Dizziness	Discomfort	Anaphylactic shock	Erythema multiforme	Dyspepsia	Immune system disorder	Feeling abnormal	Rash	Hypersensitivity	Unspecified disorder of skin and subcutaneous tissue	Digestion impaired	Headache	Skin disorder	Epigastric pain	Hallucination	Urticaria	Nervous system disorder	Vasodilation procedure	Abdominal distension	Pruritus	Abdominal pain upper	Dermatitis	Gastrointestinal disorder	Vomiting	Bronchospasm	Cutaneous hypersensitivity	Fatigue
	CID100002367	Acute coronary syndrome	Decreased appetite	Diabetes mellitus	Ecchymosis	Haemorrhage	Hyperhidrosis	Abdominal pain	Dermatitis atopic	Schizophrenia	Angioedema	Pancreatitis	Diarrhoea	Muscle atrophy	Body temperature increased	Dependence psychological	Electrolyte imbalance	Sweating increased	Thromboembolism	Steroid withdrawal syndrome	Insomnia	Opportunistic infection	Tendon rupture	Epilepsy	Hirsutism	Muscular weakness	Cognitive impairment	Discomfort	Osteoarthritis	Nerve injury	Polymorphonuclear leukocytosis	Dermatitis bullous	Headache	Hyperglycaemia	Inflammatory bowel disease	Necrosis ischaemic	Hallucination	Tuberculosis	Cataract	Oesophagitis	Eye infection viral	Myalgia	Stinging	Increased insulin requirement	Vomiting	Myocardial infarction	Myocardial rupture	Intracranial pressure increased	Aseptic necrosis
	CID100002369	Acute coronary syndrome	Decreased appetite	Diabetes mellitus	Glossitis	Hyperhidrosis	Catatonia	Photophobia	Thrombocytopenic purpura	Endophthalmitis	Sensory loss	Iritis	Scotoma	Amnesia	Periorbital oedema	Diarrhoea	Malnutrition	Mediastinal disorder	Body temperature increased	Breast disorder	Tinnitus	Foreign body sensation in eyes	Fibroadenosis of breast	Lacrimal disorder	Disturbance in attention	Insomnia	Throat sore	Cramps of lower extremities	Arterial thrombosis	Neuralgia	Emotional distress	Disorientation	Bradycardia	Chills	Cerebration impaired	Panophthalmitis	Affect lability	Discomfort	Osteoarthritis	Arthritis	Dysuria	Blood uric acid increased	Eczema	Immune system disorder	Cystitis	Rash	Purpura non-thrombocytopenic	Pharyngitis	Headache
	CID100002370	Lacrimation	Salivation	Hyperhidrosis	Abdominal pain	Sweating	Diarrhoea	Borborygmi	Gastrointestinal sounds abnormal	Malaise	Tachycardia	Eructation	Convulsion	Asthma	Lacrimation increased	Nausea	Reflex tachycardia	Ill-defined disorder	Sensation of warmth	Bronchoconstriction	Salivary hypersecretion	Abdominal colic	Micturition urgency	Discomfort	Sensation of heat	Miosis	Feeling abnormal	Abdominal cramps	Headache	Pollakiuria	Feeling hot	Hypotension	Flushing	Bronchospasm
	CID100002375	Acute coronary syndrome	Decreased appetite	Diabetes mellitus	Ecchymosis	Haemorrhage	Hyperhidrosis	Abdominal pain	Coronary artery disease	Angioedema	Malnutrition	Diarrhoea	Creatinine increased	Mediastinal disorder	Pleural effusion	Body temperature increased	Breast disorder	Skin hypertrophy	Insomnia	Cramps of lower extremities	Rectal haemorrhage	Eosinophilia	Cardiac arrest	Bradycardia	Hernia	Hirsutism	Chills	Musculoskeletal stiffness	Muscular weakness	Pelvic pain	Arthritis	Dysuria	Immune system disorder	Urinary retention	Breast tenderness	Rash	Gynaecomastia	Pharyngitis	Headache	Hyperglycaemia	Blood alkaline phosphatase increased	Cataract	Hypercholesterolaemia	Myalgia	Iron deficiency anaemia	Blood bilirubin increased	Constipation	Blood creatinine increased	Vomiting
	CID100002391	Abdominal pain	Angioedema	Malnutrition	Syncope	Diarrhoea	Haematochezia	Blood in stool	Abdominal discomfort	Nausea	Anorectal discomfort	Dizziness	Dehydration	Anaphylactic shock	Immune system disorder	Cramp muscle	Abdominal cramps	Hypersensitivity	Gastrointestinal pain	Headache	Colitis	Nervous system disorder	Abdominal rigidity	Loss of consciousness	Shock	Vomiting	Gastrointestinal disorder	Muscle spasms	Abdominal spasm
	CID100002405	Acute coronary syndrome	Hyperhidrosis	Abdominal pain	Catatonia	Thrombocytopenic purpura	Angioedema	Diarrhoea	Mediastinal disorder	Body temperature increased	Breast disorder	Tinnitus	Sweating increased	Lacrimal disorder	Insomnia	Throat sore	Arterial thrombosis	Anosmia	Neuralgia	Blood triglycerides increased	Cardiac arrest	Disorientation	Bradycardia	Muscular weakness	Discomfort	Affect lability	Visual disturbance	Osteoarthritis	Eczema	Cystitis	Rash	Aphasia	Respiratory insufficiency	Pharyngitis	Headache	Hallucination	Atrioventricular block	Raynaud-like disorder	Myalgia	Oropharyngeal discomfort	Pulmonary oedema	Constipation	Abdominal pain upper	Sleep disturbance	Vomiting	Epigastric pain not food-related	Myocardial infarction	Viral infection	Back pain
	CID100002431	Hyperhidrosis	Abdominal pain	Ventricular extrasystoles	Paranoia	Mood swings	Syncope	Diarrhoea	Body temperature increased	Sweating increased	Orthostatic hypotension	Tenderness	Confusional state	Angina pectoris	Dyspnoea	Nausea	Lethargy	Dizziness	Bradycardia	Supine hypotension	Rash macular	Affect lability	Anxiety	Feeling abnormal	Vertigo	Gastrointestinal pain	Psychotic disorder	Lightheadedness	Hiccups	Loss of consciousness	Shock	Hypertension	Vomiting	Inferior vena cava syndrome	Flushing	Anginal attack	Nasal congestion	Conjunctivitis
	CID100002435	Diabetes mellitus	Pain of skin	Photophobia	Endophthalmitis	Iritis	Scotoma	Mediastinal disorder	Insomnia	Iridocyclitis	Hypotonia	Vital dye staining cornea present	Erythema facial	Bradycardia	Systemic allergic reaction	Discomfort	Visual disturbance	Osteoarthritis	Arthritis	Immune system disorder	Rash	Keratoconjunctivitis sicca	Pharyngitis	Headache	Dry eye	Eye pruritus	Cataract	Hypercholesterolaemia	Hypothermia	Follicular conjunctivitis	Myalgia	Skin warm	Stinging	Skin burning sensation	Blindness	Flushing	Swelling	Unspecified visual loss	Fatigue	Lacrimation	Conjunctivitis allergic	Musculoskeletal discomfort	Skin irritation	Apnoea	Conjunctival hyperaemia	Visual impairment	Nasopharyngitis	Eyelid retraction	Eye irritation
	CID100002441	Fracture	Decreased appetite	Excitability	Drowsiness	Tremor	Hostility	Cardiac disorder	Euphoric mood	Malnutrition	Anterograde amnesia	Speech disorder	Eye disorder	Tachycardia	Asthenia	Blood glucose decreased	Convulsion	Confusional state	Somnolence	Nervousness	Anger	Ataxia	Nausea	Cardiac arrest	Dry mouth	Dizziness	Agitation	Connective tissue disorder	Muscular weakness	Diplopia	Respiratory disorder	White blood cell count decreased	Anaphylactic shock	Anorexia	Emotional disorder	Pulmonary function test decreased	Multiple fractures	Dyspepsia	Feeling abnormal	Rash	Hypersensitivity	Irritability	Unspecified disorder of skin and subcutaneous tissue	Mental disorder	Delusion	Headache	Tension	Nightmare	Psychotic disorder
	CID100002442	Anaphylactic shock	Pruritus	Immune system disorder	Abdominal pain upper	Angioedema	Rash	Dermatitis	Gastrointestinal disorder	Hypersensitivity	Diarrhoea	Nausea	Vomiting	Unspecified disorder of skin and subcutaneous tissue	Skin disorder	Bronchospasm	Urticaria
	CID100002443	Acute coronary syndrome	Decreased appetite	Diabetes mellitus	Neurological symptom	Abdominal pain	Dermatitis atopic	Sensory loss	Taste metallic	Diarrhoea	Mediastinal disorder	Pathological gambling	Pleural effusion	Body temperature increased	Tinnitus	Sluggishness	Ergot poisoning	Insomnia	Cramps of lower extremities	Malignant syndrome NOS	Bradycardia	Visual disturbance	Binge eating	Urinary retention	Neurotoxicity	Rash	Abdominal cramps	Presyncope	Cardiac valve disease	Headache	Pleurisy	Lassitude	Hallucination	Gastric haemorrhage	Cerebrospinal fluid rhinorrhea	Constipation	Abdominal pain upper	Dyskinesia	Vomiting	Myocardial infarction	Fatigue	Numbness	Pallor facial	Alopecia	Visual impairment	Nasopharyngitis	Fibrosis	Psychotic episode	Cerebrovascular accident
	CID100002462	Ecchymosis	Decreased appetite	Candida infection	Glossitis	Haemorrhage	Abdominal pain	Dysphonia	Hoarseness	Tooth disorder	Hyperhidrosis	Angioedema	Malnutrition	Amnesia	Diarrhoea	Mediastinal disorder	Bronchospasm paradoxical	Gastrointestinal fistula	Body temperature increased	Breast disorder	Withdrawal symptom	Hyperkinesia	Sweating increased	Viral upper respiratory tract infection	Insomnia	Throat sore	Anosmia	Hirsutism	Psychiatric symptom	Discomfort	Affect lability	Bad taste	Arthritis	Dysuria	Cushingoid	Eczema	Appetite absent	Immune system disorder	Sexual dysfunction	Rash	Pharyngitis	Endocrine disorder	Headache	Benign intracranial hypertension	Necrosis ischaemic	Blood alkaline phosphatase increased	Cataract	Procedural complication	Myalgia
	CID100002471	Hyperhidrosis	Amylase increased	Arthritic pains	Abdominal pain	Encephalopathy	Sweating	Toxic epidermal necrolysis	Pancreatitis	Thrombocytopenia	Diarrhoea	Electrolyte imbalance	Stevens-Johnson syndrome	Asthenia	Hepatocellular injury	Azotaemia	Asterixis	Diuresis	Renal failure	Abdominal discomfort	Arthralgia	Nipple tenderness	Hearing impaired	Polyuria	Nausea	Hypochloraemia	Musculoskeletal pain	Glycosuria	Hypokalaemia	Dry mouth	Dizziness	Dehydration	Fluid and electrolyte imbalance	Serum creatinine increased	Erythema multiforme	Serum amylase increased	Blood uric acid increased	Upset stomach	Rash	Cholestasis extrahepatic	Gynaecomastia	Cramp muscle	Vertigo	Glucose urine increased	Gastrointestinal pain	Headache	Hyperglycaemia	Chest pain	Cholestasis
	CID100002474	Decreased appetite	Neurological symptom	Hyperhidrosis	Trauma	Abdominal pain	Sensory loss	Angioedema	Muscle contractions involuntary	Malnutrition	Diarrhoea	Peripheral nerve injury	Body temperature increased	Tinnitus	Sinus bradycardia	Respiratory paralysis	Sweating increased	Procedural nausea	Anaphylactoid reaction	Hypoaesthesia oral	Ileus	Insomnia	Extravasation	Circumoral paresthesia	Cardiac arrest	Bradycardia	Chills	Musculoskeletal stiffness	Muscular weakness	Meningitis	Anal haemorrhage	Osteoarthritis	Urinary retention	Neurotoxicity	Respiratory insufficiency	Paralysis	Headache	Electrocardiogram abnormal	Cauda equina syndrome	Hypothermia	Atrioventricular block	Supraventricular extrasystoles	Chondrolysis	Infestation	Constipation	Blood creatinine increased	Blood pressure increased	Pulmonary oedema	Blood bilirubin increased
	CID100002476	Application site erythema	Decreased appetite	Retching	Hyperhidrosis	Abdominal pain	Sensory loss	Angioedema	Muscle contractions involuntary	Malnutrition	Diarrhoea	Mediastinal disorder	Dysmenorrhoea	Body temperature increased	Breast disorder	Tinnitus	Ileus	Heartburn	Disturbance in attention	Insomnia	Wenckebach phenomenon	Unspecified circulatory system disorder	Disorientation	Bradycardia	Chills	Muscular weakness	Cerebration impaired	Discomfort	Affect lability	Visual disturbance	Osteoarthritis	Electrocardiogram QT corrected interval prolonged	Appetite absent	Apathy	Immune system disorder	Urinary retention	Sexual dysfunction	Rash	Pharyngitis	Headache	Dry eye	Hallucination	Mental retardation	Mental status changes	Myalgia	Infestation	Constipation	Blood pressure increased	Abdominal pain upper
	CID100002477	Acute coronary syndrome	Decreased appetite	Ecchymosis	Haemorrhage	Hyperhidrosis	Hostility	Photophobia	Cogwheel rigidity	Sensory loss	Angioedema	Diarrhoea	Body temperature increased	Tinnitus	Insomnia	Throat sore	Emotional distress	Eosinophilia	Rectal haemorrhage	Bradycardia	Chills	Musculoskeletal stiffness	Muscular weakness	Burning tongue	Discomfort	Affect lability	Dysuria	Redness	Sticky skin	Urinary retention	Akathisia	Rash	Dermatitis bullous	Headache	Dissociative disorder	Hallucination	Myalgia	Oropharyngeal discomfort	Constipation	Stupor	Dyskinesia	Vomiting	Myocardial infarction	Flushing	Distress	Depersonalisation	Fatigue	Suicidal ideation	Numbness
	CID100002478	Decreased appetite	Glossitis	Haemorrhage	Neurological symptom	Abdominal pain	Pancreatitis	Addison's disease	Malnutrition	Diarrhoea	Creatinine increased	Anxiety depression	Mediastinal disorder	Pleural effusion	Body temperature increased	Dysplasia	Ileus	Insomnia	Extravasation	Opportunistic infection	Hypophosphataemia	Anorectal discomfort	Chronic graft versus host disease	Porphyria cutanea tarda	Bradycardia	Chills	Pigmentation disorder	Dysuria	Lymphoma	Necrosis	Blood uric acid increased	Immune system disorder	Discomfort rectal	Cystitis	Rash	Dry cough	Gynaecomastia	Pharyngitis	Hypomagnesaemia	Endocrine disorder	Dermatitis bullous	Headache	Cytopenia	Hyperglycaemia	Dystrophic calcification	Hallucination	Cataract	Oesophagitis	Femoral artery thrombosis
	CID100002479	CNS depression NOS	Angioedema	Syncope	Apnoea	Body temperature increased	Hyperkinesia	Hepatocellular injury	Confusional state	Nervousness	Somnolence	Ataxia	Nausea	Dizziness	Agitation	Bradycardia	Anxiety	Feeling abnormal	Rash	Hypersensitivity	Tension	Headache	Nightmare	Hypoxia	Hallucination	Loss of consciousness	Constipation	Shock	Hypoventilation	Dermatitis exfoliative	Dermatitis	Vomiting	Hypotension	Liver injury	Depressed level of consciousness	Respiratory failure
	CID100002484	Pruritus	Erythema	Stinging	Dermatitis contact	Dysgeusia	Pain
	CID100002487	Decreased appetite	Hyperhidrosis	Abdominal pain	Hostility	Photophobia	Body temperature increased	Tinnitus	Withdrawal symptom	Nasal pain	Insomnia	Hypotonia	Chills	Visual disturbance	Osteoarthritis	Sticky skin	Rash	Pharyngitis	Headache	Hallucination	Constipation	Blood pressure increased	Stupor	Hyperacusis	Abdominal pain upper	Floating feeling	Vomiting	Dyskinesia	Abnormal involuntary movements	Back pain	Fatal outcomes	Sweating	Apnoea	Visual impairment	Drug effect increased	Confusional state	Hearing impaired	Psychomotor retardation	Hypopnoea	Agitation	Shallow breathing	Mental disability	Leg pain	Upper respiratory tract infection	Cold sweat	Gait disturbance	Sinusitis	Arrhythmia	Coordination abnormal
	CID100002512	Decreased appetite	Hyperhidrosis	Breast pain female	Abdominal pain	Periorbital oedema	Diarrhoea	Pathological gambling	Dysmenorrhoea	Pleural effusion	Sweating increased	Disturbance in attention	Insomnia	Cramps of lower extremities	Hepatic function abnormal	Cerebration impaired	Discomfort	Osteoarthritis	Toothache	Rash	Cardiac valve disease	Headache	Pleurisy	Hallucination	Constipation	Blood creatinine increased	Abdominal pain upper	Dyskinesia	Vomiting	Back pain	Fatigue	Weight decreased	Musculoskeletal discomfort	Alopecia	Visual impairment	Regurgitation	Fibrosis	Confusional state	Pneumonia	Oedema peripheral	Liver function test abnormal	Ill-defined disorder	Congenital anomaly	Mental disability	Upper respiratory tract infection	Arrhythmia	Breast pain	Retroperitoneal fibrosis	Upset stomach
	CID100002519	Haemorrhage	Gastritis	Sodium high	Hypoglycaemia	Cardiac disorder	Accidental injury	Urine output increased	Infusion site inflammation	Gastrointestinal haemorrhage	Malnutrition	Necrotising colitis	Haemoglobin	Creatinine increased	Cerebral haemorrhage	Tachycardia	Regurgitation	Convulsion	Failure to thrive	Renal failure	Acidosis	Nervousness	Ca++ increased	Dyspnoea	Disseminated intravascular coagulation	Retinopathy of prematurity	Stroke volume increased	Agitation	Brain injury	Impaired healing	Infection	Deafness	Necrotizing enterocolitis	Immune system disorder	Hypercalcaemia	Rash	Irritability	Hypersensitivity	Infusion site phlebitis	Blood sodium increased	Skin disorder	Hyperglycaemia	Nervous system disorder	Infestation NOS	Feeling jittery	Infestation	Pulmonary oedema	Injury	Blood creatinine increased
	CID100002520	Acute coronary syndrome	Ecchymosis	Hyperhidrosis	Hepatitis symptom	Angioedema	Diarrhoea	Tinnitus	Sweating increased	Sinus arrest	Stevens-Johnson syndrome	Hyperkinesia	Ileus	Allergy aggravated	Insomnia	Emotional distress	Cardiac arrest	Bradycardia	Muscular weakness	Discomfort	Distress gastrointestinal	Ileus paralytic	Idiopathic hypertrophic subaortic stenosis	Rash	Gynaecomastia	Pharyngitis	Paralysis	Headache	Electrocardiogram abnormal	Atrioventricular block	Myalgia	Pulmonary oedema	Constipation	Sleep disturbance	Vomiting	Myocardial infarction	Flushing	Distress	Contusion	Fatigue	Sweating	Musculoskeletal discomfort	Alopecia	Depressive symptom	Quadriparesis	Visual impairment	Cerebrovascular accident	Confusional state	Oedema peripheral
	CID100002522	Folliculitis	Localized exfoliation	Pruritus	Application site pain	Application site erythema	Erythema	Stinging	Tingling sensation	Koebner phenomenon	Hypercalcaemia	Dermatitis	Rash	Hypersensitivity	Skin irritation	Skin exfoliation	Paraesthesia	Skin atrophy	Skin hyperpigmentation	Instillation site pain	Pain	Dry skin
	CID100002524	Decreased appetite	Haemorrhage	Abdominal pain	Photophobia	Taste metallic	Pancreatitis	Diarrhoea	Body temperature increased	Insomnia	Epigastric discomfort	Discomfort	Redness	Apathy	Rash	Abdominal cramps	Dermatitis bullous	Headache	Blood alkaline phosphatase increased	Hypercholesterolaemia	Myalgia	Constipation	Blood creatinine increased	Abdominal pain upper	Skin burning sensation	Vomiting	Haemoglobin increased	Weight decreased	Libido decreased	Musculoskeletal discomfort	Plaque psoriasis	Nasopharyngitis	Agitation	Dehydration	Arrhythmia	Anaphylactic shock	Urine abnormality	Erythema multiforme	Calcinosis	Hypersensitivity	Skin discomfort	Psoriasis	Skin disorder	Psychotic disorder	Brown tumour	Haematocrit increased	Chest pain	Neutrophil count increased	Polydipsia
	CID100002540	Acute coronary syndrome	Decreased appetite	Diabetes mellitus	Haemorrhage	Hyperhidrosis	Coronary artery disease	Abdominal pain	Rhabdomyolysis	Angioedema	Pancreatitis	Malnutrition	Diarrhoea	Creatinine increased	Mediastinal disorder	Tubulointerstitial nephritis	Muscle atrophy	Body temperature increased	Tinnitus	Electrolyte imbalance	Sweating increased	Insomnia	Blood triglycerides increased	Glycosuria	Hepatic function abnormal	Cardiac arrest	Epigastric discomfort	Muscular weakness	Osteoarthritis	Arthritis	Blood uric acid increased	Appetite absent	Eczema	Cystitis	Rash	Toothache	Pharyngitis	Brown urine	Headache	Inflicted injury	Hyperglycaemia	Cutaneous lupus erythematosus	Tendon disorder	Atrioventricular block	Neurosis	Myalgia	Pulmonary oedema	Constipation	Blood creatinine increased
	CID100002541	Acute coronary syndrome	Haemorrhage	Hyperhidrosis	Abdominal pain	Anaemia	Rhabdomyolysis	Hyperkalaemia	Angioedema	Musculoskeletal discomfort	Thrombocytopenia	Albuminuria	Renal impairment	Diarrhoea	Cough	Haemoglobin	Blood urea increased	Malnutrition	Transaminases increased	Body temperature increased	Tachycardia	Kidney function abnormal	Sweating increased	Agranulocytosis	Asthenia	Rhinitis	Renal failure	Oedema peripheral	Angina pectoris	Arthralgia	Somnolence	Dyspnoea	Blood triglycerides increased	Nausea	Epistaxis	Dizziness	Haematuria	Hepatitis A	Upper respiratory tract infection	Blood creatine phosphokinase increased	Bronchitis	Sinusitis	Creatine phosphokinase increased	Serum creatinine increased	Blood uric acid increased	Anxiety	Dyspepsia	Rash	Vertigo
	CID100002547	Leukocytosis	Renal impairment	Thrombocytopenia	Urine analysis abnormal	Induration	Pain	Tinnitus	Body temperature increased	Ototoxicity	Hepatocellular injury	Nephrosis lower nephron	Renal failure	Hearing impaired	Eosinophilia	Injection site haemorrhage	Hypokalaemia	Renal tubular necrosis	Nephritis	Nephrotoxicity	Urine abnormality	Deafness	Rash	Hypersensitivity	Vertigo	Hypomagnesaemia	Urticaria	Foetor hepaticus	Leukopenia	Hypocalcaemia	Dermatitis	Oliguria	Abscess	Liver disorder	Reaction febrile	Nephropathy toxic
	CID100002548	Pain in extremity	Application site erythema	Application site warmth	Application site burn	Application site inflammation	Hyperaesthesia	Cardiac disorder	Angiopathy	Application site paraesthesia	Herpes zoster	Application site oedema	Application site anaesthesia	Cough	Application site hyperaesthesia	Mediastinal disorder	Dysgeusia	Eye disorder	Nasopharyngitis	Tachycardia	Application site rash	Application site urticaria	Application site pain	Application site haematoma	Oedema peripheral	Eye irritation	Neuropathy	Nausea	Application site swelling	Dizziness	Eye pain	Connective tissue disorder	Sinusitis	Bronchitis	Application site irritation	Infection	Neuropathy peripheral	Application site dryness	Application site excoriation	Erythema	Burning sensation	Application site papules	Application site erosion	HIV associated nephropathy	Unspecified disorder of skin and subcutaneous tissue	Headache	Skin disorder	Hypoaesthesia	Application site pruritus
	CID100002550	Decreased appetite	Glossitis	Diabetes mellitus	Abdominal pain	Angioedema	Pancreatitis	Diarrhoea	Tubulointerstitial nephritis	Body temperature increased	Pemphigus	Stevens-Johnson syndrome	Nephrotic syndrome	Hepatocellular injury	Anaphylactoid reaction	Insomnia	Eosinophilia	Hypovolaemia	Cardiac arrest	Epigastric discomfort	Muscular weakness	Discomfort	Necrosis	Rash	Gynaecomastia	Pharyngitis	Dermatitis bullous	Headache	Dry eye	Hyponatraemic	Hallucination	Myalgia	Pemphigoid	Constipation	Blood pressure increased	Vomiting	Neutropenia	Liver injury	Flushing	Fatigue	Serum potassium increased	Weight decreased	Photosensitivity reaction	Anaemia	Anuria	Musculoskeletal discomfort	Aphthous stomatitis	Thrombocytopenia	Alopecia
	CID100002551	Salivation	Hyperhidrosis	Corneal degeneration	Abdominal pain	Sweating	Iritis	Syncope	Diarrhoea	Conjunctival hyperaemia	Pain	Sweating increased	Corneal opacity	Eye irritation	Asthma	Retinal detachment	Dizziness	Salivary hypersecretion	Arrhythmia	Bullous keratopathy	Dyspepsia	Cramp muscle	Abdominal cramps	Headache	Loss of consciousness	Stinging	Shock	Epigastric distress	Vomiting	Muscle spasms	Hypotension	Flushing	Ciliary muscle spasm
	CID100002554	Coronary artery disease	Decreased appetite	Glossitis	Hyperhidrosis	Abdominal pain	Porphyria hepatic	Dermatitis atopic	Thrombocytopenic purpura	Infertility male	Angioedema	Rage	Pancreatitis	Amnesia	Malnutrition	Diarrhoea	Sperm count decreased	Onychomadesis	Mediastinal disorder	Tubulointerstitial nephritis	Trembling	Body temperature increased	Enzyme induction	Tinnitus	Stevens-Johnson syndrome	Hyperkinesia	Sweating increased	Thromboembolism	Suicide attempt	Porphyria acute	Insomnia	Cramps of lower extremities	Neuralgia	Eosinophilia	Glycosuria	Emotional distress	Cardiac arrest	Porphyria cutanea tarda	Osteopenia	Blood triglycerides increased	Disorientation	Bradycardia	Hirsutism	Chills	Muscular weakness	Impaired gastric emptying	Meningitis	Epigastric discomfort	Hepatobiliary disease
	CID100002559	Decreased appetite	Glossitis	Abdominal pain	Anaemia	Thrombocytopenia	Diarrhoea	Dysgeusia	Body temperature increased	Flatulence	Loose stools	Nausea	Rectal haemorrhage	Eosinophilia	Dry mouth	Anorexia	Bad taste	Vaginal infection	Dyspepsia	Rash	Abdominal cramps	Hypersensitivity	Headache	Eye pruritus	Urticaria	Vaginal inflammation	Pruritus	Leukopenia	Epigastric distress	Dermatitis	Vomiting	Neutropenia
	CID100002563	Acute coronary syndrome	Decreased appetite	Dysphonia	Hyperhidrosis	Abdominal pain	Hoarseness	Sensory loss	Angioedema	Depression suicidal	Diarrhoea	Pathological gambling	Pemphigus	Sweating increased	Heartburn	Insomnia	Emotional distress	Disorientation	Burning tongue	Discomfort	Urinary retention	Rash	Dermatitis bullous	Headache	Hallucination	Constipation	Blood creatinine increased	Dyskinesia	Vomiting	Myocardial infarction	Back pain	Flushing	Haemoglobin decreased	Distress	Bruxism	Fatigue	Numbness	Weight decreased	Anaemia	Thrombocytopenia	Alopecia	Nasopharyngitis	Psychotic episode	Confusional state	Malignant melanoma	Ill-defined disorder	Agitation	Leg pain	Salivary hypersecretion
	CID100002564	Decreased appetite	Hyperhidrosis	Drowsiness	Tremor	Photosensitivity reaction	Chest tightness	Euphoric mood	Thrombocytopenia	Diarrhoea	Tinnitus	Tachycardia	Sweating increased	Agranulocytosis	Asthenia	Convulsion	Extrasystoles	Confusional state	Insomnia	Somnolence	Labyrinthitis	Nervousness	Nausea	Neuritis	Haemolytic anaemia	Chest discomfort	Wheezing	Dizziness	Agitation	Chills	Diplopia	Anorexia	Neuropathy peripheral	Urinary retention	Dyspepsia	Feeling abnormal	Irritability	Vertigo	Drug eruption	Tension	Headache	Pollakiuria	Urticaria	Palpitations	Constipation	Hysteria	Vision blurred	Epigastric distress	Vomiting
	CID100002576	Drowsiness	Tremor	Syncope	Tachycardia	Orthostatic hypotension	Convulsion	Insomnia	Somnolence	Ataxia	Nausea	Dizziness	Agitation	Epigastric discomfort	Dyspepsia	Irritability	Vertigo	Headache	Hiccups	Pancytopenia	Loss of consciousness	Leukopenia	Shock	Epigastric distress	Vomiting	Viral infection	Blood disorder	Flushing	Low back pain	Back pain
	CID100002578	Idiopathic pneumonia syndrome	Decreased appetite	Diabetes mellitus	Candida infection	Haemorrhage	Abdominal pain	Scotoma	Malnutrition	Amnesia	Diarrhoea	Body temperature increased	Effusion	Dysplasia	Insomnia	Extravasation	Paranoid reaction	Cerebral infarction	Disease progression	Faecal incontinence	Muscular weakness	Meningitis	Nephrotoxicity	Necrosis	Rash	Aphasia	Gynaecomastia	Headache	Hyperglycaemia	Grand mal convulsion	Hallucination	Reaction aggravation	Myalgia	Constipation	Stupor	Vomiting	Neutropenia	Edema cerebral	Back pain	Flushing	Intracranial pressure increased	Swelling	Nephropathy toxic	Anaemia	Musculoskeletal discomfort	Thrombocytopenia	Alopecia	Facial paralysis	Febrile neutropenia
	CID100002583	Lacrimation	Diabetes mellitus	Cerebral ischaemia	Hypoglycaemia	Photophobia	Syncope	Conjunctival hyperaemia	Dysgeusia	Visual impairment	Asthenia	Decreased night vision	Diabetic	Cerebrovascular accident	Eye irritation	Insomnia	Block heart	Lacrimation increased	Keratitis	Dyspnoea	Nausea	Vital dye staining cornea present	Dizziness	Bradycardia	Night blindness	Diplopia	Sinusitis	Arrhythmia	Rash generalised	Visual disturbance	Depression	Hypersensitivity	Headache	Oedema	Atrioventricular block	Palpitations	Loss of consciousness	Vision blurred	Shock	Corneal staining	Cardiac failure congestive	Hypotension	Blepharoconjunctivitis	Bronchospasm	Respiratory failure	Conjunctivitis	Eyelid ptosis
	CID100002585	Acute coronary syndrome	Decreased appetite	Diabetes mellitus	Haemorrhage	Hyperhidrosis	Abdominal pain	Acute myocardial infarction	Angioedema	Malnutrition	Amnesia	Diarrhoea	Creatinine increased	Mediastinal disorder	Retrosternal pain	Body temperature increased	Tinnitus	Angina unstable	Stevens-Johnson syndrome	Sinus bradycardia	Sweating increased	Anaphylactoid reaction	Disturbance in attention	Insomnia	Hypotonia	Cramps of lower extremities	Blood triglycerides increased	Glycosuria	Neuralgia	Hypovolaemia	Cardiac arrest	Bradycardia	Cerebration impaired	Discomfort	Affect lability	Arthritis	Dermatitis psoriasiform	Blood uric acid increased	Immune system disorder	Cold hands	Rash	Pharyngitis	Presyncope	Headache	Hyperglycaemia	Rash erythematous	Blood alkaline phosphatase increased	Ischaemic cardiomyopathy	Hypercholesterolaemia
	CID100002609	Decreased appetite	Haemorrhage	Candida infection	Hyperhidrosis	Abdominal pain	Vaginal moniliasis	Angioedema	Diarrhoea	Creatinine increased	Tubulointerstitial nephritis	Dysmenorrhoea	Body temperature increased	Stevens-Johnson syndrome	Hyperkinesia	Anaphylactoid reaction	Insomnia	Eosinophilia	Hepatic function abnormal	Chills	Discomfort	Dysuria	Immune system disorder	Rash	Headache	Blood alkaline phosphatase increased	Hallucination	Colitis	Vaginal inflammation	Serum urea increased	Myalgia	Infestation	Blood bilirubin increased	Constipation	Blood creatinine increased	Vomiting	Neutropenia	Back pain	Drug hypersensitivity	Haemoglobin decreased	Lactic dehydrogenase activity increased	Nephropathy toxic	Sodium high	Sweating	Musculoskeletal discomfort	Thrombocytopenia	Eruption	Lymphocytosis	Aplastic anaemia
	CID100002610	Nephropathy toxic	Haemorrhage	Infertility	Pseudomembranous colitis	Pruritus genital	Abdominal pain	Drowsiness	Angioedema	Musculoskeletal discomfort	Toxic epidermal necrolysis	Thrombocytopenia	Diarrhoea	Haemoglobin	Creatinine increased	Blood urea increased	Superinfection	Body temperature increased	Stevens-Johnson syndrome	Agranulocytosis	Aplastic anaemia	Asthenia	Convulsion	Genital candidiasis	Serum sickness	Arthralgia	Somnolence	Nervousness	Nausea	Eosinophilia	Hepatic function abnormal	Haemolytic anaemia	Alanine aminotransferase increased	Dizziness	Phosphatase alkaline increased	Prothrombin level increased	Anaphylactic shock	Erythema multiforme	Vaginal infection	Dyspepsia	Rash	Cramp muscle	Hypersensitivity	Vertigo	Digestion impaired	Gastrointestinal pain	Headache	Tension	Blood lactate dehydrogenase increased
	CID100002617	Decreased appetite	Haemorrhage	Candida infection	Abdominal pain	Diarrhoea	Creatinine increased	Tubulointerstitial nephritis	Body temperature increased	Stevens-Johnson syndrome	Hyperkinesia	Heartburn	Anorectal discomfort	Eosinophilia	Hepatic function abnormal	Rash	Headache	Colitis	Vaginal inflammation	Blood bilirubin increased	Blood creatinine increased	Abdominal pain upper	Vomiting	Neutropenia	Cheilitis	Lactic dehydrogenase activity increased	Nephropathy toxic	Fatigue	Anaemia	Thrombocytopenia	Induration	Aplastic anaemia	Nephritis interstitial	Confusional state	Serum sickness-like reaction	Agitation	Anaphylactic shock	Erythema multiforme	Pneumonia streptococcal	Hypersensitivity	Blood lactate dehydrogenase increased	Cholestasis	Dermatitis	Nephropathy	Blood disorder	Liver disorder	Aspartate aminotransferase increased	Pseudomembranous colitis	Toxic epidermal necrolysis
	CID100002622	Excitability	Haemorrhage	Candida infection	Abdominal pain	Vaginal moniliasis	Diarrhoea	Body temperature increased	Disability	Stevens-Johnson syndrome	Extravasation	Abdominal infection	Eosinophilia	Hepatic function abnormal	Chills	Neurotoxicity	Rash	Headache	Phosphorus low	Blood alkaline phosphatase increased	Hallucination	Colitis	Vaginal inflammation	Blood phosphorus decreased	Constipation	Stupor	Vomiting	Neutropenia	Injection site inflammation	Fatal outcomes	Nephropathy toxic	Anaemia	Renal impairment	Thrombocytopenia	Aplastic anaemia	Confusional state	Pneumonia	Ca++ increased	Agitation	Anaphylactic shock	Infection	Erythema multiforme	Pneumonia streptococcal	Hypersensitivity	Cholestasis	Vasodilation procedure	Potassium increased	Hypocalcaemia	Dermatitis
	CID100002631	Haemorrhage	Candida infection	Bullous eruption	Pseudomembranous colitis	Abdominal pain	Encephalopathy	Renal impairment	Angioedema	Toxic epidermal necrolysis	Thrombocytopenia	Diarrhoea	Haemoglobin	Enterocolitis	Tubulointerstitial nephritis	Pain	Induration	Superinfection	Body temperature increased	Malaise	Stevens-Johnson syndrome	Agranulocytosis	Aplastic anaemia	Nephritis interstitial	Convulsion	Function kidney decreased	Tenderness	Renal failure	Nausea	Eosinophilia	Hepatic function abnormal	Haemolytic anaemia	Ill-defined disorder	Arrhythmia	Anaphylactic shock	Discomfort	Erythema multiforme	Vaginal infection	Rash	Feeling abnormal	Hypersensitivity	Gastrointestinal pain	Headache	Jaundice	Hepatitis	Dermatitis bullous	Colitis	Cholestasis	Urticaria
	CID100002637	Haemorrhage	Candida infection	Pseudomembranous colitis	Abdominal pain	Vaginal moniliasis	Anaemia	Angioedema	Toxic epidermal necrolysis	Vulvovaginal mycotic infection	Myasthenia gravis	Thrombocytopenia	Diarrhoea	Haemoglobin	Induration	Tubulointerstitial nephritis	Pain	Superinfection	Body temperature increased	Vulvovaginal candidiasis	Agranulocytosis	Aplastic anaemia	Renal failure acute	Nephritis interstitial	Convulsion	Serum sickness	Stevens-Johnson syndrome	Tenderness	Azotaemia	Dyspnoea	Nausea	Eosinophilia	Azotemia prerenal	Hepatic function abnormal	Haemolytic anaemia	Prothrombin level increased	Anaphylactic shock	Erythema multiforme	Erythema	Vaginal infection	Rash	Hypersensitivity	Gastrointestinal pain	Jaundice	Colitis	Cholestasis	Urticaria	Pancytopenia	Vaginal inflammation
	CID100002646	Developmental delay	Haemorrhage	Drowsiness	Pruritus genital	Abdominal pain	Pseudomembranous colitis	Angioedema	Toxic epidermal necrolysis	Thrombocytopenia	Diarrhoea	Haemoglobin	Blood urea increased	Pain	Superinfection	Body temperature increased	Stevens-Johnson syndrome	Agranulocytosis	Aplastic anaemia	Hyperkinesia	Convulsion	Serum sickness	Confusional state	Tooth discolouration	Insomnia	Somnolence	Nervousness	Nausea	Eosinophilia	Haemolytic anaemia	Dizziness	Congenital anomaly	Acute sinusitis	Agitation	Tonsillitis	Prothrombin level increased	Anaphylactic shock	Erythema multiforme	Pneumonia streptococcal	Erythema	Vaginal infection	Feeling abnormal	Rash	Hypersensitivity	Pharyngitis	Dermatitis diaper	Gastrointestinal pain	Headache	Tension
	CID100002650	Excitability	Haemorrhage	Candida infection	Abdominal pain	Dermatitis atopic	Angioedema	Diarrhoea	Reaction gastrointestinal	Body temperature increased	Stevens-Johnson syndrome	Eosinophilia	Hepatic function abnormal	Bad taste	Immune system disorder	Rash	Headache	Hallucination	Colitis	Vaginal inflammation	Infestation	Vomiting	Neutropenia	Flushing	Nephropathy toxic	Renal impairment	Thrombocytopenia	Lymphocytosis	Aplastic anaemia	Blood and lymphatic system disorders	Skin exfoliation	Agitation	Allergic exanthema	Coombs test positive	Anaphylactic shock	Erythema multiforme	Hypersensitivity	Jaundice	Skin disorder	Cholestasis	Infestation NOS	Dermatitis	Nephropathy	Paraesthesia	Pseudomembranous colitis	Tremor	Angiopathy	Toxic epidermal necrolysis	Pain
	CID100002654	Nephropathy toxic	Decreased appetite	Haemorrhage	Candida infection	Pseudomembranous colitis	Abdominal pain	Renal impairment	Toxic epidermal necrolysis	Diarrhoea	Haemoglobin	Dysgeusia	Drug fever	Body temperature increased	Disability	Stevens-Johnson syndrome	Agranulocytosis	Aplastic anaemia	Eructation	Asthenia	Flatulence	Convulsion	Serum sickness	Hyperkinesia	Loose stools	Renal failure	Insomnia	Somnolence	Dyspnoea	Nausea	Haemolytic anaemia	Dry mouth	Dizziness	Agitation	Haematuria	Chills	Dehydration	Anaphylactic shock	Anorexia	Erythema multiforme	Dysuria	Vaginal infection	Dyspepsia	Rash	Aphasia	Hypersensitivity	Irritability	Dermatitis diaper	Melaena
	CID100002655	Haemorrhage	Numbness	Pseudomembranous colitis	Anaemia	Sensory loss	Toxic epidermal necrolysis	Thrombocytopenia	Diarrhoea	Haemoglobin	Induration	Pain	Body temperature increased	Stevens-Johnson syndrome	Agranulocytosis	Aplastic anaemia	Convulsion	Tenderness	Nausea	Thrombocytosis	Eosinophilia	Injection site burning	Serum sickness-like reaction	Haemolytic anaemia	Cellulitis	Coombs test positive	Prothrombin level increased	Anaphylactic shock	Erythema multiforme	Vaginal infection	Rash	Hypersensitivity	Injection site pain	Hypoaesthesia	Blood lactate dehydrogenase increased	Vaginal inflammation	Pancytopenia	Pruritus	Leukopenia	Dermatitis	Vomiting	Neutropenia	Paraesthesia	Lactic dehydrogenase activity increased	Phlebitis	Fatal outcomes	Nephropathy toxic
	CID100002656	Haemorrhage	Glossitis	Candida infection	Hyperhidrosis	Abdominal pain	Dermatitis atopic	Pancreatitis	Diarrhoea	Body temperature increased	Sweating increased	Stevens-Johnson syndrome	Hyperkinesia	Anaphylactoid reaction	Eosinophilia	Glycosuria	Hepatic function abnormal	Chills	Lymphopenia	Burning tongue	Secondary infection	Discomfort	Rash	Headache	Colitis	Vaginal inflammation	Blood urine	Blood creatinine increased	Abdominal pain upper	Vomiting	Neutropenia	Flushing	Lactic dehydrogenase activity increased	Fatal outcomes	Nephropathy toxic	Haematocrit decreased	Anaemia	Crystalluria	Renal impairment	Thrombocytopenia	Alveolitis allergic	Shivering	Induration	Lymphocytosis	Aplastic anaemia	Serum sickness	Tenderness	Serum sickness-like reaction	Ill-defined disorder
	CID100002658	Decreased appetite	Haemorrhage	Candida infection	Hyperhidrosis	Abdominal pain	Vaginal moniliasis	Angioedema	Diarrhoea	Creatinine increased	Tubulointerstitial nephritis	Vulvovaginal discomfort	Body temperature increased	Muscle stiffness	Disability	Stevens-Johnson syndrome	Hyperkinesia	Vaginal itching	Eosinophilia	Hepatic function abnormal	Chills	Musculoskeletal stiffness	Dysuria	Jarisch-Herxheimer reaction	Immune system disorder	Rash	Abdominal cramps	Dermatitis diaper	Headache	Blood alkaline phosphatase increased	Colitis	Vaginal inflammation	Infestation	Blood bilirubin increased	Blood creatinine increased	Vomiting	Neutropenia	Haemoglobin decreased	Nephropathy toxic	Sweating	Renal impairment	Musculoskeletal discomfort	Thrombocytopenia	Acute bronchitis	Lockjaw	Aplastic anaemia	Nephritis interstitial	Urethral pain	Blood and lymphatic system disorders
	CID100002662	Glomerulonephritis minimal lesion	Coronary artery disease	Dysphonia	Sweating increased	Anaphylactoid reaction	Cramps of lower extremities	Tendon rupture	Neuralgia	Hepatic function abnormal	Cystitis	Rash	Urea increased	Drug eruption	Pharyngitis	Ventricular hypertrophy	Breast neoplasm	Cataract	Blood creatinine increased	Cystitis noninfective	Hepatitis cholestatic	Haemorrhoidal haemorrhage	Sudden death	Hepatic necrosis	Lipoma	Hearing impaired	Helicobacter infection	Upper respiratory tract infection	Stiffness	Arrhythmia	Infection	Erythema multiforme	Breast pain	Ovarian cyst	Blood sodium increased	Mental disorder	Blood culture positive	Infestation NOS	Face oedema	Hypertension	Sepsis	Urinary tract infection	Frequent bowel movements	Calculus of kidney	Hepatic failure	Angiopathy	Bacteriuria NOS present	Cardiac disorder	Eye disorder
	CID100002663	Diabetes mellitus	Tremor	Hypoglycaemia	Abdominal pain	Alveolitis allergic	Diarrhoea	Visual impairment	Tachycardia	Asthenia	Hot flush	Confusional state	Insomnia	Somnolence	Menopausal symptoms	Nausea	Dyspnoea	Dizziness	Bradycardia	Raynaud's disease	Stomach ache	Hyperthyroidism	Arrhythmia	Visual disturbance	Raynaud's phenomenon	ANA increased	Thyrotoxicosis	Feeling abnormal	Rash	Depression	Headache	Nightmare	Skin disorder	Psychotic disorder	Dry eye	Hallucination	Atrioventricular block	Palpitations	Abdominal pain upper	Sleep disturbance	Dermatitis	Vomiting	Paraesthesia	Hypotension	Antinuclear antibody increased	Bronchospasm	Sleep disorder	Intermittent claudication	Cardiac failure
	CID100002666	Nephropathy toxic	Haemorrhage	Gastritis	Pseudomembranous colitis	Pruritus genital	Abdominal pain	Angioedema	Musculoskeletal discomfort	Toxic epidermal necrolysis	Thrombocytopenia	Diarrhoea	Haemoglobin	Creatinine increased	Blood urea increased	Tubulointerstitial nephritis	Body temperature increased	Breast disorder	Stevens-Johnson syndrome	Agranulocytosis	Aplastic anaemia	Asthenia	Nephritis interstitial	Convulsion	Genital candidiasis	Gastrointestinal symptom NOS	Blood and lymphatic system disorders	Confusional state	Arthralgia	Vaginal discharge	Nausea	Anorectal discomfort	Eosinophilia	Hepatic function abnormal	Haemolytic anaemia	Anal pruritus	Alanine aminotransferase increased	Dizziness	Agitation	Connective tissue disorder	Phosphatase alkaline increased	Prothrombin level increased	Anaphylactic shock	Arthropathy	Osteoarthritis	Arthritis	Erythema multiforme	Vaginal infection	Hepatobiliary disease
	CID100002675	Haemorrhage	Candida infection	Pseudomembranous colitis	Pruritus genital	Abdominal pain	Renal impairment	Angioedema	Toxic epidermal necrolysis	Thrombocytopenia	Diarrhoea	Haemoglobin	Superinfection	Drug fever	Body temperature increased	Stevens-Johnson syndrome	Agranulocytosis	Aplastic anaemia	Hyperbilirubinaemia	Flatulence	Convulsion	Renal failure acute	Serum sickness	Anaphylactoid reaction	Loose stools	Renal failure	Nausea	Thrombocytosis	Eosinophilia	Hepatic function abnormal	Haemolytic anaemia	Dizziness	Coombs test positive	Meningitis	Anaphylactic shock	Erythema multiforme	Pneumonia streptococcal	Vaginal infection	Dyspepsia	Blister	Rash	Hypersensitivity	Gastrointestinal pain	Dermatitis bullous	Headache	Blood lactate dehydrogenase increased	Hepatitis	Jaundice	Urticaria
	CID100002676	Decreased appetite	Abdominal pain	Rhabdomyolysis	Angioedema	Pancreatitis	Amnesia	Diarrhoea	Body temperature increased	Stevens-Johnson syndrome	Hyperkinesia	Ophthalmoplegia	Anaphylactoid reaction	Insomnia	Eosinophilia	Drug reaction with eosinophilia and systemic symptoms	Chills	Muscular weakness	Hepatic cancer	Discomfort	Visual disturbance	Arthritis	Rash	Gynaecomastia	Pharyngitis	Paralysis	Headache	Colitis	Cataract	Hypersensitive syndrome	Myalgia	Constipation	Vomiting	Back pain	Flushing	Photosensitivity reaction	Anaemia	Renal impairment	Musculoskeletal discomfort	Thrombocytopenia	Alopecia	Lupus erythematosus	Visual impairment	Kidney function abnormal	Hepatic necrosis	Ill-defined disorder	Agitation	Leg pain	Purpura
	CID100002678	Decreased appetite	Diabetes mellitus	Bullous eruption	Hyperhidrosis	Breast pain female	Abdominal pain	Dysphonia	Angioedema	Scotoma	Periorbital oedema	Amnesia	Diarrhoea	Dysmenorrhoea	Body temperature increased	Tinnitus	Sweating increased	Ototoxicity	Hyperkinesia	Glomerulonephritis	Disturbance in attention	Insomnia	Cramps of lower extremities	Rectal haemorrhage	Hepatic function abnormal	Chills	Muscular weakness	Cerebration impaired	Sputum increased	Discomfort	Affect lability	Visual disturbance	Osteoarthritis	Arthritis	Dysuria	Movement disorder	Eczema	Immune system disorder	Unintended pregnancy	Cystitis	Rash	Urinary retention	Drug eruption	Pharyngitis	Paralysis	Dermatitis bullous	Headache	Tendon disorder	Rash erythematous
	CID100002684	Dysphonia	Periorbital oedema	Pleural effusion	Electrolyte imbalance	Crying	Sweating increased	Skin hypertrophy	Cramps of lower extremities	Postoperative hemorrhage	Neuralgia	Glycosuria	Crying abnormal	Cystitis	Rash	Aphasia	Toothache	Pharyngitis	Paralysis	Pleurisy	Breast neoplasm	Cataract	Hyperhemoglobinemia	Cystitis noninfective	Depersonalisation	Arthritis aggravated	Basal cell carcinoma	Hyporeflexia	Haemoglobinaemia	Electrolyte abnormality	Lupus erythematosus	Kidney function abnormal	Squamous cell carcinoma	Hearing impaired	Scleroderma	Leg pain	Purpura	Salivary hypersecretion	Upper respiratory tract infection	Arrhythmia	Infection	Ovarian cyst	Breast pain	Bronchial hyperreactivity	Lichen planus	Procedural pain	Choking	Face oedema	Hypertension
	CID100002708	Metastatic neoplasm	Decreased appetite	Infertility	Myelodysplastic syndrome	Tremor	Abdominal pain	Anaemia	Dermatitis atopic	Toxic epidermal necrolysis	Angioedema	Thrombocytopenia	Amenorrhoea	Mucosal inflammation	Diarrhoea	Alopecia	Pain	Pulmonary fibrosis	Body temperature increased	Mouth ulceration	Febrile neutropenia	Renal failure acute	Asthenia	Stevens-Johnson syndrome	Nephrotic syndrome	Convulsion	Paralysis flaccid	Acute overdose	Overdose	Puberty	Confusional state	Pneumonia	Ataxia	Bladder pain	Inappropriate antidiuretic hormone secretion	Nausea	Neuritis	Haemolytic anaemia	Agitation	Haematological malignancy	Lymphopenia	Stomatitis	Lung fibrosis interstitial	Anorexia	Infection	Erythema multiforme	Movement disorder	Neuropathy peripheral	Blood uric acid increased
	CID100002712	Drowsiness	Libido decreased	Syncope	Eruption	Agranulocytosis	Confusional state	Somnolence	Ataxia	Nausea	Hepatic function abnormal	Disturbance in sexual arousal	Dizziness	Extrapyramidal symptoms	Feeling abnormal	Rash	Jaundice	Oedema	Loss of consciousness	Constipation	Shock	Blood disorder	Menstruation irregular	Extrapyramidal disorder
	CID100002713	Glossitis	Tooth disorder	Trauma	Type I hypersensitivity	Musculoskeletal discomfort	Aphthous stomatitis	Gingival bleeding	Ulcerative stomatitis	Cough	Influenza like illness	Dysgeusia	Pain	Dysmenorrhoea	Mouth ulceration	Tongue oedema	Oral pain	Tenderness	Rhinitis	Oral mucosal exfoliation	Tendonitis	Arthralgia	Skin exfoliation	Mouth irritation	Tongue disorder	Dry mouth	Ache	Gingival hyperplasia	Stomatitis	Upper respiratory tract infection	Bronchitis	Sinusitis	Anaphylactic shock	Arthropathy	Osteoarthritis	Sialoadenitis	Discomfort	Ulcer	Erythema	Burning sensation	Dyspepsia	Multiple fractures	Toothache	Redness	Hypersensitivity	Pharyngitis	Headache	Hypoaesthesia	Urticaria
	CID100002719	Decreased appetite	Torticollis	Photosensitivity reaction	Abdominal pain	Angioedema	Toxic epidermal necrolysis	Scotoma	Thrombocytopenia	Eruption	Diarrhoea	Intermittent headache	Protrusion tongue	Alopecia	Reaction gastrointestinal	Visual impairment	Tinnitus	QRS complex	Stevens-Johnson syndrome	Aplastic anaemia	Agranulocytosis	Asthenia	Convulsion	Electrocardiogram change	Anaphylactoid reaction	Confusional state	Corneal opacity	Retinal damage	Insomnia	Skin exfoliation	Personality change	Hearing impaired	Nausea	Eosinophilia	Night blindness	Agitation	Cardiomyopathy	Maculopathy	Anorexia	Anaphylactic shock	Neural hearing loss	Erythema multiforme	Visual disturbance	Convulsive seizure	Anxiety	Atrophy	Feeling abnormal	Rash	Abdominal cramps
	CID100002720	Erectile dysfunction	Decreased appetite	Photosensitivity reaction	Toxic epidermal necrolysis	Angiitis necrotising	Pancreatitis	Thrombocytopenia	Diarrhoea	Tubulointerstitial nephritis	Alopecia	Xanthopsia	Electrolyte imbalance	Body temperature increased	Respiratory distress	Orthostatic hypotension	Agranulocytosis	Aplastic anaemia	Asthenia	Nephritis interstitial	Stevens-Johnson syndrome	Pneumonia	Renal failure	Nausea	Glycosuria	Haemolytic anaemia	Dizziness	Agitation	Haematuria	Epigastric discomfort	Purpura	Anaphylactic shock	Anorexia	Sialoadenitis	Erythema multiforme	Cutaneous vasculitis	Vasculitis necrotising	Erythema	Blood uric acid increased	Rash	Cramp muscle	Hypersensitivity	Vertigo	Gastric irritation	Jaundice	Headache	Hyperglycaemia	Vascular purpura	Urticaria
	CID100002725	Decreased appetite	Hyperhidrosis	Drowsiness	Tremor	Photosensitivity reaction	Chest tightness	Hyporeflexia	Euphoric mood	Thrombocytopenia	Diarrhoea	Mydriasis	Tinnitus	Tachycardia	Sweating increased	Agranulocytosis	Asthenia	Convulsion	Extrasystoles	Confusional state	Disturbance in attention	Insomnia	Somnolence	Labyrinthitis	Nervousness	Nausea	Neuritis	Haemolytic anaemia	Dry mouth	Wheezing	Dizziness	Agitation	Chest discomfort	Chills	Mental disability	Cerebration impaired	Diplopia	Anorexia	Neuropathy peripheral	Anxiety	Dyspepsia	Urinary retention	Feeling abnormal	Irritability	Vertigo	Drug eruption	Tension	Headache	Pollakiuria
	CID100002726	Keratopathy	Catatonia	Cogwheel rigidity	Thrombocytopenic purpura	Angioedema	Body temperature increased	Anaphylactoid reaction	Motor restlessness	Insomnia	Throat sore	Eosinophilia	Glycosuria	Cardiac arrest	Gait shuffling	Pigmentation disorder	Ileus paralytic	Urinary retention	Akathisia	Gynaecomastia	Parkinsonian rest tremor	Endocrine disorder	Hyperglycaemia	Drooling	Feeling jittery	Oropharyngeal discomfort	Constipation	Dyskinesia	Edema cerebral	Photosensitivity reaction	Sudden death	Protrusion tongue	Visual impairment	Aplastic anaemia	Oedema peripheral	Colon atonic	Gait disturbance	Anaphylactic shock	Infection	Neuroleptic malignant syndrome	Convulsive seizure	Menorrhagia	Hypersensitivity	Jaundice	Oropharyngeal pain	Priapism	Asphyxia	Blood disorder	Extrapyramidal disorder
	CID100002727	Decreased appetite	Hypoglycaemia	Photosensitivity reaction	Porphyria hepatic	Hunger	Thrombocytopenia	Eruption	Diarrhoea	Agranulocytosis	Aplastic anaemia	Porphyria non-acute	Inappropriate antidiuretic hormone secretion	Nausea	Eosinophilia	Haemolytic anaemia	Porphyria cutanea tarda	Dizziness	Anorexia	Erythema multiforme	Dyspepsia	Rash	Fluid retention	Digestion impaired	Headache	Disulfiram like reaction	Water retention	Drug interaction	Urticaria	Pancytopenia	Jaundice cholestatic	Pruritus	Leukopenia	Proctocolitis	Alcohol intolerance	Dermatitis exfoliative	Vomiting	Gastrointestinal disorder	Hyponatraemia
	CID100002732	Erectile dysfunction	Decreased appetite	Diabetes mellitus	Photosensitivity reaction	Abdominal pain	Toxic epidermal necrolysis	Angiitis necrotising	Pancreatitis	Thrombocytopenia	Worsening of diabetes	Diarrhoea	Tubulointerstitial nephritis	Xanthopsia	Orthostatic hypotension	Agranulocytosis	Aplastic anaemia	Asthenia	Nephritis interstitial	Abdominal discomfort	Nausea	Eosinophilia	Glycosuria	Hypokalaemia	Alkalosis hypochloraemic	Cholestasis intrahepatic	Dizziness	Agitation	Epigastric discomfort	Stomach ache	Purpura	Respiratory disorder	Arrhythmia	Anorexia	Cutaneous vasculitis	Appetite absent	Metabolic disorder	Distress gastrointestinal	Vasculitis necrotising	Blood uric acid increased	Hypercalcaemia	Rash	Cramp muscle	Hypersensitivity	Vertigo	Hypomagnesaemia	Gastric irritation	Jaundice	Headache
	CID100002733	Discomfort	Anaphylactic shock	Ecchymosis	Drowsiness	Chromaturia	Somnolence	Dyspepsia	Angioedema	Rash	Dermatitis	Gastrointestinal haemorrhage	Feeling abnormal	Digestion impaired	Gastrointestinal disorder	Urine color abnormal	Ill-defined disorder	Dizziness	Petechiae	Malaise	Lightheadedness
	CID100002749	Hair colour changes	Alopecia	Ingrowing nail	Pain	Application site rash	Nail disorder	Skin exfoliation	Ventricular tachycardia	Eye pain	Application site irritation	Eczema	Erythema	Immune system disorder	Burning sensation	Rash	Unspecified disorder of skin and subcutaneous tissue	Dermatitis contact	Headache	Skin disorder	Application site reaction	Pruritus	Face oedema	Hair discoloration	Skin burning sensation	Dermatitis	Application site hypersensitivity	Periungual erythema	Dry skin	Hair texture abnormal
	CID100002751	Acute coronary syndrome	Decreased appetite	Blood creatinine abnormal	Hyperhidrosis	Dysphonia	Abdominal pain	Photophobia	Thrombocytopenic purpura	Angioedema	Pancreatitis	Diarrhoea	Pemphigus	Tinnitus	Sweating increased	Stevens-Johnson syndrome	Insomnia	Cramps of lower extremities	Rectal haemorrhage	Hepatic function abnormal	Bradycardia	Chills	Discomfort	Dysuria	Dry cough	Necrosis	Immune system disorder	Rash	Pharyngitis	Headache	Hyperglycaemia	Rash erythematous	Atrioventricular block	Myalgia	Constipation	Vomiting	Myocardial infarction	Neutropenia	Flushing	Hepatitis cholestatic	Fatigue	Libido decreased	Photosensitivity reaction	Anaemia	Renal impairment	Musculoskeletal discomfort	Thrombocytopenia	Alopecia	Visual impairment
	CID100002754	Acute coronary syndrome	Decreased appetite	Diabetes mellitus	Ecchymosis	Haemorrhage	Abdominal pain	Diarrhoea	Creatinine increased	Mediastinal disorder	Body temperature increased	Tinnitus	Stevens-Johnson syndrome	Skin hypertrophy	Insomnia	Cramps of lower extremities	Neuralgia	Cerebral infarction	Rectal haemorrhage	Hepatic function abnormal	Cardiac arrest	Haemorrhage subcutaneous	Chills	Musculoskeletal stiffness	Blood glucose increased	Pelvic pain	Discomfort	Electrocardiogram QT corrected interval prolonged	Arthritis	Blood uric acid increased	Cystitis	Rash	Drug eruption	Pharyngitis	Headache	Atrial flutter	Colitis	Oesophagitis	Vaginal inflammation	Myalgia	Haemoptysis	Iron deficiency anaemia	Blood pressure increased	Blood creatinine increased	Hyperuricaemia	Vomiting	Myocardial infarction	Back pain	Blindness
	CID100002756	Erectile dysfunction	Hepatic failure	Drowsiness	Renal impairment	Toxic epidermal necrolysis	Musculoskeletal discomfort	Pancreatitis	Thrombocytopenia	Hepatic insufficiency	Diarrhoea	Allergic cutaneous angiitis	Leukocytoclastic vasculitis	Tubulointerstitial nephritis	Alopecia	Body temperature increased	Tachycardia	Sinus bradycardia	Stevens-Johnson syndrome	Agranulocytosis	Aplastic anaemia	Asthenia	Flatulence	Nephritis interstitial	Malaise	Polymyositis	Hepatic fibrosis	Confusional state	Pneumonia	Renal failure	Block heart	Arthralgia	Somnolence	Nausea	Musculoskeletal pain	Alopecia reversible	Dizziness	Agitation	Disorientation	Galactorrhoea	Bradycardia	Immunodeficiency	White blood cell count decreased	Anaphylactic shock	Erythema multiforme	Anxiety	Plasma creatinine increased	Urinary retention	Feeling abnormal
	CID100002762	Decreased appetite	Drowsiness	Abdominal pain	Photophobia	Angioedema	Toxic epidermal necrolysis	Thrombocytopenia	Diarrhoea	Pain	Tinnitus	Stevens-Johnson syndrome	Insomnia	Somnolence	Nausea	Eosinophilia	Dizziness	Anaphylactic shock	Anorexia	Erythema multiforme	Rash	Abdominal cramps	Hypersensitivity	Gastrointestinal pain	Headache	Oedema	Urticaria	Pruritus	Tingling sensation	Dermatitis	Vomiting	Paraesthesia
	CID100002764	Endophthalmitis	Pleural effusion	Electrolyte imbalance	Sweating increased	Renal neoplasm	Anaphylactoid reaction	Tendon rupture	Hepatic function abnormal	Monocyte count increased	Cystitis	Rash	Aphasia	Gynaecomastia	Pharyngitis	Chemosis	Eye pruritus	Blood potassium decreased	Pulmonary oedema	Blood creatinine increased	Neutropenia	Liver injury	Cystitis noninfective	Depersonalisation	Lacrimation	Electrolyte abnormality	Kidney function abnormal	Phototoxicity	Gamma-glutamyltransferase increased	Hepatic necrosis	Ocular toxicity	Hearing impaired	Platelet count decreased	Fungal skin infection	Nephritis	Leg pain	Purpura	Arrhythmia	Breast pain	Erythema multiforme	Blood albumin decreased	Irritability	Mental disorder	Eye discharge	Infestation NOS	Face oedema	Polyneuropathy	Hypertension	Sepsis
	CID100002767	Coronary artery disease	Decreased appetite	Acute coronary syndrome	Neurological symptom	Leukoencephalopathy	Hyperhidrosis	Vestibular toxicity	Pancreatitis	Malnutrition	Amnesia	Diarrhoea	Mediastinal disorder	Body temperature increased	Breast disorder	Tinnitus	Ototoxicity	Sweating increased	Hepatocellular injury	Anaphylactoid reaction	Extravasation	Blindness cortical	Azoospermia	Hypophosphataemia	Bradycardia	Secondary anemia	Discomfort	Nephrotoxicity	Renal tubular disorder	Serum amylase increased	Blood uric acid increased	Necrosis	Immune system disorder	Neurotoxicity	Rash	Autonomic neuropathy	Myalgia	Blood creatinine increased	Hyperuricaemia	Vomiting	Myocardial infarction	Liver injury	Blindness	Flushing	Cerebral arteritis	Nephropathy toxic	Anaemia	Spinal cord disorder	Musculoskeletal discomfort
	CID100002771	Coronary artery disease	Excitability	Dysphonia	Hunger	Taste metallic	Panic attack	Genitourinary chlamydia infection	Traumatic haematoma	Crying	Dependence psychological	Sweating increased	Muscle stiffness	Radiculopathy	Cramps of lower extremities	Neuralgia	Rectal haemorrhage	Ligament injury	Seasonal allergy	Intervertebral disc disorder	Lung infection	Cerebration impaired	Pelvic pain	Crying abnormal	Melancholia	Genital infection	Scoliosis	Movement disorder	Cystitis	Rash	Toothache	Gynaecomastia	Pharyngitis	Abdominal cramps	Paralysis	Aphasia	Drug tolerance	Inflicted injury	Eye pruritus	Breast neoplasm	Salpingitis	Cataract	Ejaculation disorder	Feeling jittery	Supraventricular extrasystoles	Cystitis noninfective	Depersonalisation	Hepatitis cholestatic	Muscle rupture
	CID100002781	Decreased appetite	Hyperhidrosis	Drowsiness	Tremor	Photosensitivity reaction	Chest tightness	Euphoric mood	Thrombocytopenia	Diarrhoea	Tinnitus	Tachycardia	Sweating increased	Agranulocytosis	Asthenia	Convulsion	Extrasystoles	Confusional state	Insomnia	Somnolence	Labyrinthitis	Nervousness	Nausea	Neuritis	Haemolytic anaemia	Chest discomfort	Wheezing	Dizziness	Agitation	Chills	Diplopia	Anaphylactic shock	Anorexia	Neuropathy peripheral	Urinary retention	Dyspepsia	Feeling abnormal	Irritability	Vertigo	Drug eruption	Tension	Headache	Pollakiuria	Palpitations	Constipation	Hysteria	Vision blurred	Epigastric distress	Vomiting
	CID100002786	Application site erythema	Candida infection	Pain of skin	Skin scaly	Abdominal pain	Vaginal moniliasis	Application site burn	Taste metallic	Diarrhoea	Localised oedema	Vulvovaginal discomfort	Body temperature increased	Stevens-Johnson syndrome	Generalized aching	Haematochezia	Anaphylactoid reaction	Eosinophilia	Breath odour	Cardiac arrest	Vulvitis	Endometriosis	Pelvic pain	Sunburn	Vulvovaginitis	Discomfort	Thrombophlebitis superficial	Dysuria	Redness	Rash	Abdominal cramps	Dermatitis bullous	Headache	Vaginal erythema	Rash erythematous	Colitis	Oesophagitis	Vaginal inflammation	Folliculitis	Constipation	Bacterial infection	Abdominal pain upper	Stinging	Vomiting	Injection site irritation	Neutropenia	Vesiculobullous rash	Back pain	Flushing
	CID100002789	Decreased appetite	Hyperhidrosis	Hostility	Malnutrition	Amnesia	Diarrhoea	Body temperature increased	Withdrawal symptom	Dependence psychological	Stevens-Johnson syndrome	Insomnia	Eosinophilia	Disorientation	Muscular weakness	Musculoskeletal stiffness	Osteoarthritis	Appetite absent	Apathy	Dependence	Rash	Respiratory insufficiency	Headache	Hallucination	Drooling	Myalgia	Infestation	Constipation	Vomiting	Fatigue	Libido decreased	Anaemia	Sweating	Musculoskeletal discomfort	Thrombocytopenia	Abnormal behaviour	Suicidal behaviour	Visual impairment	Confusional state	Pneumonia	Liver function test abnormal	Agitation	Behavior disorder	Upper respiratory tract infection	Stiffness	Infection	Erythema multiforme	Irritability	Depression
	CID100002791	Pain in extremity	Telangiectasia	Application site burn	Sensation of pressure	Miliaria	Eruption	Alopecia	Pain	Rash pustular	Skin discomfort	Skin hypertrophy	Tenderness	Application site pain	Paranoid delusions	Application site pigmentation changes	Oedema peripheral	Eye irritation	Asteatosis	Numbness in fingers	Glycosuria	Pyoderma	Acneiform eruption	Connective tissue disorder	Purpura	Skin striae	Secondary infection	Application site irritation	Dermatitis acneiform	Infection	Pustule	Application site dryness	Erythema	Dermatitis infected	Atrophy	Rash	Psoriasis flare-up	Rosacea	Hypersensitivity	Cushing's syndrome	Leukoderma	Dermatitis contact	Headache	Unspecified disorder of skin and subcutaneous tissue	Hyperglycaemia	Skin hyperpigmentation	Skin disorder	Psoriasis	Delusion
	CID100002792	Telangiectasia	Opportunistic infection	Glycosuria	Central obesity	Skin striae	Secondary infection	Infection	Weight increased	Cushingoid	Glaucoma	Erythema	Immune system disorder	Atrophy	Rash	Hypersensitivity	Rosacea	Unspecified disorder of skin and subcutaneous tissue	Endocrine disorder	Dermatitis contact	Skin disorder	Hyperglycaemia	Obesity	Urticaria	Cataract	Infestation NOS	Allergic contact dermatitis	Pruritus	Infestation	Hypertension	Dermatitis	Hypertrichosis	Skin atrophy	Osteoporosis	Growth retardation	Secondary adrenocortical insufficiency	Contusion	Hair disorder
	CID100002794	Vascular pain	Decreased appetite	Drowsiness	Weight decreased	Bone pain	Photosensitivity reaction	Anaemia	Visual acuity reduced	Suicide	Gastrointestinal haemorrhage	Diarrhoea	Splenic infarction	Visual impairment	Body temperature increased	Asthenia	Hepatomegaly	Phototoxicity	Thromboembolism	Taste disorders	Corneal pigmentation	Somnolence	Bladder pain	Nausea	Neuralgia	Eosinophilia	Hypokalaemia	Acneiform eruption	Dizziness	Anorexia	Dermatitis acneiform	Vision decreased	Embolism	Cystitis	Rash	Intestinal obstruction	Depression	Ichthyosis acquired	Jaundice	Headache	Oedema	Enteritis	Hepatitis	Hyperglycaemia	Cheilosis	Epigastric pain	Pruritus	Constipation	Abdominal pain upper
	CID100002800	Gastrointestinal malformation	Photophobia	Glioblastoma multiforme	Dermatitis atopic	Scotoma	Pancreatitis	Diarrhoea	Body temperature increased	Tinnitus	Fibrocystic breast disease	Hepatocellular injury	Ovarian cancer	Hydrothorax	Insomnia	Spina bifida occulta	Congenital clubfoot	Coarctation of the aorta	Abdominal symptom	Blood triglycerides increased	Hypovolaemia	Endometriosis	Plasma cell myeloma	Death neonatal	Breast discomfort	Hepatic cancer	Affect lability	Visual disturbance	Ovarian haemorrhage	Dependence	Breast tenderness	Rash	Leukaemia	Headache	Anencephaly	Hepatic adenoma	Cataract	Mental retardation	Pelvic discomfort	Pectus excavatum	Foetor hepaticus	Myalgia	Hodgkin's disease	Constipation	Prolactinoma	Vomiting	Tibial torsion	Hypertrichosis	Arterial occlusive disease
	CID100002801	Dysphonia	Sweating increased	Skin hypertrophy	Anaphylactoid reaction	Faeces discoloured	Cramps of lower extremities	Neuralgia	Glycosuria	Rectal haemorrhage	Breath odour	Somnambulism	Endometrial hyperplasia	Cerebration impaired	Ileus paralytic	Cystitis	Rash	Aphasia	Gynaecomastia	Pharyngitis	Testicular swelling	Cystitis noninfective	Depersonalisation	Hemiparesis	Infection susceptibility increased	Bruxism	Contusion	Chloasma	Sudden death	Hypnagogic hallucination	Lupus erythematosus	Piloerection	Hepatic necrosis	Salivary hypersecretion	Purpura	Arrhythmia	Local swelling	Breast pain	Ovarian cyst	Irritability	Mental disorder	Psoriasis	Schizophreniform disorder	Anticholinergic syndrome	Gravitational oedema	Hypertension	Urinary tract infection	Calculus of kidney	Accommodation disorder
	CID100002802	Excitability	Decreased appetite	Haemorrhage	Candida infection	Dysphonia	Tooth disorder	Abdominal pain	Hostility	Hoarseness	Hunger abnormal	Rage	Angioedema	Scotoma	Infectious mononucleosis	Amnesia	Periorbital oedema	Diarrhoea	Malnutrition	Dysmenorrhoea	Body temperature increased	Breast disorder	Hyperkinesia	Heartburn	Disturbance in attention	Insomnia	Hypotonia	Cramps of lower extremities	Eosinophilia	Cardiac arrest	Disorientation	Hirsutism	Chills	Muscular weakness	Cerebration impaired	Yawning	Affect lability	Discomfort	Osteoarthritis	Inflammation localised	Dysuria	Visual disturbance	Apathy	Pigmentation disorder	Immune system disorder	Urinary retention	Cystitis	Rash	Toothache
	CID100002803	Application site erythema	Decreased appetite	Hyperhidrosis	Application site burn	Abdominal pain	Angioedema	Diarrhoea	Mediastinal disorder	Body temperature increased	Breast disorder	Tinnitus	Sinus bradycardia	Paresthesia of limbs	Crying	Salivary gland pain	Ileus	Insomnia	Throat sore	Cramps of lower extremities	Bradycardia	Blood glucose increased	Sensitisation	Meningitis	Discomfort	Delusional perception	Dysuria	Application site erosion	Urinary retention	Sexual dysfunction	Rash	Gynaecomastia	Endocrine disorder	Headache	Electrocardiogram abnormal	Dry eye	Hallucination	Atrioventricular block	Oropharyngeal discomfort	Parotitis	Constipation	Abdominal pain upper	Sleep disturbance	Sneezing	Vomiting	Hallucinations, mixed	Sleep terror	Application site discolouration	Skin ulcer
	CID100002806	Ecchymosis	Haemorrhage	Bullous eruption	Atherothrombosis	Abdominal pain	Drug-induced hypersensitivity syndrome	Angioedema	Pancreatitis	Malnutrition	Diarrhoea	Creatinine increased	Mediastinal disorder	Body temperature increased	Tinnitus	Colitis microscopic	Stevens-Johnson syndrome	Glomerulonephritis	Taste disorders	Anaphylactoid reaction	Insomnia	Cramps of lower extremities	Arterial thrombosis	Neuralgia	Eosinophilia	Hepatic function abnormal	Cross reactive drug hypersensitivity	Hernia	Drug reaction with eosinophilia and systemic symptoms	Osteoarthritis	Arthritis	Blood uric acid increased	Eczema	Immune system disorder	Cystitis	Rash	Leukaemia	Drug eruption	Dermatitis bullous	Headache	Inflicted injury	Rash erythematous	Necrosis ischaemic	Autonomic neuropathy	Hallucination	Colitis	Oesophagitis	Cataract	Hypercholesterolaemia
	CID100002809	Fatigue	Drowsiness	Tremor	Asthenia	Confusional state	Insomnia	Somnolence	Nervousness	Ataxia	Dry mouth	Dizziness	Diplopia	Feeling abnormal	Rash	Irritability	Tension	Headache	Slurred speech	Vision blurred	Dermatitis	Blood pressure systolic decreased	Dysarthria	Haematocrit decreased
	CID100002812	Haemorrhage	Abdominal pain	Skin irritation	Haemoglobin	Pain	Flatulence	Localized exfoliation	Liver function test abnormal	Skin exfoliation	Bladder pain	Nausea	Abdominal bloating	Redness	Erythema	Burning sensation	Vulvovaginal burning sensation	Blister	Cystitis	Rash	Abdominal cramps	Cramp muscle	Dermatitis bullous	Oedema	Pollakiuria	Urticaria	Abdominal distension	Burning feeling vagina	Stinging	Vomiting	Dermatitis	Muscle spasms	Cystitis noninfective	Aspartate aminotransferase increased
	CID100002818	Acute coronary syndrome	Decreased appetite	Diabetes mellitus	Hyperhidrosis	Eyelid disorder	Sensory loss	Rhabdomyolysis	Pancreatitis	Amnesia	Periorbital oedema	Diarrhoea	Malnutrition	Tubulointerstitial nephritis	Pleural effusion	Dysmenorrhoea	Reaction gastrointestinal	Body temperature increased	Stevens-Johnson syndrome	Hyperkinesia	Mitral valve incompetence	Vaginal itching	Hepatocellular injury	Thromboembolism	Ileus	Heartburn	Insomnia	Urinary abnormalities	Throat sore	Blood triglycerides increased	Eosinophilia	Rectal haemorrhage	Cardiac arrest	Epilepsy	Ketoacidosis	Chills	Muscular weakness	Bradycardia	Discomfort	Visual disturbance	Osteoarthritis	Blood uric acid increased	Ileus paralytic	Eczema	Urinary retention	Akathisia	Rash	Aphasia	Headache
	CID100002826	Tremor	Ulcer	Nervousness	Vomiting	Hypersensitivity	Mydriasis	Tension	Agitation	Grand mal convulsion	Excitement	Respiratory failure	Sensitisation
	CID100002828	Circulatory depression	Decreased appetite	Hyperhidrosis	Abdominal pain	Angioedema	Pancreatitis	Mediastinal disorder	Body temperature increased	Breast disorder	Withdrawal symptom	Sweating increased	Insomnia	Cardiac arrest	Bradycardia	Yawning	Affect lability	Discomfort	Visual disturbance	Distress gastrointestinal	Redness	Immune system disorder	Urinary retention	Rash	Abdominal cramps	Hallucination	Hypothermia	Constipation	Sneezing	Vomiting	Flushing	Intracranial pressure increased	Fatigue	Lacrimation	Sweating	Muscle rigidity	Visual impairment	Nasopharyngitis	Withdrawal syndrome	Piloerection	Confusional state	Ill-defined disorder	Agitation	Dehydration	Irritability	Biliary colic	Depression	Hypersensitivity	Tension
	CID100002833	Decreased appetite	Abdominal pain	Rhabdomyolysis	Angioedema	Malnutrition	Diarrhoea	Creatinine increased	Mediastinal disorder	Hepatocellular injury	Azoospermia	Hepatic function abnormal	Ulcerative keratitis	Muscular weakness	Appetite absent	Ileus paralytic	Purpura non-thrombocytopenic	Rash	Abdominal cramps	Headache	Myalgia	Blood creatinine increased	Vomiting	Neutropenia	Liver injury	Oligospermia	Fatigue	Anaemia	Anuria	Musculoskeletal discomfort	Thrombocytopenia	Laryngeal pain	Lactose intolerance	Alopecia	Aplastic anaemia	Prostration	Numbness in fingers	Myotonia	Dehydration	Lactase deficiency	Purpura	Blood creatine phosphokinase increased	Hypersensitivity	Skin disorder	Acute respiratory distress syndrome	Dermatitis	Blood disorder	Malabsorption	Steatorrhoea
	CID100002881	Glossitis	Dysphonia	Abdominal pain	Hoarseness	Angioedema	Diarrhoea	Oesophageal spasm	Bronchospasm paradoxical	Body temperature increased	Tinnitus	Nasal itching	Nephrotic syndrome	Hepatocellular injury	Insomnia	Eosinophilia	Musculoskeletal stiffness	Discomfort	Affect lability	Bad taste	Dysuria	Rash	Pharyngitis	Headache	Eye pruritus	Hallucination	Foetor hepaticus	Myalgia	Haemoptysis	Constipation	Stinging	Abdominal pain upper	Sneezing	Neutropenia	Swelling	Fatigue	Lacrimation	Photosensitivity reaction	Ventricular extrasystoles	Anaemia	Musculoskeletal discomfort	Conjunctival hyperaemia	Lupus erythematosus	Serum sickness	Eye irritation	Lung infiltration	Ill-defined disorder	Purpura	Stiffness
	CID100002883	Pruritus	Dermatitis	Rash
	CID100002891	Glossitis	Musculoskeletal discomfort	Diarrhoea	Peripheral vascular disorder	Pain	Asthenia	Generalized aching	Rhinitis	Nervousness	Dyspnoea	Nausea	Dizziness	Gait disturbance	Anaphylactic shock	Coordination abnormal	Infection	Arthritis	Anxiety	Dyspepsia	Rash	Tension	Headache	Hypoaesthesia	Thrombosis	Myalgia	Pruritus	Pulmonary oedema	Dermatitis	Vomiting	Cardiac failure congestive	Paraesthesia	Back pain	Polycythaemia vera	Swelling
	CID100002895	Acute coronary syndrome	Decreased appetite	Hyperhidrosis	Abdominal pain	Sensory loss	Angioedema	Diarrhoea	Tinnitus	Withdrawal symptom	Disturbance in attention	Insomnia	Eosinophilia	Hepatic function abnormal	Disorientation	Cerebration impaired	Discomfort	Osteoarthritis	Ileus paralytic	Urinary retention	Rash	Gynaecomastia	Pharyngitis	Headache	Testicular swelling	Hallucination	Atrioventricular block	Myalgia	Constipation	Vomiting	Myocardial infarction	Fatigue	Numbness	Libido decreased	Sweating	Musculoskeletal discomfort	Thrombocytopenia	Tingling of extremity	Alopecia	Regurgitation	Cerebrovascular accident	Confusional state	Ill-defined disorder	Agitation	Mental disability	Purpura	Upper respiratory tract infection	Gait disturbance	Arrhythmia
	CID100002905	Lacrimation	Drowsiness	Tremor	Photophobia	Conjunctivitis allergic	Incoherent	Tachycardia	Posterior uveitis	Vasodilation	Hyperkinesia	Convulsion	Lacrimation increased	Somnolence	Iridocyclitis	Ataxia	Iris adhesions	Anterior uveitis	Dry mouth	Hyperaemia	Agitation	Disorientation	Intraocular pressure increased	Eye redness	Coordination abnormal	Urinary retention	Coma	Rash	Vertigo	Choroiditis	Paralysis	Psychotic disorder	Hallucination	Vasodilation procedure	Gastroenteritis	Abdominal distension	Hyperpyrexia	Pruritus	Vision blurred	Punctate keratitis	Dermatitis	Ocular hyperaemia	Flushing	Blepharoconjunctivitis	Conjunctivitis	Posterior synechiae of iris
	CID100002907	Acute coronary syndrome	Decreased appetite	Diabetes mellitus	Haemorrhage	Hyperhidrosis	Enterocolitis haemorrhagic	Lacrimation increased	Rhabdomyolysis	Malignant neoplasm of renal pelvis	Diarrhoea	Pleural effusion	Body temperature increased	Tinnitus	Sweating increased	Stevens-Johnson syndrome	Thromboembolism	Hemorrhagic colitis	Caecitis	Ovarian atrophy	Extravasation	Azoospermia	Neuralgia	Hepatic function abnormal	Cardiac arrest	Bradycardia	Chills	Blood glucose increased	Renal tubular necrosis	Infusion site reactions	Nail changes	Discomfort	Nephrotoxicity	Obliterative bronchiolitis	Pigmentation disorder	Renal tubular disorder	Lymphoma	Redness	Necrosis	Blood uric acid increased	Neurotoxicity	Dry cough	Cystitis	Rash	Wegener's granulomatosis	Palmar-plantar erythrodysaesthesia syndrome	Hypothrombinaemia	Bacterial disease carrier	Dermatitis bullous
	CID100002909	Sweating increased	Anaphylactoid reaction	Cramps of lower extremities	Rectal haemorrhage	Hepatic function abnormal	Cerebration impaired	Rash	Gynaecomastia	Pharyngitis	Cataract	Hodgkin's disease	Blood creatinine increased	Liver injury	Infection susceptibility increased	Plaque psoriasis	Posterior reversible encephalopathy syndrome	Function kidney decreased	Hearing impaired	Cyclosporine toxicity	Purpura	Upper respiratory tract infection	Stiffness	Arrhythmia	Infection	Breast pain	Digestion impaired	Mental disorder	Psoriasis	Infestation NOS	Polyneuropathy	Acute respiratory distress syndrome	Hypertension	Sepsis	Urinary tract infection	Hepatic failure	Ear disorder	Angiopathy	Hyperkalaemia	Eructation	Flatulence	Leukorrhea	Carcinoma	Nervousness	Neuropathy	Lethargy	Stomach ache	Dyspepsia	Feeling abnormal
	CID100002913	Hepatic failure	Decreased appetite	Hyperhidrosis	Drowsiness	Tremor	Photosensitivity reaction	Chest tightness	Euphoric mood	Thrombocytopenia	Syncope	Diarrhoea	Tinnitus	Tachycardia	Sweating increased	Asthenia	Agranulocytosis	Convulsion	Extrasystoles	Confusional state	Insomnia	Somnolence	Labyrinthitis	Nervousness	Nausea	Neuritis	Haemolytic anaemia	Chest discomfort	Wheezing	Dizziness	Agitation	Chills	Diplopia	Nasal dryness	Anorexia	Weight increased	Neuropathy peripheral	Urinary retention	Dyspepsia	Feeling abnormal	Rash	Irritability	Vertigo	Jaundice	Headache	Oedema	Hepatitis	Tension	Pollakiuria
	CID100002914	Acute coronary syndrome	Decreased appetite	Diabetes mellitus	Glossitis	Haemorrhage	Nodular regenerative hyperplasia	Hyperhidrosis	Nitrogen balance negative	Pancreatitis	Malnutrition	Diarrhoea	Creatinine increased	Mediastinal disorder	Dysmenorrhoea	Body temperature increased	Breast disorder	Sweating increased	Azoospermia	Hernia	Hirsutism	Chills	Muscular weakness	Hepatic cancer	Discomfort	Uterine fibroids enlarged	Eczema	Immune system disorder	Breast tenderness	Rash	Aphasia	Gynaecomastia	Endocrine disorder	Headache	Hyperglycaemia	Lassitude	Constipation	Blood creatinine increased	Sleep disturbance	Vomiting	Myocardial infarction	Blindness	Intra-abdominal haemorrhage	Fatigue	Weight decreased	Libido decreased	Photosensitivity reaction	Anaemia	Sweating
	CID100002949	Acute coronary syndrome	Haemorrhage	Dysphonia	Hyperhidrosis	Hoarseness	Pancreatitis	Body temperature increased	Erythrocytosis	Stevens-Johnson syndrome	Carpal tunnel syndrome	Throat sore	Arterial thrombosis	Eosinophilia	Hepatic function abnormal	Epilepsy	Hirsutism	Chills	Pelvic pain	Affect lability	Visual disturbance	Pigmentation disorder	Rash	Breast discharge	Headache	Benign intracranial hypertension	Hepatic adenoma	Cataract	Oropharyngeal discomfort	Constipation	Peliosis hepatis	Abdominal pain upper	Vomiting	Myocardial infarction	Back pain	Flushing	Blood insulin increased	Fatigue	Bartholin's cyst	Photosensitivity reaction	Sweating	Musculoskeletal discomfort	Thrombocytopenia	Alopecia	Visual impairment	Pleuritic pain	Erythema multiforme	Irritability	Jaundice
	CID100002951	Decreased appetite	Haemorrhage	Hyperhidrosis	Dysphonia	Abdominal pain	Diarrhoea	Pleural effusion	Body temperature increased	Insomnia	Extravasation	Eosinophilia	Epigastric discomfort	Chills	Muscular weakness	Discomfort	Visual disturbance	Lymphoma	Necrosis	Urinary retention	Rash	Abdominal cramps	Headache	Drooling	Atrioventricular block	Myalgia	Pulmonary oedema	Constipation	Vomiting	Back pain	Flushing	Choking sensation	Swelling	Fatigue	Anaemia	Sweating	Crystalluria	Musculoskeletal discomfort	Thrombocytopenia	Eruption	Non-Hodgkin's lymphoma	Visual impairment	Aplastic anaemia	Confusional state	Ill-defined disorder	Anaphylactic shock	Depression	Hypersensitivity	Gastric irritation
	CID100002955	Application site erythema	Application site burn	Photosensitivity reaction	Abdominal pain	Infertility male	Infectious mononucleosis	Albuminuria	Pancreatitis	Proteinuria	Cough	Influenza	Glucose-6-phosphate dehydrogenase deficiency	Body temperature increased	Nasopharyngitis	Tachycardia	Renal papillary necrosis	Tinnitus	Lupus-like syndrome	Nephrotic syndrome	Ligament sprain	Localized exfoliation	Phototoxicity	Suicide attempt	Application site pain	Insomnia	Swelling face	Skin exfoliation	Nausea	Joint sprain	Protein urine present	Muscular weakness	Anoxia	Sinusitis	Neuropathy peripheral	Application site dryness	Erythema	Nerve injury	Drug-induced lupus erythematosus	Vertigo	Pharyngitis	Hypoalbuminaemia	Gastrointestinal pain	Headache	Application site pruritus	Psychotic disorder	Tonic clonic movements	Application site reaction	Pulmonary eosinophilia
	CID100002958	Acute coronary syndrome	Decreased appetite	Hyperhidrosis	Abdominal pain	Amnesia	Diarrhoea	Body temperature increased	Tinnitus	Sweating increased	Hyperkinesia	Anaphylactoid reaction	Insomnia	Extravasation	Opportunistic infection	Anorectal discomfort	Hepatic function abnormal	Cardiac arrest	Chills	Meningitis	Nail changes	Secondary infection	Discomfort	Affect lability	Dysuria	Blood uric acid increased	Necrosis	Rash	Headache	Electrocardiogram abnormal	Hallucination	Myocarditis	Oesophagitis	Atrioventricular block	Folliculitis	Myalgia	Haemoptysis	Constipation	Sickness	Hyperuricaemia	Vomiting	Myocardial infarction	Neutropenia	Viral infection	Back pain	Flushing	Injection site inflammation	Fatigue	Myelodysplastic syndrome
	CID100002972	Decreased appetite	Hyperhidrosis	Abdominal pain	Pancreatitis	Periorbital oedema	Malnutrition	Diarrhoea	Mediastinal disorder	Body temperature increased	Disability	Effusion	Hypotonia	Rectal haemorrhage	Glycosuria	Hypersplenism	Chills	Discomfort	Osteoarthritis	Arthritis	Immune system disorder	Rash	Pharyngitis	Headache	Obsessive-compulsive disorder	Encephalitis	Haemoptysis	Blood bilirubin increased	Infestation	Hepatitis C	Vomiting	Neutropenia	Back pain	Intracranial pressure increased	Bruxism	Fatigue	Photosensitivity reaction	Musculoskeletal discomfort	Haemoglobinuria	Hepatomegaly	Fibrosis	Optic neuritis	Blood and lymphatic system disorders	Pneumonia	Oedema peripheral	Dehydration	Cryptococcal cutaneous infection	Gait disturbance	Anaphylactic shock
	CID100002973	Abdominal pain	Angioedema	Scotoma	Diarrhoea	Mediastinal disorder	Body temperature increased	Tinnitus	Anaphylactoid reaction	Paranoid delusions	Cramps of lower extremities	Eosinophilia	Hepatic function abnormal	Bradycardia	Renal tubular disorder	Visual disturbance	Dysuria	Immune system disorder	Aphasia	Drug eruption	Headache	Grand mal convulsion	Hallucination	Cataract	Myalgia	Infestation	Blood creatinine increased	Vomiting	Blindness	Swelling	Unspecified visual loss	Renal impairment	Musculoskeletal discomfort	Thrombocytopenia	Induration	Visual impairment	Optic neuritis	Blood and lymphatic system disorders	Lung infiltration	Arrhythmia	Anaphylactic shock	Local swelling	Infection	Dyschromatopsia	Hypersensitivity	Delusion	Skin disorder	Infestation NOS	Immobile
	CID100002978	Decreased appetite	Hyperhidrosis	Drowsiness	Abdominal pain	Paranoia	Sweating	Musculoskeletal discomfort	Euphoric mood	Amnesia	Diarrhoea	Cough	Speech disorder	Tinnitus	Tachycardia	Malaise	Asthenia	Vasodilation	Convulsion	Rhinitis	Confusional state	Somnolence	Nervousness	Ataxia	Paranoid reaction	Thinking abnormal	Dry mouth	Ill-defined disorder	Dizziness	Faecal incontinence	Chills	Mental disability	Sinusitis	Discomfort	Anorexia	Anxiety	Immune system disorder	Feeling abnormal	Rash	Depression	Hypersensitivity	Unspecified disorder of skin and subcutaneous tissue	Gastrointestinal pain	Headache	Tension	Nightmare	Skin disorder	Drug ineffective	Hallucination
	CID100002995	Acute coronary syndrome	Decreased appetite	Abdominal pain	Sensory loss	Diarrhoea	Body temperature increased	Tinnitus	Withdrawal symptom	Paresthesia of limbs	Hyperkinesia	Insomnia	Eosinophilia	Disorientation	Painful ejaculation	Discomfort	Ileus paralytic	Urinary retention	Rash	Abdominal cramps	Gynaecomastia	Headache	Testicular swelling	Blood alkaline phosphatase increased	Hallucination	Atrioventricular block	Constipation	Vomiting	Myocardial infarction	Flushing	Fatigue	Numbness	Libido decreased	Ventricular extrasystoles	Thrombocytopenia	Sudden death	Alopecia	Cerebrovascular accident	Confusional state	Liver function test abnormal	Raised liver function tests	Ill-defined disorder	Agitation	Purpura	Arrhythmia	Coordination abnormal	Neuroleptic malignant syndrome	Parotid gland enlargement	Depression
	CID100003000	Telangiectasia	Miliaria	Plaque psoriasis	Comedone	Pain	Cataract subcapsular	Pigmentation skin	Glycosuria	Pyoderma	Acneiform eruption	Acne	Skin striae	Secondary infection	Application site irritation	Dermatitis acneiform	Infection	Pigmentation disorder	Application site dryness	Erythema	Burning sensation	Dermatitis infected	Leukoderma	Cushing's syndrome	Dermatitis contact	Psoriasis	Hyperglycaemia	Application site pruritus	Folliculitis	Allergic contact dermatitis	Pruritus	Stinging	Dermatitis	Hypertrichosis	Skin atrophy	Secondary adrenocortical insufficiency	Dermatitis perioral
	CID100003003	Acute coronary syndrome	Decreased appetite	Diabetes mellitus	Ecchymosis	Haemorrhage	Trauma	Abdominal pain	Skin scaly	Hyperhidrosis	Endophthalmitis	Schizophrenia	Angioedema	Rash follicular	Diarrhoea	Retinal tear	Muscle atrophy	Body temperature increased	Withdrawal symptom	Dependence psychological	Electrolyte imbalance	Sweating increased	Thromboembolism	Anaphylactoid reaction	Paraparesis	Steroid withdrawal syndrome	Extravasation	Insomnia	Opportunistic infection	Personality change	Tendon rupture	Erythema facial	Glycosuria	Cardiac arrest	Acneiform eruption	Epilepsy	Bradycardia	Hirsutism	Muscular weakness	Cognitive impairment	Meningitis	Unspecified disorder of intestine	Secondary infection	Panophthalmitis	Affect lability	Discomfort	Osteoarthritis	Visual disturbance	Dermatitis acneiform
	CID100003007	Acute coronary syndrome	Decreased appetite	Hyperhidrosis	Tooth disorder	Abdominal pain	Rhabdomyolysis	Angioedema	Malnutrition	Panic attack	Diarrhoea	Dysmenorrhoea	Body temperature increased	Breast disorder	Withdrawal symptom	Stevens-Johnson syndrome	Hyperkinesia	Insomnia	Disturbance in attention	Chills	Cerebration impaired	Affect lability	Visual disturbance	Rash	Abdominal cramps	Headache	Hallucination	Constipation	Blood pressure increased	Abdominal pain upper	Dyskinesia	Vomiting	Myocardial infarction	Viral infection	Tic	Flushing	Sleep terror	Fatigue	Cardiac death	Weight decreased	Libido decreased	Photosensitivity reaction	Sweating	Sudden death	Alopecia	Visual impairment	Psychotic episode	Cerebrovascular accident	Confusional state
	CID100003008	Drowsiness	Hypoglycaemia	Abdominal pain	Diarrhoea	Serotonin syndrome	Asthenia	Confusional state	Somnolence	Nervousness	Abdominal discomfort	Nausea	Dizziness	Agitation	Pulmonary function test decreased	Immune system disorder	Dyspepsia	Upset stomach	Feeling abnormal	Irritability	Hypersensitivity	Digestion impaired	Mental disorder	Gastrointestinal pain	Tension	Fructose intolerance	Psychotic disorder	Hallucination	Nervous system disorder	Constipation	Gastrointestinal disorder	Vomiting	Respiratory depression	Fatigue
	CID100003009	Herpes simplex	Decreased appetite	Numbness	Pain of skin	Dermal cyst	Skin haemorrhage	Sensory loss	Skin irritation	Alopecia	Pain	Rash pustular	Asthenia	Neoplasm skin	Skin bleeding	Tenderness	Hypoaesthesia oral	Nausea	Rash papular	Dizziness	Numbness lips	Acne	Ingrown hair	Anorexia	Redness	Eczema	Erythema	Dyspepsia	Furuncle	Rash	Rosacea	Vertigo	Leukoderma	Unspecified disorder of skin and subcutaneous tissue	Dermatitis contact	Headache	Skin disorder	Hypoaesthesia	Dermatitis bullous	Stinging skin	Skin tightness	Folliculitis	Hair growth abnormal	Pruritus	Seborrhoeic dermatitis	Tingling skin	Oedema mouth	Face oedema	Stinging
	CID100003015	Acute coronary syndrome	Decreased appetite	Diabetes mellitus	Glossitis	Nodular regenerative hyperplasia	Hyperhidrosis	Abdominal pain	Nitrogen balance negative	Pancreatitis	Diarrhoea	Creatinine increased	Sweating increased	Extravasation	Azoospermia	Hepatic function abnormal	Muscular weakness	Hydrocortisone decreased	Hepatic cancer	Eczema	Breast tenderness	Rash	Gynaecomastia	Headache	Hyperglycaemia	Constipation	Blood creatinine increased	Vomiting	Myocardial infarction	Fatigue	Libido decreased	Photosensitivity reaction	Anaemia	Thrombocytopenia	Bladder carcinoma	Bladder cancer	Normocytic anemia	Alopecia	Body hair loss	Febrile neutropenia	Retinal vascular disorder	Optic neuritis	Tenderness	Retinal vein thrombosis	Gait disturbance	Arrhythmia	Embolism	Dyspnoea exertional	Hypersensitivity
	CID100003016	Acute coronary syndrome	Decreased appetite	Ecchymosis	Hyperhidrosis	Excitability	Circulatory depression	Abdominal pain	Hostility	Sensory loss	Rage	Malnutrition	Amnesia	Diarrhoea	Withdrawal symptom	Hyperkinesia	Disturbance in attention	Insomnia	Hypotonia	Anorectal discomfort	Rectal haemorrhage	Emotional distress	Hepatic function abnormal	Cardiac arrest	Bradycardia	Faecal incontinence	Chills	Muscular weakness	Cerebration impaired	Discomfort	Affect lability	Visual disturbance	Osteoarthritis	Movement disorder	Dysuria	Urinary retention	Dependence	Rash	Gynaecomastia	Headache	Retching reflex decreased	Grand mal convulsion	Hallucination	Hypothermia	Myalgia	Constipation	Stupor	Hyperacusis	Sleep disturbance
	CID100003019	Decreased appetite	Haemorrhage	Hyperhidrosis	Abdominal pain	Gout acute	Scotoma	Pancreatitis	Diarrhoea	Body temperature increased	Herpes virus infection	Nephrotic syndrome	Ileus	Insomnia	Diabetic ketoacidosis	Emotional distress	Eosinophilia	Glycosuria	Sensation of warmth	Ketoacidosis	Hirsutism	Discomfort	Rash	Headache	Hyperglycaemia	Cataract	Vomiting	Flushing	Haemoglobin decreased	Lacrimation	Cerebral ischaemia	Sweating	Thrombocytopenia	Ill-defined disorder	Purpura	Hypersensitivity	Water retention	Feeling hot	Chest pain	Polyneuropathy	Hypertension	Dermatitis	Paraesthesia	Blood creatinine decreased	Pancreatic necrosis	Ageusia	Aspartate aminotransferase increased	Extrapyramidal disorder	Albuminuria
	CID100003032	Endophthalmitis	Sweating increased	Skin hypertrophy	Hyperchlorhydria	Anaphylactoid reaction	Cramps of lower extremities	Rectal haemorrhage	Breath odour	Hepatic function abnormal	Cerebration impaired	Secondary anemia	Body odor	Cystitis	Rash	Aphasia	Abdominal cramps	Pharyngitis	Toothache	Drug ineffective	Eye pruritus	Creatinine abnormal NOS	Cataract	Blood creatinine increased	Cystitis noninfective	Contusion	Lacrimation	Conjunctivitis allergic	Aphthous stomatitis	Kidney function abnormal	Hepatic necrosis	Hearing impaired	Platelet count decreased	Proctitis	Neck pain	Purpura	Upper respiratory tract infection	Arrhythmia	Infection	Erythema multiforme	Irritability	Mental disorder	Procedural pain	Infestation NOS	Face oedema	Hypertension	Sepsis	Urinary tract infection	Hepatic failure
	CID100003038	Hepatic failure	Decreased appetite	Drowsiness	Tremor	Weight decreased	Thrombocytopenia	Hepatic insufficiency	Eruption	Electrolyte imbalance	Body temperature increased	Tinnitus	Agranulocytosis	Asthenia	Confusional state	Somnolence	Nervousness	Ataxia	Nausea	Urine phosphate increased	Metabolic acidosis	Hypokalaemia	Globus hystericus	Dizziness	Hyperchloraemia	Disorientation	Renal colic	Anorexia	Blood uric acid increased	Dyspepsia	Feeling abnormal	Rash	Digestion impaired	Tension	Headache	Pollakiuria	Lassitude	Pruritus	Constipation	Leukopenia	Hyperuricaemia	Vomiting	Conversion disorder	Gastrointestinal disorder	Paraesthesia	Calculus of kidney	Urine phosphorus increased	Nephrolithiasis	Fatigue
	CID100003040	Pseudomembranous colitis	Abdominal pain	Anaemia	Angiopathy	Renal impairment	Angioedema	Musculoskeletal discomfort	Thrombocytopenia	Proteinuria	Diarrhoea	Tubulointerstitial nephritis	Pain	Reaction gastrointestinal	Body temperature increased	Malaise	Agranulocytosis	Nephritis interstitial	Flatulence	Convulsion	Serum sickness	Loose stools	Confusional state	Renal failure	Liver function test abnormal	Arthralgia	Gastrointestinal tract irritation	Abdominal discomfort	Nausea	Eosinophilia	Lethargy	Haemolytic anaemia	Alanine aminotransferase increased	Wheezing	Ill-defined disorder	Epilepsy	Haematuria	Protein urine present	Epigastric discomfort	Sensitisation	Stomatitis	Discomfort	Anaphylactic shock	Renal tubular disorder	Myoclonus	Ulcer	Oesophageal ulcer	Dyspepsia	Neurotoxicity
	CID100003042	Decreased appetite	Neurological symptom	Abdominal pain	Dermatitis atopic	Sensory loss	Angioedema	Amnesia	Mediastinal disorder	Breast disorder	Insomnia	Disorientation	Muscular weakness	Discomfort	Affect lability	Necrosis	Immune system disorder	Urinary retention	Rash	Paralysis	Headache	Hallucination	Constipation	Sneezing	Dyskinesia	Vomiting	Hypohidrosis	Drug hypersensitivity	Fatigue	Numbness	Apnoea	Bloated feeling	Complex regional pain syndrome	Confusional state	Ill-defined disorder	Agitation	Anaphylactic shock	Pseudodementia	Hallucination, visual	Benign prostatic hyperplasia	Hypersensitivity	Mental disorder	Delusion	Tension	Thrombosis	Face oedema	Hypertension	Dermatitis	Paraesthesia
	CID100003043	Decreased appetite	Diabetes mellitus	Neurological symptom	Abdominal pain	Rhabdomyolysis	Sensory loss	Pancreatitis	Diarrhoea	Retinal depigmentation	Body temperature increased	Symptomatic hyperlactatemia	Hepatocellular injury	Anaphylactoid reaction	Hepatic function abnormal	Chills	Discomfort	Metabolic disorder	Serum amylase increased	Blood uric acid increased	Rash	Headache	Hyperglycaemia	Dry eye	Blood alkaline phosphatase increased	Myalgia	Sickness	Hyperuricaemia	Abdominal pain upper	Vomiting	Liver injury	Breast feeding	Numbness	Anaemia	Renal impairment	Musculoskeletal discomfort	Thrombocytopenia	Alopecia	Hyperlactacidaemia	Hepatomegaly	Function kidney decreased	Optic neuritis	Blood and lymphatic system disorders	Lactic acidosis	Anaphylactic shock	Parotid gland enlargement	Infection	Hypersensitivity	Hepatotoxicity
	CID100003053	Dermatitis	Nausea	Hypersensitivity	Taste metallic	Diarrhoea	Cough	Headache	Wheezing	Dizziness	Dysgeusia	Injection site reaction	Chest pain	Pelvic pain	Lightheadedness
	CID100003056	Folliculitis	Allergic contact dermatitis	Pruritus	Dermatitis acneiform	Infection	Dermatitis	Itch burning	Miliaria	Hypertrichosis	Leukoderma	Skin atrophy	Dermatitis contact	Acneiform eruption	Dermatitis perioral	Skin striae	Secondary infection
	CID100003059	Decreased appetite	Hyperhidrosis	Angioedema	Diarrhoea	Tubulointerstitial nephritis	Body temperature increased	Tinnitus	Stevens-Johnson syndrome	Nephrotic syndrome	Insomnia	Disorientation	Drug reaction with eosinophilia and systemic symptoms	Visual disturbance	Dysuria	Rash	Headache	Hallucination	Hypersensitive syndrome	Constipation	Vomiting	Necrotising fasciitis	Flushing	Fatal outcomes	Fatigue	Photosensitivity reaction	Sweating	Renal impairment	Thrombocytopenia	Cellulitis gangrenous	Visual impairment	Nephritis interstitial	Confusional state	Hearing impaired	Anaphylactic shock	Erythema multiforme	Hypersensitivity	Jaundice	Tension	Chest pain	Cholestasis	Dermatitis	Paraesthesia	Toxic epidermal necrolysis	Gastrointestinal haemorrhage	Proteinuria	Allergic cutaneous angiitis	Leukocytoclastic vasculitis	Agranulocytosis
	CID100003060	Herpes simplex	Corneal oedema	Episcleritis	Uveitis	Photophobia	Scab	Visual acuity reduced	Endophthalmitis	Application site discomfort	Iritis	Scleral hyperaemia	Conjunctival hyperaemia	Cataract subcapsular	Corneal pigmentation	Pregnancy	Eye irritation	Lacrimation increased	Reproductive toxicity	Iridocyclitis	Eyelid irritation	Macular oedema	Anterior chamber flare	Hyperaemia	Eye pain	Skin striae	Cleft palate	Panophthalmitis	Sensation of foreign body	Weight increased	Nerve injury	Posterior capsule opacification	Posterior subcapsular cataract	Headache	Dry eye	Corneal thinning	Eye infection	Pruritus	Blepharitis	Vision blurred	Punctate keratitis	Teratogenicity	Conjunctival oedema
	CID100003062	Decreased appetite	Abdominal pain	Ventricular extrasystoles	Cardiotoxicity	Cardiac disorder	Thrombocytopenia	Diarrhoea	Xanthopsia	Visual impairment	Tachycardia	Sinus bradycardia	Asthenia	Toxicity to various agents	Conduction disorder	Electrocardiogram change	Extrasystoles	Confusional state	Atrioventricular block complete	Mesenteric vascular insufficiency	Block heart	Nausea	Wenckebach phenomenon	Cardiac arrest	Ventricular tachycardia	Flat affect	Dizziness	Digoxin effect	Arrhythmia	Anorexia	Chorea	Digitalis toxicity	Ventricular fibrillation	Visual disturbance	Intestinal ischaemia	Anxiety	Necrosis	Apathy	Dyspepsia	Feeling abnormal	Rash	Gynaecomastia	Digestion impaired	Supraventricular tachyarrhythmia	Gastrointestinal pain	Headache	Psychotic disorder	Atrioventricular dissociation	Ventricular bigeminy
	CID100003063	Hyperhidrosis	Abdominal pain	Angiopathy	Angioedema	Mood swings	Diarrhoea	Mediastinal disorder	Asthenic conditions	Withdrawal syndrome	Convulsion	Confusional state	Somnolence	Dyspnoea	Nausea	Hepatic enzyme increased	Dry mouth	Dizziness	Affect lability	Ileus paralytic	Pulmonary function test decreased	Hepatobiliary disease	Immune system disorder	Urinary retention	Dysphoria	Feeling abnormal	Rash	Vertigo	Biliary colic	Unspecified disorder of skin and subcutaneous tissue	Mental disorder	Gastrointestinal pain	Headache	Skin disorder	Hallucination	Urticaria	Nervous system disorder	Pruritus	Constipation	Urethral disorder	Dermatitis	Gastrointestinal disorder	Vomiting	Paraesthesia	Hypotension	Urinary tract disorder	Ear and labyrinth disorders	Respiratory depression
	CID100003066	Acute coronary syndrome	Decreased appetite	Trauma	Hyperhidrosis	Abdominal pain	Photophobia	Muscle contractions involuntary	Periorbital oedema	Diarrhoea	Oesophageal spasm	Body temperature increased	Tinnitus	Sweating increased	Hyperkinesia	Lacrimal disorder	Disturbance in attention	Insomnia	Chills	Muscular weakness	Musculoskeletal stiffness	Cerebration impaired	Yawning	Discomfort	Cystitis	Rash	Pharyngitis	Headache	Vaginal inflammation	Myalgia	Stupor	Vomiting	Myocardial infarction	Flushing	Cystitis noninfective	Arteriospasm coronary	Swelling	Fatigue	Muscle rigidity	Musculoskeletal discomfort	Visual impairment	Lacrimation abnormal NOS	Pleuritic pain	Parosmia	Cerebrovascular accident	Confusional state	Myocardial ischaemia	Ill-defined disorder	Agitation
	CID100003075	Acute coronary syndrome	Decreased appetite	Ecchymosis	Hyperhidrosis	Tooth disorder	Abdominal pain	Endophthalmitis	Angioedema	Periorbital oedema	Amnesia	Malnutrition	Diarrhoea	Mediastinal disorder	Dysmenorrhoea	Body temperature increased	Tinnitus	Sinus bradycardia	Stevens-Johnson syndrome	Sinus arrest	Skin hypertrophy	Insomnia	Personality change	Electrocardiogram ST segment elevation	Acute liver injury	Cardiac arrest	Neck swelling	Bradycardia	Sinoatrial block	Musculoskeletal stiffness	Panophthalmitis	Affect lability	Discomfort	Osteoarthritis	Blood uric acid increased	Cystitis	Rash	Gynaecomastia	Pharyngitis	Headache	Hyperglycaemia	Hallucination	Colitis	Vaginal inflammation	Atrioventricular block	Feeling jittery	Myalgia	Constipation	Gastrointestinal discomfort
	CID100003080	Lacrimation	Salivation	Hyperhidrosis	Abdominal pain	Sweating	Pain	Tachycardia	Nasopharyngitis	Asthenia	Lacrimation increased	Nausea	Agitation	Salivary hypersecretion	Anxiety	Burning sensation	Unrest	Gastrointestinal pain	Headache	Blood pressure increased	Tingling sensation	Vomiting	Muscle spasms	Paraesthesia	Conjunctivitis	Abscess	Rhinorrhoea
	CID100003100	Decreased appetite	Hyperhidrosis	Drowsiness	Tremor	Photosensitivity reaction	Chest tightness	Euphoric mood	Thrombocytopenia	Diarrhoea	Tinnitus	Tachycardia	Sweating increased	Agranulocytosis	Asthenia	Convulsion	Extrasystoles	Confusional state	Insomnia	Somnolence	Labyrinthitis	Nervousness	Nausea	Neuritis	Haemolytic anaemia	Chest discomfort	Wheezing	Dizziness	Agitation	Chills	Diplopia	Anorexia	Neuropathy peripheral	Urinary retention	Dyspepsia	Feeling abnormal	Irritability	Vertigo	Drug eruption	Tension	Headache	Pollakiuria	Urticaria	Palpitations	Constipation	Vision blurred	Epigastric distress	Vomiting	Paraesthesia
	CID100003105	Arrhythmia	Follicular conjunctivitis	Stinging	Hypertension	Hypersensitivity	Mydriasis	Pain	Conjunctivitis	Tachycardia
	CID100003108	Coronary artery disease	Haemorrhage	Acute coronary syndrome	Hyperhidrosis	Dysphonia	Abdominal pain	Angioedema	Transient ischaemic attack	Diarrhoea	Mediastinal disorder	Tinnitus	Sweating increased	Sinus arrest	Anaphylactoid reaction	Emotional distress	Anorectal discomfort	Hepatic function abnormal	Cardiac arrest	Bradycardia	Epigastric discomfort	Chills	Discomfort	Arthritis	Immune system disorder	Rash	Abdominal cramps	Pharyngitis	Headache	Electrocardiogram abnormal	Grand mal convulsion	Atrioventricular block	Myalgia	Pulmonary oedema	Abdominal pain upper	Vomiting	Myocardial infarction	Back pain	Flushing	Distress	Depersonalisation	Fatigue	Cardiac death	Ventricular extrasystoles	Anaemia	Musculoskeletal discomfort	Thrombocytopenia	Alopecia	Pleuritic pain
	CID100003114	Decreased appetite	Hyperhidrosis	Sensory loss	Angioedema	Diarrhoea	Creatinine increased	Body temperature increased	Sweating increased	Sinus arrest	Insomnia	Cardiac arrest	Sensation of warmth	Bradycardia	Muscular weakness	Discomfort	Bad taste	Dysuria	Urinary retention	Rash	Gynaecomastia	Headache	Dry eye	Hypercholesterolaemia	Atrioventricular block	Constipation	Blood creatinine increased	Abdominal pain upper	Vomiting	Neutropenia	Haemoglobin decreased	Fatigue	Numbness	Thrombocytopenia	Apnoea	Lupus erythematosus	Defect conduction intraventricular	Confusional state	Ill-defined disorder	Cardiac fibrillation	Ache	Arrhythmia	Pallor	Acute psychosis	Depression	Tension	Skin disorder	Pollakiuria	Psychotic disorder
	CID100003117	Fatigue	Numbness	Erectile dysfunction	Drowsiness	Dermatitis atopic	Sensory loss	Stress	Eruption	Dysgeusia	Pain	Hepatitis fulminant	Asthenia	Optic neuritis	Tenderness	Somnolence	Hepatic necrosis	Abdominal discomfort	Neuropathy	Neuritis	Breath odour	Acneiform eruption	Dizziness	Eye pain	After taste	Dermatitis acneiform	Neuropathy peripheral	Upset stomach	Rash	Jaundice	Headache	Hepatitis	Hypoaesthesia	Psychotic disorder	Lassitude	Polyneuropathy	Tingling sensation	Fatigability	Paraesthesia	Peripheral sensorimotor neuropathy	Polyneuritis	Hepatic failure
	CID100003121	Decreased appetite	Ecchymosis	Glossitis	Haemorrhage	Hyperhidrosis	Abdominal pain	Catatonia	Hostility	Tooth disorder	Infertility male	Angioedema	Photophobia	Pancreatitis	Amnesia	Malnutrition	Diarrhoea	Mediastinal disorder	Pleural effusion	Dysmenorrhoea	Body temperature increased	Breast disorder	Enzyme induction	Stevens-Johnson syndrome	Tinnitus	Hyperkinesia	Sweating increased	Porphyria acute	Disturbance in attention	Insomnia	Cramps of lower extremities	Emotional distress	Eosinophilia	Coagulation factor decreased	Hepatic function abnormal	Hypovolaemia	Osteopenia	Bradycardia	Faecal incontinence	Chills	Musculoskeletal stiffness	Neonatal and infancy disorder	Muscular weakness	Neonatal disorder	Thyroid function abnormal	Discomfort	Affect lability	Renal tubular disorder	Osteoarthritis
	CID100003125	Extrapyramidal disorder	Erectile dysfunction	Salivation	Tremor	Abdominal pain	Anaemia	Crystalluria	Thrombocytopenia	Diarrhoea	Speech disorder	Asthenia	Confusional state	Oedema peripheral	Insomnia	Nausea	Parkinsonism	Eosinophilia	Thrombocytosis	Dry mouth	Disorientation	Haematuria	Galactorrhoea	Extrapyramidal symptoms	Salivary hypersecretion	Dysuria	Anxiety	Feeling abnormal	Pharyngeal oedema	Hypersensitivity	Gastrointestinal pain	Headache	Hypervigilance	Hallucination	Urticaria	Drooling	Trismus	Speech impairment NOS	Vomiting	Blood disorder	Nasal congestion	Swelling	Aspartate aminotransferase increased	Fatigue
	CID100003143	Acute coronary syndrome	Decreased appetite	Haemorrhage	Candida infection	Bullous eruption	Skin toxicity	Abdominal pain	Lymphoedema	Dermatitis atopic	Scotoma	Malnutrition	Cystoid macular oedema	Diarrhoea	Onychomadesis	Mediastinal disorder	Pleural effusion	Reaction gastrointestinal	Body temperature increased	Breast disorder	Angina unstable	Stevens-Johnson syndrome	Ototoxicity	Effusion	Hepatocellular injury	Lacrimal disorder	Ovarian cancer	Ileus	Heartburn	Extravasation	Insomnia	Throat sore	Non-cardiac chest pain	Neuralgia	Chills	Infusion site reactions	Radiation pneumonitis	Lymphopenia	Nail changes	Visual disturbance	Redness	Necrotizing enterocolitis	Necrosis	Neurotoxicity	Immune system disorder	Palmar-plantar erythrodysaesthesia syndrome	Rash	Pharyngitis	Nail toxicity
	CID100003148	Acute coronary syndrome	Decreased appetite	Hyperhidrosis	Abdominal pain	Photophobia	Angioedema	Pancreatitis	Diarrhoea	Body temperature increased	Tinnitus	Sweating increased	Anaphylactoid reaction	Hepatic function abnormal	Cardiac arrest	Wenckebach phenomenon	Bradycardia	Chills	Discomfort	Dysuria	Urinary retention	Serum transaminase increased	Rash	Headache	Electrocardiogram abnormal	Blood alkaline phosphatase increased	Atrial flutter	Atrioventricular block	Myalgia	Constipation	Sneezing	Myocardial infarction	Flushing	Depersonalisation	Fatigue	Anaemia	Musculoskeletal discomfort	Thrombocytopenia	Shivering	Nodal arrhythmia	Visual impairment	Wide complex tachycardia	Aplastic anaemia	Breath sounds abnormal	Arrhythmia supraventricular	Confusional state	Pneumonia	Oedema peripheral	Gamma-glutamyltransferase increased
	CID100003151	Dystonic reaction	Drowsiness	Blood prolactin increased	Abdominal pain	Diarrhoea	Sudden death	Asthenia	Hot flush	Regurgitation	Heartburn	Insomnia	Somnolence	Nervousness	Cramps of lower extremities	Nausea	Menopausal symptoms	Lethargy	Torsade de pointes	Dry mouth	Dizziness	Disorientation	Galactorrhoea	Drug intolerance	Stomatitis	Arrhythmia	Breast pain	Dystonia	Dysuria	Dyspepsia	Irritability	Rash	Abdominal cramps	Gynaecomastia	Tension	Headache	Oedema	Pollakiuria	Urticaria	Breast enlargement	Palpitations	Serum prolactin increased	Pruritus	Constipation	Dermatitis	Thirst	Vomiting	Muscle spasms	Hypotension
	CID100003152	Periorbital oedema	Crying	Sweating increased	Cramps of lower extremities	Neuralgia	Glycosuria	Rectal haemorrhage	Erythropenia	Crying abnormal	Melancholia	Cystitis	Rash	Aphasia	Toothache	Pharyngitis	Pleurisy	Cataract	Supraventricular extrasystoles	Blood creatinine increased	Sickness	Cystitis noninfective	Contusion	Cerebral ischaemia	Hearing impaired	Fungal skin infection	Salivary hypersecretion	Arrhythmia	Infection	Periodontitis	Upset stomach	Irritability	Mental disorder	Psoriasis	Infestation NOS	Face oedema	Hypertension	Sepsis	Assault	Urinary tract infection	Dysarthria	Ear disorder	Euphoric mood	Influenza	Eructation	Flatulence	Asthma	Nervousness	Abdominal bloating
	CID100003154	Acute coronary syndrome	Decreased appetite	Hyperhidrosis	Abdominal pain	Catatonia	Photophobia	Thrombocytopenic purpura	Angioedema	Scotoma	Amnesia	Cystoid macular oedema	Diarrhoea	Body temperature increased	Tinnitus	Stevens-Johnson syndrome	Insomnia	Iridocyclitis	Throat sore	Arterial thrombosis	Vital dye staining cornea present	Cardiac arrest	Disorientation	Bradycardia	Sinoatrial block	Discomfort	Affect lability	Visual disturbance	Dysuria	Dermatitis psoriasiform	Redness	Purpura non-thrombocytopenic	Rash	Pharyngitis	Headache	Hyperglycaemia	Eye pruritus	Rash erythematous	Dry eye	Hallucination	Bronchial obstruction	Corneal sensitivity decreased	Serum urea increased	Atrioventricular block	Follicular conjunctivitis	Oropharyngeal discomfort	Pulmonary oedema	Stinging	Vomiting
	CID100003155	Acute coronary syndrome	Hyperhidrosis	Abdominal pain	Angioedema	Malnutrition	Diarrhoea	Disturbance in attention	Insomnia	Eosinophilia	Disorientation	Cerebration impaired	Movement disorder	Ileus paralytic	Urinary retention	Immune system disorder	Rash	Abdominal cramps	Gynaecomastia	Endocrine disorder	Dermatitis bullous	Headache	Testicular swelling	Hallucination	Atrioventricular block	Constipation	Dyskinesia	Vomiting	Myocardial infarction	Fatigue	Weight decreased	Libido decreased	Sweating	Thrombocytopenia	Cerebrovascular accident	Confusional state	Agitation	Mental disability	Arrhythmia	Coordination abnormal	Hypersensitivity	Delusion	Pollakiuria	Hypertension	Dermatitis	Paraesthesia	Hyponatraemia	Extrapyramidal disorder	Accommodation disorder
	CID100003156	Fasciculation	Apprehension	Hyperhidrosis	Sweating	Chest tightness	Muscle contractions involuntary	Albuminuria	Diarrhoea	Cough	Mydriasis	Body temperature increased	Hyperkinesia	Convulsion	Dyspnoea	Nausea	Hyperreflexia	Ventricular tachycardia	Chest discomfort	Dizziness	Disorientation	Agitation	Sensation of warmth	Arrhythmia	Ventricular fibrillation	Anxiety	Clonus	Urinary retention	Muscle spasticity	Headache	Hypoxia	Feeling hot	Hallucination	Chest pain	Hiccups	Movements involuntary	Pruritus	Blood pressure increased	Leukopenia	Hypoventilation	Laryngospasm	Dyskinesia	Paraesthesia	Tachypnoea	Flushing	Bronchospasm	Respiratory failure	Hyperventilation	Phlebitis
	CID100003157	Acute coronary syndrome	Decreased appetite	Hyperhidrosis	Tooth disorder	Abdominal pain	Photophobia	Scotoma	Malnutrition	Amnesia	Diarrhoea	Body temperature increased	Tinnitus	Sweating increased	Skin hypertrophy	Lacrimal disorder	Floppy iris syndrome	Disturbance in attention	Insomnia	Cramps of lower extremities	Anorectal discomfort	Tooth hypoplasia	Rectal haemorrhage	Epilepsy	Faecal incontinence	Hernia	Muscular weakness	Chills	Cerebration impaired	Bradycardia	Discomfort	Affect lability	Movement disorder	Arthritis	Dysuria	Blood uric acid increased	Eczema	Apathy	Urinary retention	Cystitis	Rash	Sexual dysfunction	Gynaecomastia	Pharyngitis	Headache	Electrocardiogram abnormal	Hyperglycaemia	Tendon disorder	Rash erythematous
	CID100003158	Decreased appetite	Hyperhidrosis	Abdominal pain	Sensory loss	Malnutrition	Diarrhoea	Mediastinal disorder	Lip blister	Dysmenorrhoea	Body temperature increased	Breast disorder	Tinnitus	Withdrawal symptom	Paresthesia of limbs	Lung adenocarcinoma stage I	Haematochezia	Suicide attempt	Hypoaesthesia oral	Disturbance in attention	Insomnia	Eosinophilia	Disorientation	Bradycardia	Chills	Blood glucose increased	Cerebration impaired	Discomfort	Dysuria	Ileus paralytic	Eczema	Immune system disorder	Urinary retention	Rash	Gynaecomastia	Adjustment disorder	Pharyngitis	Presyncope	Headache	Testicular swelling	Hallucination	Atrioventricular block	Folliculitis	Myalgia	Infestation	Cellulitis staphylococcal	Constipation	Blood pressure increased	Stinging
	CID100003168	Drowsiness	Muscle rigidity	Angioedema	Amenorrhoea	Shivering	Syncope	Sudden death	Tardive dyskinesia	Body temperature increased	Tachycardia	Hyperprolactinaemia	Somnolence	Altered state of consciousness	Inappropriate antidiuretic hormone secretion	Hypovolaemia	Torsade de pointes	Cardiac arrest	Ventricular tachycardia	Dizziness	Chills	Galactorrhoea	Extrapyramidal symptoms	Anaphylactic shock	Neuroleptic malignant syndrome	Consciousness abnormal	Anxiety	Light anaesthesia	Dysphoria	Akathisia	Rash	Depression	Gynaecomastia	Hypersensitivity	Hyperglycaemia	Hallucination	Palpitations	Oculogyric crisis	Loss of consciousness	Blood pressure increased	Ventricular arrhythmia	Shock	Hypertension	Dermatitis	Laryngospasm	Hypotension	Autonomic nervous system imbalance	Bronchospasm	Extrapyramidal disorder
	CID100003171	Arrhythmia	Hyperpyrexia	Loss of consciousness	Confusional state	Blood pressure increased	Shock	Hypertension	Feeling abnormal	Nausea	Cardiac failure congestive	Syncope	Headache	Myocardial ischaemia	Dizziness	Urinary tract infection
	CID100003182	Albuminuria	Diarrhoea	Tachycardia	Convulsion	Diuresis	Extrasystoles	Insomnia	Polyuria	Inappropriate antidiuretic hormone secretion	Nausea	Agitation	Haematuria	Microscopic hematuria	Irritability	Muscle twitching	Headache	Epigastric pain	Hyperglycaemia	Palpitations	Ventricular arrhythmia	Shock	Abdominal pain upper	Vomiting	Hypotension	Tachypnoea	Flushing	Haematemesis
	CID100003198	Pruritus	Erythema	Burning sensation	Stinging	Prurigo	Pain
	CID100003199	Decreased appetite	Haemorrhage	Abdominal pain	Rhabdomyolysis	Malnutrition	Diarrhoea	Mediastinal disorder	Body temperature increased	Insomnia	Extravasation	Necrosis	Rash	Headache	Blood alkaline phosphatase increased	Myalgia	Infestation	Pulmonary oedema	Constipation	Blood creatinine increased	Abdominal pain upper	Vomiting	Neutropenia	Liver injury	Back pain	Flushing	Fatal outcomes	Fatigue	Weight decreased	Anaemia	Musculoskeletal discomfort	Thrombocytopenia	Alopecia	Febrile neutropenia	Hepatomegaly	Gamma-glutamyltransferase increased	Blood and lymphatic system disorders	Oedema peripheral	Dehydration	Blood creatine phosphokinase increased	Infection	Blood albumin decreased	Hypersensitivity	Mental disorder	Jaundice	Neutropenic sepsis	Skin disorder	Infestation NOS	Hepatotoxicity
	CID100003202	Accommodation disorder	Fasciculation	Hyperhidrosis	Dysphonia	Abdominal pain	Vermiculation	Muscle contractions involuntary	Spasm of accommodation	Abnormal behaviour	Diarrhoea	Conjunctival hyperaemia	Sweating increased	Respiratory paralysis	Asthenia	Convulsion	Lacrimation increased	Nausea	Cardiac arrest	Bradycardia	Diplopia	Dysphagia	Arrhythmia	Osteoarthritis	Abdominal cramps	Paralysis	Pollakiuria	Laryngospasm	Vomiting	Hypotension	Incontinence	Dysarthria
	CID100003203	Decreased appetite	Neurological symptom	Hyperhidrosis	Abdominal pain	Basedow's disease	Rhabdomyolysis	Angioedema	Iritis	Pancreatitis	Amnesia	Malnutrition	Diarrhoea	Creatinine increased	Muscle contractions involuntary	Mediastinal disorder	Tubulointerstitial nephritis	Body temperature increased	Breast disorder	Enzyme induction	Stevens-Johnson syndrome	Tinnitus	Sweating increased	Suicide attempt	Nephrosis lower nephron	Disturbance in attention	Insomnia	Paranoid reaction	Opportunistic infection	Hypophosphataemia	Blood triglycerides increased	Glycosuria	Neuralgia	Renal tubular necrosis	Muscular weakness	Psychiatric symptom	Cerebration impaired	Discomfort	Affect lability	Renal tubular disorder	Serum amylase increased	Eczema	Necrosis	Immune system disorder	Apathy	Rash	Gynaecomastia	Endocrine disorder	Dermatitis bullous
	CID100003209	Arthralgia	Musculoskeletal discomfort	Oropharyngeal pain
	CID100003219	Lacrimation	Asthenopia	Cardiac disorder	Endophthalmitis	Conjunctival hyperaemia	Dysgeusia	Pain	Eye disorder	Tachycardia	Asthenia	Foreign body sensation in eyes	Rhinitis	Eye irritation	Lacrimation increased	Keratitis	Vital dye staining cornea present	Hyperaemia	Eye pain	Sinusitis	Discomfort	Sensation of foreign body	Corneal infiltrates	Sinus headache	Bad taste	Rash	Unspecified disorder of skin and subcutaneous tissue	Mental disorder	Headache	Skin disorder	Dry eye	Eye pruritus	Nervous system disorder	Pruritus	Vision blurred	Stinging	Dermatitis	Corneal staining	Abnormal dreams	Ocular hyperaemia
	CID100003222	Acute coronary syndrome	Decreased appetite	Glossitis	Dysphonia	Hyperhidrosis	Abdominal pain	Acute myocardial infarction	Hoarseness	Angioedema	Pancreatitis	Diarrhoea	Body temperature increased	Pemphigus	Tinnitus	Stevens-Johnson syndrome	Sweating increased	Anaphylactoid reaction	Ileus	Insomnia	Throat sore	Anosmia	Eosinophilia	Cardiac arrest	Serositis	Bradycardia	Coxalgia	Discomfort	Visual disturbance	Arthritis	Dysuria	Toothache	Rash	Gynaecomastia	Pharyngitis	Headache	Hyperglycaemia	Dry eye	Myalgia	Oropharyngeal discomfort	Pulmonary oedema	Constipation	Blood pressure increased	Blood creatinine increased	Sneezing	Vomiting	Myocardial infarction	Neutropenia	Atrial tachycardia
	CID100003226	Arrhythmia	Hepatic failure	Hypocapnia	Pulmonary function test decreased	Hepatotoxicity	Hyperkalaemia	Carbon dioxide decreased	Vomiting	Nausea	Shivering	Hepatic necrosis	Hypotension	Liver injury	Body temperature increased	Chills	Traumatic liver injury	Respiratory depression	Convulsion
	CID100003241	Pruritus	Infection	Rhinitis	Burning sensation in eye	Eye irritation	Lacrimation increased	Pharyngitis	Cough increased	Cough	Headache	Hyperaemia	Nasopharyngitis	Cold symptoms	Upper respiratory tract infection	Sinusitis
	CID100003249	Decreased appetite	Weight decreased	Renal failure chronic	Anaemia	Hypercalciuria	Urine output increased	Nephrocalcinosis	Pain	Asthenia	Azotaemia	Acidosis	Deposit calcium	Nausea	Polyuria	Vascular calcification	Mental disability	Ache	Musculoskeletal stiffness	Stiffness	Anorexia	Hypervitaminosis D	Calcinosis	Mental retardation	Irreversible renal failure	Constipation	Nocturia	Polydipsia	Hypertension	Osteoporosis	Dwarfism
	CID100003250	Acute coronary syndrome	Hyperhidrosis	Abdominal pain	Sweating	Myasthenia gravis	Diarrhoea	Oesophageal spasm	Intestinal infarction	Tinnitus	Pleural thickening	Cramps of lower extremities	Dyspnoea	Nausea	Dizziness	Pleural fibrosis	Haematuria	Bradycardia	Water intoxication	Vasospasm	Intestinal ischaemia	Mesenteric ischemia	Vertigo	Gastrointestinal pain	Headache	Hallucination	Drug interaction	Chest pain	Palpitations	Gangrene	Pulmonary oedema	Ventricular arrhythmia	Shock	Hypertension	Vomiting	Myocardial infarction	Muscle spasms	Hypotension	Thrombophlebitis	Arteriospasm coronary	Nasal congestion
	CID100003251	Numbness	Sensory loss	Musculoskeletal discomfort	Localised oedema	Pain	Tachycardia	Paresthesia of limbs	Asthenia	Cyanosis	Nausea	Emotional distress	Ischaemia	Peripheral coldness	Bradycardia	Pulse absent	Vertigo	Hypoaesthesia	Myalgia	Pruritus	Gangrene	Hypertension	Vomiting	Paraesthesia	Distress
	CID100003255	Decreased appetite	Bilious vomiting	Trauma	Pain of skin	Pseudomembranous colitis	Abdominal pain	Hepatitis symptom	Streptococcal infection	Toxic epidermal necrolysis	Skin irritation	Pancreatitis	Eruption	Diarrhoea	Tubulointerstitial nephritis	Pain	Dysgeusia	Superinfection	Tinnitus	Stevens-Johnson syndrome	Nephritis interstitial	Convulsion	Localized exfoliation	Tenderness	Confusional state	Eye irritation	Liver function test abnormal	Abdominal discomfort	Skin exfoliation	Hearing impaired	Nausea	Taste bitter	Torsade de pointes	Ventricular tachycardia	Hepatic function abnormal	Dizziness	Sensitisation	Electrocardiogram QT prolonged	Arrhythmia	Anaphylactic shock	Anorexia	Discomfort	Erythema multiforme	Chlamydial infection	Redness	Erythema	Burning sensation	Deafness	Feeling abnormal
	CID100003256	Decreased appetite	Pseudomembranous colitis	Abdominal pain	Hepatitis symptom	Toxic epidermal necrolysis	Pancreatitis	Eruption	Diarrhoea	Stevens-Johnson syndrome	Convulsion	Liver function test abnormal	Hearing impaired	Nausea	Torsade de pointes	Ventricular tachycardia	Hepatic function abnormal	Anaphylactic shock	Anorexia	Deafness	Erythema multiforme	Rash	Hypersensitivity	Gastrointestinal pain	Hepatitis	Urticaria	Ventricular arrhythmia	Vomiting
	CID100003261	Decreased appetite	Hyperhidrosis	Abdominal pain	Hostility	Photophobia	Scotoma	Malnutrition	Amnesia	Eye swelling	Dysmenorrhoea	Body temperature increased	Tinnitus	Stevens-Johnson syndrome	Breast swelling	Circumoral paresthesia	Chills	Musculoskeletal stiffness	Discomfort	Affect lability	Arthritis	Apathy	Rash	Pharyngitis	Headache	Hallucination	Myalgia	Constipation	Stupor	Vomiting	Back pain	Flushing	Weight decreased	Libido decreased	Photosensitivity reaction	Sweating	Hyporeflexia	Musculoskeletal discomfort	Visual impairment	Nasopharyngitis	Confusional state	Eye irritation	Vaginal discharge	Hearing impaired	Ill-defined disorder	Agitation	Mental disability	Cold symptoms	Purpura
	CID100003263	Acute coronary syndrome	Chloasma	Abdominal pain	Vaginal moniliasis	Porphyrin metabolism disorder	Angioedema	Musculoskeletal discomfort	Vulvovaginal mycotic infection	Pancreatitis	Ectropion of cervix	Mood alteration NOS	Mood swings	Pain	Dysmenorrhoea	Superficial phlebothrombosis	Vaginal haemorrhage	Fibrocystic breast disease	Vulvovaginal candidiasis	Endometrial cancer	Gallbladder disorder	Flatulence	Cerebrovascular accident	Ovarian cancer	Asthma	Arthralgia	Erythema nodosum	Nervousness	Cramps of lower extremities	Nausea	Pulmonary embolism	Abdominal bloating	Endometrial hyperplasia	Dizziness	Epilepsy	Bleeding breakthrough	Hirsutism	Galactorrhoea	Purpura	Retinal vascular thrombosis	Anaphylactic shock	Chorea	Thrombophlebitis superficial	Erythema multiforme	Vaginal infection	Breast tenderness	Rash	Irritability	Abdominal cramps
	CID100003267	Acute coronary syndrome	Abdominal pain	Vaginal moniliasis	Angioedema	Pancreatitis	Malnutrition	Dysmenorrhoea	Breast disorder	Fibrocystic breast disease	Gallbladder disorder	Ovarian cancer	Cramps of lower extremities	Endometrial hyperplasia	Epilepsy	Hirsutism	Visual disturbance	Thrombophlebitis superficial	Immune system disorder	Breast tenderness	Rash	Breast discharge	Abdominal cramps	Headache	Vaginal inflammation	Blood pressure increased	Vomiting	Myocardial infarction	Fatigue	Chloasma	Weight decreased	Libido decreased	Porphyrin metabolism disorder	Visual impairment	Vaginal haemorrhage	Endometrial cancer	Tenderness	Cerebrovascular accident	Vaginal discharge	Contact lens intolerance	Purpura	Retinal vascular thrombosis	Anaphylactic shock	Breast pain	Erythema multiforme	Irritability	Depression	Hypersensitivity	Mental disorder
	CID100003268	Acute coronary syndrome	Developmental delay	Decreased appetite	Dysphonia	Lacrimation	Libido decreased	Hoarseness	Anaemia	Angioedema	Mood swings	Gastrointestinal haemorrhage	Thrombocytopenia	Transaminases increased	Diarrhoea	Alopecia	Tinnitus	Hot flush	Flatulence	Thromboembolism	Tenderness	Gastrointestinal symptom NOS	Cerebrovascular accident	Confusional state	Diuresis	Insomnia	Lacrimation increased	Abdominal discomfort	Skin exfoliation	Gastrointestinal tract irritation	Cramps of lower extremities	Dyspnoea	Nausea	Menopausal symptoms	Polyuria	Lethargy	Cardiac arrest	Disturbance in sexual arousal	Myocardial ischaemia	Eye pain	Congenital anomaly	Muscular weakness	Anorexia	Affect lability	Anxiety	Embolism	Dyspepsia	Hypercalcaemia	Rash
	CID100003269	Acute coronary syndrome	Chloasma	Cervical discharge	Malnutrition	Pain	Postmenopausal haemorrhage	Breast disorder	Endometrial cancer	Gallbladder disorder	Breast cancer invasive NOS	Cerebrovascular accident	Erythema nodosum	Pulmonary embolism	Nausea	Breast discomfort	Application site irritation	Erythema multiforme	Fluid retention	Breast cancer	Postmenopausal spotting	Venous thromboembolism	Vascular purpura	Pelvic venous thrombosis	Pruritus	Gastrointestinal disorder	Myocardial infarction	Neoplasm	Dementia	Embolism venous	Breast tension
	CID100003278	Decreased appetite	Apprehension	Hypoglycaemia	Gout acute	Gastrointestinal haemorrhage	Thrombocytopenia	Diarrhoea	Pain	Body temperature increased	Tinnitus	Malaise	Agranulocytosis	Asthenia	Convulsion	Confusional state	Liver function test abnormal	Abdominal discomfort	Henoch-Schonlein purpura	Nausea	Ill-defined disorder	Pancreatitis acute	Haematuria	Chills	Dysphagia	Discomfort	Anorexia	Deafness	Blood uric acid increased	Anxiety	Feeling abnormal	Rash	Vertigo	Watery diarrhoea	Jaundice	Headache	Hyperglycaemia	Vision blurred	Hyperuricaemia	Gout	Dermatitis	Vomiting	Neutropenia	Fatigue
	CID100003279	Decreased appetite	Numbness	Abdominal pain	Visual acuity reduced	Sensory loss	Gout acute	Toxic epidermal necrolysis	Musculoskeletal discomfort	Scotoma	Thrombocytopenia	Tingling of extremity	Visual impairment	Body temperature increased	Malaise	Stevens-Johnson syndrome	Optic neuritis	Hepatocellular injury	Anaphylactoid reaction	Confusional state	Pneumonia	Liver function test abnormal	Arthralgia	Gastrointestinal tract irritation	Abdominal discomfort	Lung infiltration	Nausea	Eosinophilia	Neuritis	Hepatic function abnormal	Prolonged menses	Ill-defined disorder	Dizziness	Disorientation	Drug reaction with eosinophilia and systemic symptoms	Nephritis	Pericarditis	Discomfort	Anorexia	Anaphylactic shock	Neuropathy peripheral	Erythema multiforme	Menorrhagia	Neuritis retrobulbar	Feeling abnormal	Rash	Hypersensitivity	Refraction disorder	Gastrointestinal pain
	CID100003291	Suicidal ideation	Decreased appetite	Drowsiness	Weight decreased	Abdominal pain	Paranoia	Swollen tongue	Systemic lupus erythematosus	Euphoric mood	Malnutrition	Diarrhoea	Mediastinal disorder	Eye disorder	Tongue oedema	Breast disorder	Vaginal haemorrhage	Stevens-Johnson syndrome	Agranulocytosis	Aplastic anaemia	Asthenia	Hyperkinesia	Gastrointestinal symptom NOS	Blood and lymphatic system disorders	Disturbance in attention	Somnolence	Abdominal discomfort	Ataxia	Nausea	Eosinophilia	Tongue disorder	Lethargy	Disturbance in sexual arousal	Dizziness	Agitation	Haematuria	Hirsutism	Connective tissue disorder	Mental disability	Cerebration impaired	Microscopic hematuria	Anorexia	Erythema multiforme	Immune system disorder	Upset stomach	Libido increased	Rash	Irritability	Hypersensitivity
	CID100003292	Numbness	Systemic lupus erythematosus	Sensory loss	Diarrhoea	Non-Hodgkin's lymphoma	Body temperature increased	Stevens-Johnson syndrome	Asthenia	Insomnia	Ataxia	Nausea	Emotional distress	Dizziness	Diplopia	Erythema multiforme	Lymphoma	Rash	Headache	Hypoaesthesia	Chest pain	Nystagmus	Dermatitis	Vomiting	Gingival hypertrophy	Distress	Lymphadenopathy	Fatigue
	CID100003305	Glossitis	Gastritis	Bone pain	Rash follicular	Abdominal pain	Anaemia	Angioedema	Musculoskeletal discomfort	Amnesia	Oral disorder	Diarrhoea	Osteolysis	Osteonecrosis of jaw	Alopecia	Stevens-Johnson syndrome	Agranulocytosis	Flatulence	Confusional state	Asthma	Arthralgia	Cramps of lower extremities	Nausea	Burning tongue	Osteomalacia	Rash macular	Discomfort	Arthropathy	Infection	Arthritis	Erythema multiforme	Osteoarthritis	Neuropathy peripheral	Erythema	Dyspepsia	Multiple fractures	Feeling abnormal	Rash	Hypersensitivity	Leukaemia	Gastrointestinal pain	Headache	Extraskeletal ossification	Osteolytic lesion	Hallucination	Urticaria	Oesophagitis	Pancytopenia	Hypercalcaemia of malignancy
	CID100003308	Acute coronary syndrome	Decreased appetite	Ecchymosis	Glossitis	Haemorrhage	Hyperhidrosis	Abdominal pain	Photophobia	Angioedema	Pancreatitis	Diarrhoea	Tubulointerstitial nephritis	Hepatitis fulminant	Body temperature increased	Tinnitus	Stevens-Johnson syndrome	Anaphylactoid reaction	Heartburn	Insomnia	Rectal haemorrhage	Eosinophilia	Chills	Meningitis	Discomfort	Visual disturbance	Dysuria	Cystitis	Rash	Pharyngitis	Dermatitis bullous	Headache	Hyperglycaemia	Hallucination	Colitis	Oesophagitis	Myalgia	Constipation	Gastrointestinal discomfort	Abdominal pain upper	Vomiting	Myocardial infarction	Neutropenia	Vesiculobullous rash	Intestinal ulcer	Flushing	Cystitis noninfective	Hepatitis cholestatic	Fatigue
	CID100003310	Acute coronary syndrome	Decreased appetite	Candida infection	Hyperhidrosis	Abdominal pain	Sensory loss	Diarrhoea	Mediastinal disorder	Body temperature increased	Sweating increased	Stevens-Johnson syndrome	Anaphylactoid reaction	Extravasation	Blindness cortical	Anorectal discomfort	Cardiac arrest	Chills	Nail changes	Discomfort	Lung cancer metastatic	Pigmentation disorder	Blood uric acid increased	Necrosis	Immune system disorder	Neurotoxicity	Palmar-plantar erythrodysaesthesia syndrome	Rash	Headache	Blood alkaline phosphatase increased	Oesophagitis	Infestation	Parotitis	Constipation	Hyperuricaemia	Vomiting	Myocardial infarction	Neutropenia	Back pain	Flushing	Swelling	Fatal outcomes	Nephropathy toxic	Fatigue	Numbness	Anaemia	Cardiotoxicity	Thrombocytopenia	Nail pigmentation
	CID100003324	Decreased appetite	Hyperhidrosis	Abdominal pain	Angioedema	Periorbital oedema	Diarrhoea	Dysmenorrhoea	Body temperature increased	Tinnitus	Sweating increased	Stevens-Johnson syndrome	Insomnia	Disorientation	Chills	Lipase increased	Rash	Pharyngeal oedema	Pharyngitis	Headache	Hallucination	Myalgia	Constipation	Abdominal pain upper	Vomiting	Neutropenia	Back pain	Fatigue	Anaemia	Musculoskeletal discomfort	Herpes zoster	Thrombocytopenia	Laryngeal pain	Nasopharyngitis	Gamma-glutamyltransferase increased	Confusional state	Blood and lymphatic system disorders	Liver function test abnormal	Upper respiratory tract infection	Blood creatine phosphokinase increased	Sinusitis	Infection	Erythema multiforme	Upset stomach	Mental disorder	Jaundice	Skin disorder	Face oedema	Dermatitis
	CID100003325	Decreased appetite	Abdominal pain	Rhabdomyolysis	Angioedema	Orbital oedema	Diarrhoea	Body temperature increased	Tinnitus	Stevens-Johnson syndrome	Taste disorders	Insomnia	Extravasation	Disorientation	Bradycardia	Appetite absent	Dysuria	Rash	Gynaecomastia	Pharyngitis	Headache	Grand mal convulsion	Hallucination	Atrioventricular block	Supraventricular extrasystoles	Myalgia	Constipation	Sneezing	Vomiting	Injection site irritation	Neutropenia	Viral infection	Back pain	Flushing	Swelling	Erosive oesophagitis	Fatigue	Libido decreased	Ventricular extrasystoles	Eustachian tube disorder	Anaemia	Photosensitivity reaction	Musculoskeletal discomfort	Thrombocytopenia	Conjunctival hyperaemia	Alopecia	Confusional state	Sinus disorder	Measles
	CID100003331	Decreased appetite	Glossitis	Haemorrhage	Hyperhidrosis	Bullous eruption	Abdominal pain	Rhabdomyolysis	Muscle contractions involuntary	Pancreatitis	Congenital genital malformation	Diarrhoea	Mucosal swelling	Retrosternal pain	Pleural effusion	Body temperature increased	Stevens-Johnson syndrome	Nephrotic syndrome	Hyperammonaemia	Hepatorenal syndrome	Suicide attempt	Anaphylactoid reaction	Ileus	Disturbance in attention	Insomnia	Paranoid reaction	Hypophosphataemia	Rectal haemorrhage	Eosinophilia	Cardiac arrest	Bradycardia	Chills	Muscular weakness	Cerebration impaired	Discomfort	Body odor	Affect lability	Osteoarthritis	Dysuria	Lymphoma	Necrosis	Apathy	Urinary retention	Rash	Leukaemia	Pharyngitis	Respiratory insufficiency	Hypomagnesaemia	Dermatitis bullous
	CID100003333	Abdominal pain	Angioedema	Diarrhoea	Body temperature increased	Insomnia	Sensation of warmth	Bradycardia	Coxalgia	Visual disturbance	Dysuria	Sexual dysfunction	Rash	Gynaecomastia	Pharyngitis	Headache	Myalgia	Constipation	Sneezing	Vomiting	Back pain	Flushing	Hepatitis cholestatic	Swelling	Contusion	Fatigue	Libido decreased	Photosensitivity reaction	Anaemia	Musculoskeletal discomfort	Visual impairment	Nasopharyngitis	Regurgitation	Tenderness	Cerebrovascular accident	Confusional state	Oedema peripheral	Leg pain	Upper respiratory tract infection	Sinusitis	Arrhythmia	Erythema multiforme	Upset stomach	Irritability	Hypersensitivity	Tension	Pollakiuria	Feeling hot	Salivary gland enlargement
	CID100003339	Acute coronary syndrome	Decreased appetite	Ecchymosis	Hyperhidrosis	Tooth disorder	Coronary artery disease	Abdominal pain	Vaginal moniliasis	Dermatitis atopic	Rhabdomyolysis	Pancreatitis	Malnutrition	Diarrhoea	Creatinine increased	Mediastinal disorder	Body temperature increased	Herpes virus infection	Thromboembolism	Insomnia	Cramps of lower extremities	Neuralgia	Eosinophilia	Rectal haemorrhage	Hernia	Muscular weakness	Unspecified disorder of intestine	Discomfort	Osteoarthritis	Arthritis	Dysuria	Blood uric acid increased	Eczema	Unintended pregnancy	Cystitis	Rash	Gynaecomastia	Pharyngitis	Dermatitis bullous	Headache	Electrocardiogram abnormal	Blood alkaline phosphatase increased	Colitis	Oesophagitis	Cataract	Myalgia	Infestation	Blood bilirubin increased	Constipation
	CID100003340	Acute coronary syndrome	Haemorrhage	Leukocytosis	Hyperhidrosis	Abdominal pain	Cramp of limb	Sweating	Transaminases increased	Diarrhoea	Haemoglobin	Creatinine increased	Blood urea increased	Body temperature increased	Tachycardia	Orthostatic hypotension	Extrasystoles	Insomnia	Angina pectoris	Nervousness	Dyspnoea	Nausea	Electrocardiogram T wave inversion	Hypokalaemia	Myocardial ischaemia	Dizziness	Bradycardia	Respiratory disorder	Anxiety	Gastrointestinal pain	Headache	Tension	Blood lactate dehydrogenase increased	Chest pain	Palpitations	Constipation	Blood creatinine increased	Vomiting	Myocardial infarction	Muscle spasms	Hypotension	Oliguria	Back pain	Flushing	Nasal congestion	Urinary tract infection	Injection site reaction	Lactic dehydrogenase activity increased	Cardiac failure
	CID100003342	Decreased appetite	Haemorrhage	Hyperhidrosis	Abdominal pain	Angioedema	Taste metallic	Pancreatitis	Diarrhoea	Tubulointerstitial nephritis	Reaction gastrointestinal	Body temperature increased	Tinnitus	Sweating increased	Stevens-Johnson syndrome	Nephrotic syndrome	Insomnia	Personality change	Disorientation	Burning tongue	Discomfort	Dysuria	Cystitis	Rash	Headache	Pulmonary oedema	Constipation	Vomiting	Cystitis noninfective	Hepatitis cholestatic	Contusion	Fatigue	Anuria	Aphthous stomatitis	Thrombocytopenia	Alopecia	Nasopharyngitis	Renal papillary necrosis	Aplastic anaemia	Nephritis interstitial	Optic neuritis	Confusional state	Oedema peripheral	Hearing impaired	Ill-defined disorder	Purpura	Supraventricular tachycardia	Upper respiratory tract infection	Anaphylactic shock
	CID100003345	Circulatory depression	Hemorrhage of colon	Dysphonia	Endophthalmitis	Onychoclasis	Anxiety depression	Pleural effusion	Dependence psychological	Sweating increased	Anaphylactoid reaction	Cramps of lower extremities	Rectal haemorrhage	Cerebration impaired	Pelvic pain	Nasal mucosal disorder	Rash	Aphasia	Respiratory insufficiency	Pharyngitis	Breast neoplasm	Partial permanent deafness	Feeling jittery	Sneezing	Neutropenia	Peritonitis	Depersonalisation	Intranasal hypoaesthesia	Contusion	Cerebral ischaemia	Aphthous stomatitis	Chronic pain	Opioid naive	Gamma-glutamyltransferase increased	Spinal compression fracture	Platelet count decreased	Upper respiratory tract infection	Neck pain	Arrhythmia	Infection	Breast pain	Erythema multiforme	Upset stomach	Irritability	Mental disorder	Skin lesion	Shoulder pain	Infestation NOS	Face oedema
	CID100003348	Pain in extremity	Rhinorrhoea	Drowsiness	Abdominal pain	Paranoia	Accidental injury	Chest tightness	Angioedema	Musculoskeletal discomfort	Rhinitis perennial	Diarrhoea	Cough	Pain	Dysmenorrhoea	Body temperature increased	Nasopharyngitis	Tachycardia	Asthenia	Otitis media	Flatulence	Insomnia	Somnolence	Nervousness	Abdominal discomfort	Dyspnoea	Nausea	Chest discomfort	Dry mouth	Epistaxis	Dizziness	Agitation	Upper respiratory tract infection	Sinusitis	Anaphylactic shock	Infection	Ear pain	Perennial allergic rhinitis	Dyspepsia	Upset stomach	Rash	Hypersensitivity	Atrial fibrillation	Gastrointestinal pain	Headache	Tension	Nightmare	Pollakiuria	Dry eye
	CID100003350	Erectile dysfunction	Trauma	Libido decreased	Infertility male	Angioedema	Neoplasm prostate	Influenza	Pain	Breast disorder	Orthostatic hypotension	Asthenia	Tenderness	Rhinitis	Oedema peripheral	Somnolence	Orgasm abnormal	Dyspnoea	Prostatic specific antigen increased	Disturbance in sexual arousal	Dizziness	Breast cancer male	Bronchitis	Sinusitis	Abnormal ejaculation	Infection	Immune system disorder	Breast tenderness	Sexual dysfunction	Rash	Gynaecomastia	Breast cancer	Hypersensitivity	Mental disorder	Pharyngitis	Headache	Neoplasm malignant	Urticaria	Musculoskeletal disorder	Ejaculation disorder	Breast enlargement	Pruritus	Testicular pain	Injury	Prostatic disorder	Dermatitis	Hypotension	Androgenetic alopecia	Neoplasm
	CID100003354	Palpitations	Hyperpyrexia	Confusional state	Drowsiness	Leukopenia	Vision blurred	Somnolence	Nervousness	Feeling abnormal	Nausea	Vertigo	Eosinophilia	Vomiting	Other dermatoses	Tension	Headache	Skin disorder	Dry mouth	Tachycardia	Urticaria
	CID100003355	Decreased appetite	Hyperhidrosis	Dysphonia	Abdominal pain	Photophobia	Scotoma	Amnesia	Diarrhoea	Body temperature increased	Tinnitus	Sinus bradycardia	Sinus arrest	Sweating increased	Insomnia	Paranoid reaction	Hepatic function abnormal	Cardiac arrest	Bradycardia	Discomfort	Visual disturbance	Dysuria	Apathy	Immune system disorder	Urinary retention	Rash	Gynaecomastia	Presyncope	Headache	Hyperglycaemia	Blood alkaline phosphatase increased	Hallucination	Atrioventricular block	Myalgia	Pulmonary oedema	Constipation	Stupor	Dyskinesia	Vomiting	Hypertrichosis	Flushing	Depersonalisation	Hemiparesis	Fatigue	Libido decreased	Photosensitivity reaction	Musculoskeletal discomfort	Thrombocytopenia	Alopecia
	CID100003363	Decreased appetite	Glossitis	Gastritis	Haemorrhage	Photosensitivity reaction	Abdominal pain	Photophobia	Anaemia	Lacrimation	Skin toxicity	Euphoric mood	Thrombocytopenia	Duodenitis	Diarrhoea	Haemoglobin	Onychomadesis	Alopecia	Body temperature increased	Malaise	Agranulocytosis	Asthenia	Nail disorder	Localized erythema	Confusional state	Angina pectoris	Arterial aneurysm	Hepatic necrosis	Aneurysm	Arterial thrombosis	Nausea	Lacrimation increased	Ischaemia	Lethargy	Myocardial ischaemia	Duodenal ulcer	Epistaxis	Cerebellar syndrome	Ill-defined disorder	Disorientation	Fibromyalgia	Stomatitis	Nail changes	Discomfort	Anaphylactic shock	Anorexia	Infection	Cholecystitis	Biliary fibrosis
	CID100003364	Decreased appetite	Candida infection	Pseudomembranous colitis	Abdominal pain	Anaemia	Thrombocytopenic purpura	Angioedema	Musculoskeletal discomfort	Thrombocytopenia	Toxic epidermal necrolysis	Diarrhoea	Pruritus vulvae	Tubulointerstitial nephritis	Reaction gastrointestinal	Dysgeusia	Body temperature increased	Vulvovaginal pruritus	Malaise	Stevens-Johnson syndrome	Agranulocytosis	Nephritis interstitial	Convulsion	Serum sickness	Blood and lymphatic system disorders	Renal failure	Heartburn	Arthralgia	Erythema nodosum	Throat sore	Nausea	Eosinophilia	Haemolytic anaemia	Ill-defined disorder	Dizziness	Haematuria	Nephritis	Connective tissue disorder	Purpura	Oral candidiasis	Anaphylactic shock	Discomfort	Bad taste	Erythema multiforme	Appetite absent	Hepatobiliary disease	Anxiety	Dyspepsia	Immune system disorder
	CID100003365	Decreased appetite	Hyperhidrosis	Abdominal pain	Angioedema	Scotoma	Malnutrition	Diarrhoea	Mediastinal disorder	Dysmenorrhoea	Body temperature increased	Breast disorder	Uterine spasm	Stevens-Johnson syndrome	Hyperkinesia	Sweating increased	Hepatocellular injury	Ileus	Insomnia	Blood triglycerides increased	Chills	Lung infection	Immunodeficiency	Discomfort	Female sexual dysfunction	Immune system disorder	Rash	Drug eruption	Pharyngitis	Headache	Rash erythematous	Blood alkaline phosphatase increased	Hallucination	Vaginal inflammation	Hypercholesterolaemia	Aspergillus infection	Myalgia	Infestation	Blood bilirubin increased	Constipation	Vomiting	Aspergillosis	Neutropenia	Liver injury	Back pain	Flushing	Cross resistance	Fatal outcomes	Fatigue
	CID100003366	Decreased appetite	Haemorrhage	Hypoglycaemia	Abdominal pain	Photosensitivity reaction	Anaemia	Crystalluria	Acute liver damage	Toxic epidermal necrolysis	Gastrointestinal haemorrhage	Thrombocytopenia	Diarrhoea	Haemoglobin	Enterocolitis	Body temperature increased	Respiratory arrest	Agranulocytosis	Aplastic anaemia	Asthenia	Convulsion	Azotaemia	Confusional state	Renal failure	Hepatic necrosis	Ataxia	Hearing impaired	Dyspnoea	Nausea	Eosinophilia	Parkinsonism	Hepatic function abnormal	Cardiac arrest	Hypokalaemia	Duodenal ulcer	Dry mouth	Ventricular dysfunction	Acute liver injury	Anorexia	Bone marrow toxicity	Neuropathy peripheral	Deafness	Feeling abnormal	Rash	Hypersensitivity	Vertigo	Gastrointestinal pain	Headache	Jaundice
	CID100003367	Acute coronary syndrome	Decreased appetite	Haemorrhage	Hyperhidrosis	Skin toxicity	Abdominal pain	Thrombocytopenic purpura	Transient ischaemic attack	Diarrhoea	Body temperature increased	Pemphigus	Sweating increased	Stevens-Johnson syndrome	Wrist drop	Evans syndrome	Opportunistic infection	Chills	Lung infection	Discomfort	Renal function test abnormal	Visual disturbance	Absolute neutrophil count decreased	Dysuria	Blood uric acid increased	Neurotoxicity	Rash	Pharyngitis	Headache	Cytopenia	Hyperglycaemia	Oesophagitis	Myalgia	Haemoptysis	Constipation	Aplasia	Hyperuricaemia	Vomiting	Myocardial infarction	Neutropenia	Viral infection	Back pain	Blindness	Haemoglobin decreased	Lactic dehydrogenase activity increased	Fatal outcomes	Fatigue	Myelodysplastic syndrome	Weight decreased
	CID100003368	Acute coronary syndrome	Decreased appetite	Haemorrhage	Hyperhidrosis	Skin toxicity	Sensory loss	Malnutrition	Transient ischaemic attack	Diarrhoea	Body temperature increased	Sweating increased	Stevens-Johnson syndrome	Wrist drop	Opportunistic infection	Chills	Immunodeficiency	Discomfort	Renal function test abnormal	Visual disturbance	Absolute neutrophil count decreased	Dysuria	Blood uric acid increased	Neurotoxicity	Rash	Pharyngitis	Headache	Cytopenia	Hyperglycaemia	Oesophagitis	Myalgia	Haemoptysis	Constipation	Aplasia	Hyperuricaemia	Vomiting	Myocardial infarction	Neutropenia	Blindness	Haemoglobin decreased	Fatigue	Numbness	Myelodysplastic syndrome	Anaemia	Crystalluria	Flank pain	Musculoskeletal discomfort	Herpes zoster	Alveolitis allergic
	CID100003370	Decreased appetite	Diabetes mellitus	Ecchymosis	Haemorrhage	Hypernatraemia	Trauma	Hyperhidrosis	Nitrogen balance negative	Angiitis necrotising	Pancreatitis	Alkalosis hypokalaemic	Eruption	Diarrhoea	Haemoglobin	Dysgeusia	Pathological fracture	Sweating increased	Glucose tolerance impaired	Optic neuritis	Convulsion	Cataract subcapsular	Hyperchlorhydria	Anaphylactoid reaction	Spinal compression fracture	Insomnia	Measles	Glycosuria	Erythema facial	Intraocular pressure increased	Hirsutism	Muscular weakness	Muscle mass	Purpura	Skin striae	Steroid myopathy	Impaired healing	Anorexia	Anaphylactic shock	Infection	Vasculitis necrotising	Ulcer	Glaucoma	Erythema	Fat atrophy	Fluid retention	Rash	Vertigo	Headache
	CID100003372	Decreased appetite	Catatonia	Dermatitis atopic	Angioedema	Neurogenic bladder	Body temperature increased	Mitral valve incompetence	Hepatocellular injury	Anaphylactoid reaction	Eosinophilia	Cardiac arrest	Pigmentation disorder	Appetite absent	Ileus paralytic	Eczema	Akathisia	Purpura non-thrombocytopenic	Gynaecomastia	Headache	Constipation	Dyskinesia	Allergic skin reaction	Edema cerebral	Liver injury	Salivation	Photosensitivity reaction	Muscle rigidity	Psychotic behaviour	Tenderness	Pneumonia	Oedema peripheral	Agitation	Salivary hypersecretion	Upper respiratory tract infection	Blood creatine phosphokinase increased	Opisthotonus	Brain injury	Anaphylactic shock	Neuroleptic malignant syndrome	Glaucoma	Hypersensitivity	Skin disorder	Oculogyric crisis	Hypertension	Blood disorder	Menstruation irregular	Extrapyramidal disorder	Drowsiness
	CID100003373	Hyperhidrosis	Dysphonia	Scotoma	Panic attack	Tinnitus	Withdrawal symptom	Crying	Sweating increased	Anxiety attack	Insomnia	Junctional tachycardia	Epilepsy	Bradycardia	Chills	Crying abnormal	Discomfort	Affect lability	Redness	Dependence	Rash	Headache	Hallucination	Stupor	Hyperacusis	Vomiting	Flushing	Depersonalisation	Fatigue	Salivation	Ventricular extrasystoles	Sweating	Shivering	Visual impairment	Confusional state	Anger	Hearing impaired	Hypopnoea	Ill-defined disorder	Agitation	Salivary hypersecretion	Supraventricular tachycardia	Arrhythmia	Tetany	Hypersensitivity	Tension	Psychotic disorder	Chest pain	Vasodilation procedure
	CID100003375	Folliculitis	Allergic contact dermatitis	Pruritus	Dermatitis acneiform	Infection	Dermatitis	Miliaria	Hypertrichosis	Leukoderma	Skin atrophy	Dermatitis contact	Acneiform eruption	Dermatitis perioral	Skin striae	Secondary infection
	CID100003379	Decreased appetite	Glossitis	Candida infection	Dysphonia	Hyperhidrosis	Abdominal pain	Hoarseness	Sensory loss	Malnutrition	Diarrhoea	Dysmenorrhoea	Body temperature increased	Hyperkinesia	Heartburn	Insomnia	Throat sore	Anosmia	Chills	Discomfort	Eczema	Rash	Tachycardia nervous	Pharyngitis	Capillary fragility	Headache	Pleurisy	Cataract	Vaginal inflammation	Myalgia	Oropharyngeal discomfort	Constipation	Stinging	Sneezing	Vomiting	Back pain	Fatigue	Numbness	Sweating	Musculoskeletal discomfort	Nasopharyngitis	Candida albicans infection	Pneumonia	Oedema peripheral	Mouth irritation	Ill-defined disorder	Agitation	Cold symptoms	Upper respiratory tract infection
	CID100003380	Hyperhidrosis	Drowsiness	Tremor	Sweating	Angioedema	Amnesia	Malaise	Tachycardia	Orthostatic hypotension	Asthenia	Confusional state	Somnolence	Ataxia	Emotional distress	Dry mouth	Ill-defined disorder	Dizziness	Agitation	Disorientation	Unsteadiness	Muscular weakness	Diplopia	Discomfort	Anxiety	Feeling abnormal	Rash	Irritability	Delusion	Headache	Nightmare	Psychotic disorder	Balance disorder	Hallucination	Hiccups	Hangover	Aggression	Slurred speech	Sleep disturbance	Dermatitis	Hypotension	Dysarthria	Sleep disorder	Fatigue
	CID100003381	Photophobia	Endophthalmitis	Ear canal erythema	Taste metallic	Malnutrition	Diarrhoea	Eye swelling	Mediastinal disorder	Body temperature increased	Condition aggravated	External ear disorder	Ulcerative keratitis	Acneiform eruption	Maculopathy	Secondary infection	Panophthalmitis	Visual disturbance	Dermatitis acneiform	Eczema	Nerve injury	Rash	Headache	Chemosis	Dry eye	Eye pruritus	Device expulsion	Cataract	Procedural complication	Folliculitis	Infestation	Ear discomfort	Vomiting	Hypertrichosis	Viral infection	Back pain	Lacrimation	Musculoskeletal discomfort	Skin irritation	Miliaria	Vitreous haemorrhage	Conjunctival hyperaemia	Alopecia	Visual impairment	Nasopharyngitis	Migration of implant	Eye irritation	Choroidal detachment	Wound
	CID100003382	Telangiectasia	Application site burn	Miliaria	Eruption	Pain	Nasopharyngitis	Cataract subcapsular	Condition aggravated	Application site pain	Skin exfoliation	Glycosuria	Acneiform eruption	Dizziness	Skin striae	Secondary infection	Dermatitis acneiform	Infection	Erythema	Atrophy	Immune system disorder	Rash	Hypersensitivity	Leukoderma	Cushing's syndrome	Unspecified disorder of skin and subcutaneous tissue	Dermatitis contact	Headache	Skin disorder	Hyperglycaemia	Skin tightness	Application site reaction	Nervous system disorder	Folliculitis	Allergic contact dermatitis	Pruritus	Dermatitis	Itch burning	Hypertrichosis	Skin atrophy	Nasal congestion	Swelling	Dry skin	Dermatitis perioral	Secondary adrenocortical insufficiency
	CID100003384	Uveitis	Endophthalmitis	Acute uveitis	Scotoma	Eye swelling	Mydriasis	Conjunctival hyperaemia	Dysgeusia	Pain	Eye disorder	Visual impairment	Foreign body sensation in eyes	Cataract subcapsular	Eye irritation	Lacrimation increased	Ocular discomfort	Iridocyclitis	Keratitis	Anterior uveitis	Eyelid oedema	Ulcerative keratitis	Eye pain	Impaired healing	Erythema of eyelid	Sensation of foreign body	Visual disturbance	Glaucoma	Nerve injury	Rash	Hypersensitivity	Posterior subcapsular cataract	Eye pruritus	Eye discharge	Cataract	Eye infection	Vision blurred	Stinging	Dermatitis	Viral infection	Ocular hyperaemia	Conjunctivitis	Hyperadrenocorticism
	CID100003385	Acute coronary syndrome	Decreased appetite	Haemorrhage	Application site burn	Photophobia	Sensory loss	Amnesia	Diarrhoea	Onychomadesis	Body temperature increased	Heartburn	Extravasation	Insomnia	Emotional distress	Eosinophilia	Cardiac arrest	Disorientation	Muscular weakness	Nail changes	Discomfort	Osteoarthritis	Necrosis	Rash	Pharyngitis	Dermatitis bullous	Headache	Oesophagitis	Myalgia	Pemphigoid	Infestation	Stinging	Vomiting	Myocardial infarction	Acute pulmonary oedema	Arteriospasm coronary	Swelling	Numbness	Lacrimation	Photosensitivity reaction	Anaemia	Cardiotoxicity	Skin irritation	Thrombocytopenia	Musculoskeletal discomfort	Sudden death	Alopecia	Febrile neutropenia	Nasopharyngitis
	CID100003386	Hemorrhage of colon	Panic attack	Pleural effusion	Dependence psychological	Sweating increased	Skin hypertrophy	Hyperchlorhydria	Anaphylactoid reaction	Azoospermia	Cramps of lower extremities	Neuralgia	Glycosuria	Rectal haemorrhage	Circumoral paresthesia	Cerebration impaired	Pelvic pain	Movement disorder	Cystitis	Rash	Gynaecomastia	Pharyngitis	Paralysis	Drug tolerance	Salpingitis	Cataract	Ejaculation disorder	Feeling jittery	Pulmonary oedema	Foetal alcohol syndrome	Liver injury	Cystitis noninfective	Breast feeding	Depersonalisation	Bruxism	Cerebral ischaemia	Hyporeflexia	Aphthous stomatitis	Protrusion tongue	Serum sickness	Ulcer haemorrhage	Fungal skin infection	Salivary hypersecretion	Purpura	Neck pain	Upper respiratory tract infection	Arrhythmia	Infection	Erythema multiforme
	CID100003387	Haemorrhage	Libido decreased	Cholesterol serum elevated	Amenorrhoea	Haemoglobin	Coma hepatic	Alopecia	Anaphylactoid reaction	Virilism	Azoospermia	Paresthesia generalized	Nausea	Clotting	Enlarged clitoris	Disturbance in sexual arousal	Hirsutism	Anaphylactic shock	Polycythaemia	Anxiety	Gynaecomastia	Hypersensitivity	Coagulopathy	Headache	Jaundice cholestatic	Seborrhoeic dermatitis	Peliosis hepatis	Paraesthesia	Androgenetic alopecia	Menstruation irregular	Oligospermia	Blood cholesterol increased
	CID100003388	Decreased appetite	Diabetes mellitus	Hyperhidrosis	Catatonia	Angioedema	Neurogenic bladder	Body temperature increased	Sweating increased	Mitral valve incompetence	Hepatocellular injury	Anaphylactoid reaction	Spasmodic dysphonia	Eosinophilia	Cardiac arrest	Laryngeal dystonia	Epigastric discomfort	Pigmentation disorder	Appetite absent	Ileus paralytic	Eczema	Akathisia	Purpura non-thrombocytopenic	Gynaecomastia	Headache	Hypothermia	Constipation	Stupor	Dyskinesia	Vomiting	Edema cerebral	Liver injury	Salivation	Dystonic reaction	Photosensitivity reaction	Muscle rigidity	Psychotic behaviour	Protrusion tongue	Lupus erythematosus	Tenderness	Confusional state	Pneumonia	Oedema peripheral	Agitation	Salivary hypersecretion	Upper respiratory tract infection	Blood creatine phosphokinase increased	Opisthotonus	Arrhythmia
	CID100003392	Folliculitis	Allergic contact dermatitis	Pruritus	Infection	Dermatitis	Rash	Miliaria	Hypersensitivity	Hypertrichosis	Leukoderma	Dermatitis contact	Skin atrophy	Eruption	Dermatitis perioral	Skin striae	Skin discolouration	Secondary infection
	CID100003393	Decreased appetite	Apprehension	Hyperhidrosis	Drowsiness	Talkativeness	Sweating	Musculoskeletal discomfort	Euphoric mood	Syncope	Diarrhoea	Dysgeusia	Hyperkinesia	Agranulocytosis	Asthenia	Withdrawal syndrome	Staggering gait	Anaphylactoid reaction	Confusional state	Heartburn	Arthralgia	Somnolence	Ataxia	Nervousness	Dyspnoea	Nausea	Thinking abnormal	Taste bitter	Lethargy	Abdominal discomfort	Dry mouth	Dizziness	Agitation	Disorientation	Mental disability	Salivary hypersecretion	Phosphatase alkaline increased	Drug intolerance	Gait disturbance	Anorexia	Anaphylactic shock	Anxiety	Dyspepsia	Upset stomach	Coma	Feeling abnormal	Rash	Irritability	Tension
	CID100003394	Acute coronary syndrome	Decreased appetite	Ecchymosis	Glossitis	Haemorrhage	Hyperhidrosis	Abdominal pain	Photophobia	Endophthalmitis	Angioedema	Pancreatitis	Amnesia	Diarrhoea	Tubulointerstitial nephritis	Body temperature increased	Tinnitus	Stevens-Johnson syndrome	Heartburn	Insomnia	Neuralgia	Eosinophilia	Emotional distress	Rectal haemorrhage	Anorectal discomfort	Chills	Muscular weakness	Meningitis	Vulvovaginitis	Discomfort	Affect lability	Osteoarthritis	Arthritis	Dysuria	Distress gastrointestinal	Eczema	Blood uric acid increased	Discomfort rectal	Cystitis	Rash	Pharyngitis	Headache	Hyperglycaemia	Inflammatory bowel disease	Urethritis	Hallucination	Colitis	Oesophagitis	Vaginal inflammation
	CID100003397	Decreased appetite	Diabetes mellitus	Ecchymosis	Bullous eruption	Diarrhoea	Insomnia	Rectal haemorrhage	Discomfort	Breast tenderness	Cystitis	Rash	Gynaecomastia	Dermatitis bullous	Headache	Hyperglycaemia	Breast neoplasm	Constipation	Vomiting	Injection site irritation	Liver injury	Cystitis noninfective	Fatigue	Libido decreased	Photosensitivity reaction	Anaemia	Herpes zoster	Thrombocytopenia	Metastatic carcinoma	Anaemia macrocytic	Confusional state	Oedema peripheral	Hepatic necrosis	Ill-defined disorder	Proctitis	Jaundice	Tension	Skin disorder	Interstitial lung disease	Hypertension	Dermatitis	Urine color abnormal	Traumatic liver injury	Aspartate aminotransferase increased	Drowsiness	Toxic epidermal necrolysis	Blood urea increased	Hepatic encephalopathy	Carcinoma
	CID100003399	Diabetes mellitus	Candida infection	Dysphonia	Abdominal pain	Dermatitis atopic	Hoarseness	Pustular psoriasis	Angioedema	Malnutrition	Diarrhoea	Mediastinal disorder	Bronchospasm paradoxical	Body temperature increased	Hyperkinesia	Anaphylactoid reaction	Throat sore	Sinus pain	Osteopenia	Acneiform eruption	Secondary infection	Discomfort	Perennial allergic rhinitis	Dermatitis acneiform	Eczema	Immune system disorder	Rash	Pharyngitis	Endocrine disorder	Dermatitis bullous	Headache	Hyperglycaemia	Rash erythematous	Cataract	Folliculitis	Oropharyngeal discomfort	Infestation	Stinging	Sneezing	Menopause	Vomiting	Hypertrichosis	Viral infection	Contusion	Fracture	Lacrimation	Skin irritation	Telangiectasis facial	Miliaria
	CID100003403	Decreased appetite	Hyperhidrosis	Tooth disorder	Trauma	Abdominal pain	Rhabdomyolysis	Angioedema	Immune-mediated necrotising myopathy	Pancreatitis	Amnesia	Diarrhoea	Body temperature increased	Breast disorder	Stevens-Johnson syndrome	Muscle swelling	Ophthalmoplegia	Heartburn	Insomnia	Eosinophilia	Drug reaction with eosinophilia and systemic symptoms	Chills	Muscular weakness	Cognitive impairment	Hepatic cancer	Discomfort	Osteoarthritis	Arthritis	Eczema	Immune system disorder	Rash	Gynaecomastia	Pharyngitis	Dermatitis bullous	Headache	Cataract	Hypersensitive syndrome	Myalgia	Infestation	Constipation	Abdominal pain upper	Vomiting	Back pain	Flushing	Fatigue	Photosensitivity reaction	Sweating	Musculoskeletal discomfort	Thrombocytopenia
	CID100003404	Coronary artery disease	Dysphonia	Crying	Sweating increased	Cramps of lower extremities	Neuralgia	Rectal haemorrhage	Breath odour	Hepatic function abnormal	Pelvic pain	Cystitis	Rash	Toothache	Pharyngitis	Paralysis	Ejaculation disorder	Feeling jittery	Supraventricular extrasystoles	Administration site reaction	Obsessive thoughts	Cystitis noninfective	Depersonalisation	Bruxism	Hyporeflexia	Sudden death	Cardiac fibrillation	Ache	Salivary hypersecretion	Purpura	Neck pain	Upper respiratory tract infection	Somnolence neonatal	Arrhythmia	Infection	Breast pain	Erythema multiforme	Upset stomach	Irritability	Mental disorder	Psoriasis	Schizophreniform disorder	Face oedema	Slurred speech	Hypertension	Urinary tract infection	Dysarthria	Calculus of kidney	Akinesia
	CID100003405	Decreased appetite	Overactivity	Judgement impaired	Dysgeusia	Malaise	Flatulence	Convulsion	Confusional state	Dyspnoea	Nausea	Ill-defined disorder	Agitation	Sensitisation	Discomfort	Anaphylactic shock	Anorexia	Bad taste	Erythema	Dyspepsia	Feeling abnormal	Rash	Depression	Irritability	Digestion impaired	Vitamin B12 deficiency	Abdominal distension	Pruritus	Dermatitis	Gastrointestinal disorder	Bronchospasm	Excitement
	CID100003406	Decreased appetite	Drowsiness	Abdominal pain	Anaemia	Anuria	Taste metallic	Transaminases increased	Diarrhoea	Dysgeusia	Pain	Visual impairment	Body temperature increased	Tachycardia	Sinus bradycardia	Convulsion	Lymphangitis	Heartburn	Somnolence	Nausea	Disseminated intravascular coagulation	Eosinophilia	Phlebosclerosis	Dizziness	Agitation	Bradycardia	Hypereosinophilia	Visual disturbance	Bad taste	Anxiety	Dyspepsia	Rash	Vertigo	Pharyngitis	Gastrointestinal pain	Headache	Application site reaction	Lightheadedness	Hiccups	Transaminitis	Nystagmus	Hangover	Vision blurred	Shock	Dermatitis	Vomiting	Hypotension	Back pain	Flushing
	CID100003410	Acute coronary syndrome	Dysphonia	Trauma	Candida infection	Abdominal pain	Angioedema	Malnutrition	Diarrhoea	Mediastinal disorder	Bronchospasm paradoxical	Body temperature increased	Skin hypertrophy	Viral upper respiratory tract infection	Insomnia	Cramps of lower extremities	Rectal haemorrhage	Cerebral infarction	Glycosuria	Circumoral paresthesia	Hernia	Musculoskeletal stiffness	Sputum increased	Pharyngitis streptococcal	Pelvic pain	Discomfort	Arthritis	Immune system disorder	Cystitis	Rash	Pharyngitis	Paralysis	Headache	Hyperglycaemia	Breast neoplasm	Atrial flutter	Atrioventricular block	Myalgia	Blood pressure increased	Constipation	Sleep disturbance	Vomiting	Myocardial infarction	Viral infection	Back pain	Cystitis noninfective	Hyperlipidaemia	Fatigue	Ventricular extrasystoles
	CID100003414	Decreased appetite	Candida infection	Diabetes insipidus	Hyperhidrosis	Abdominal pain	Rhabdomyolysis	Muscle contractions involuntary	Pancreatitis	Amnesia	Diarrhoea	Electrolyte imbalance	Body temperature increased	Sweating increased	Stevens-Johnson syndrome	Insomnia	Cramps of lower extremities	Hypophosphataemia	Rectal haemorrhage	Cardiac arrest	Chills	Muscular weakness	Meningitis	Discomfort	Nephrotoxicity	Dysuria	Urinary retention	Rash	Aphasia	Respiratory insufficiency	Pharyngitis	Hypomagnesaemia	Dermatitis bullous	Headache	Rash erythematous	Grand mal convulsion	Blood alkaline phosphatase increased	Hallucination	WBC abnormal NOS	Myalgia	Haemoptysis	Constipation	Blood creatinine increased	Stupor	Bacterial infection	Vomiting	Neutropenia	Vesiculobullous rash	Back pain
	CID100003417	Haematocrit decreased	Decreased appetite	Ear disorder	Abdominal pain	Angioedema	Musculoskeletal discomfort	Diarrhoea	Influenza	Pain	Body temperature increased	Aplastic anaemia	Asthenia	Flatulence	Optic neuritis	Rhinitis	Asthma	Insomnia	Nervousness	Hepatic necrosis	Somnolence	Hearing impaired	Nausea	Eosinophilia	Eosinophil count increased	Menstrual disorder	Alanine aminotransferase increased	Dry mouth	Platelet count decreased	Dizziness	Haematuria	Phosphatase alkaline increased	White blood cell count decreased	Anaphylactic shock	Anorexia	Infection	Abnormal faeces	Dysuria	Deafness	Vaginal infection	Dyspepsia	Rash	Pharyngitis	Gastrointestinal pain	Headache	Tension	Skin disorder	Blood alkaline phosphatase increased	Vaginal inflammation
	CID100003419	Acute coronary syndrome	Ecchymosis	Diabetes mellitus	Haemorrhage	Dysphonia	Hyperhidrosis	Abdominal pain	Decreased appetite	Hoarseness	Sensory loss	Trauma	Angioedema	Pancreatitis	Transient ischaemic attack	Diarrhoea	Creatinine increased	Tubulointerstitial nephritis	Body temperature increased	Breast disorder	Pemphigus	Tinnitus	Sweating increased	Stevens-Johnson syndrome	Anaphylactoid reaction	Heartburn	Insomnia	Cerebral infarction	Eosinophilia	Hypovolaemia	Cardiac arrest	Breath odour	Serositis	Bradycardia	Chills	Muscular weakness	Discomfort	Affect lability	Acral erythema	Bad taste	Arthritis	Sexual dysfunction	Rash	Palmar-plantar erythrodysaesthesia syndrome	Pharyngitis	Monoparesis	Dermatitis bullous	Headache	Pleurisy
	CID100003425	Decreased appetite	Weight decreased	Abdominal pain	Mycosis fungoides	Anaemia	Cardiac disorder	Thrombocytopenia	Syncope	Malnutrition	Diarrhoea	Cough	Candida sepsis	Mediastinal disorder	Dysgeusia	Febrile neutropenia	Body temperature increased	Tachycardia	Renal failure acute	Asthenia	Death	Hyperbilirubinaemia	Cardiogenic shock	Pneumonia	Oedema peripheral	Arrhythmia supraventricular	Blood and lymphatic system disorders	Septic shock	Pulmonary embolism	Hyperuricaemia	Dyspnoea	Nausea	Hypophosphataemia	Alanine aminotransferase increased	Hypokalaemia	Myocardial ischaemia	Disease progression	Dizziness	Device related infection	Chills	Dehydration	Cellulitis	Lymphopenia	Stomatitis	Catheter related infection	Anorexia	Infection	Central line infection	Blood uric acid increased
	CID100003440	Decreased appetite	Diabetes mellitus	Hyperhidrosis	Bullous eruption	Abdominal pain	Pancreatitis	Malnutrition	Diarrhoea	Tubulointerstitial nephritis	Body temperature increased	Tinnitus	Pseudo-Bartter syndrome	Stevens-Johnson syndrome	Ototoxicity	Anaphylactoid reaction	Disturbance in attention	Cramps of lower extremities	Hypochloraemia	Eosinophilia	Glycosuria	Hypovolaemia	Blood triglycerides increased	Epigastric discomfort	Muscular weakness	Cerebration impaired	Blood uric acid increased	Apathy	Immune system disorder	Urinary retention	Hypercoagulation	Rash	Drug eruption	Hypomagnesaemia	Dermatitis bullous	Headache	Hyperglycaemia	AGEP	Pemphigoid	Constipation	Blood creatinine increased	Hyperuricaemia	Metabolic alkalosis	Vomiting	Swelling	Fatigue	Photosensitivity reaction	Anaemia	Sweating
	CID100003443	Decreased appetite	Lacrimation	Abdominal pain	Anaemia	Rhabdomyolysis	Angioedema	Thrombocytopenia	Periorbital oedema	Diarrhoea	Pain	Reaction gastrointestinal	Eye burns	Eye disorder	Renal failure acute	Agranulocytosis	Flatulence	Myoglobin urine present	Loose stools	Lacrimation increased	Inflammation	Nausea	Lethargy	Dizziness	Staphylococcal skin infection	Eye pain	Muscular weakness	Arrhythmia	Anorexia	Discomfort	Redness	Vasospasm	Hepatobiliary disease	Erythema	Dyspepsia	Immune system disorder	Burning sensation	Rash	Bone disorder	Hypersensitivity	Unspecified disorder of skin and subcutaneous tissue	Gastrointestinal pain	Headache	Jaundice	Epigastric pain	Venospasm	Skin disorder	Drug interaction	Urticaria
	CID100003446	Dysphonia	Oesophageal spasm	Pericardial rub	Sweating increased	Skin hypertrophy	Cramps of lower extremities	Rectal haemorrhage	Glycosuria	Hepatic function abnormal	Circumoral paresthesia	Somnambulism	Seasonal allergy	Pelvic pain	Diabetic peripheral neuropathy	Body odor	Movement disorder	Cystitis	Rash	Aphasia	Gynaecomastia	Drug eruption	Pharyngitis	Paralysis	Eye pruritus	Cataract	Ejaculation disorder	Supraventricular extrasystoles	Pulmonary oedema	Blood creatinine increased	Cystitis noninfective	Breast feeding	Depersonalisation	Hepatitis cholestatic	Contusion	Mass	Hyporeflexia	Function kidney decreased	Gamma-glutamyltransferase increased	Hearing impaired	Retinal vein thrombosis	Fungal skin infection	Salivary hypersecretion	Proctitis	Neck pain	Purpura	Upper respiratory tract infection	Local swelling	Infection
	CID100003449	Decreased appetite	Haemorrhage	Hyperhidrosis	Retching	Abdominal pain	Muscle contractions involuntary	Malnutrition	Transient ischaemic attack	Diarrhoea	Body temperature increased	Tinnitus	Sinus bradycardia	Hyperkinesia	Suicide attempt	Insomnia	Paranoid reaction	Cramps of lower extremities	Rectal haemorrhage	Bradycardia	Cognitive impairment	Muscular weakness	Discomfort	Arthritis	Apathy	Immune system disorder	Urinary retention	Cystitis	Rash	Aphasia	Headache	Hyperglycaemia	Blood alkaline phosphatase increased	Hallucination	Cataract	Atrioventricular block	Supraventricular extrasystoles	Myalgia	Constipation	Abdominal pain upper	Vomiting	Back pain	Flushing	Cystitis noninfective	Infarction	Fatigue	Suicidal ideation	Weight decreased	Anaemia
	CID100003454	Decreased appetite	Haemorrhage	Hyperhidrosis	Abdominal pain	Photophobia	Rhabdomyolysis	Pneumocystis jirovecii pneumonia	Pancreatitis	Amnesia	Malnutrition	Diarrhoea	Creatinine increased	Mediastinal disorder	Pleural effusion	Body temperature increased	Tinnitus	Stevens-Johnson syndrome	Hyperkinesia	Insomnia	Cramps of lower extremities	Anosmia	Hypophosphataemia	Eosinophilia	Hepatic function abnormal	Cardiac arrest	Faecal incontinence	Chills	Musculoskeletal stiffness	Muscular weakness	Discomfort	Affect lability	Renal tubular disorder	Nephrotoxicity	Arthritis	Dysuria	Rash	Aphasia	Pharyngitis	Hypomagnesaemia	Postoperative complications NOS	Dermatitis bullous	Headache	Hyperglycaemia	Dry eye	Blood alkaline phosphatase increased	Hallucination	Injection site phlebitis	Cataract
	CID100003461	Acute coronary syndrome	Decreased appetite	Haemorrhage	Hyperhidrosis	Tendon reflex decreased	Dermatitis atopic	Diarrhoea	Creatinine increased	Mediastinal disorder	Pleural effusion	Body temperature increased	Stevens-Johnson syndrome	Microangiopathic haemolytic anaemia	Traffic accident	Anaphylactoid reaction	Insomnia	Extravasation	Azoospermia	Hepatic function abnormal	Disease progression	Flu symptoms	Chills	Lymphopenia	Discomfort	Lymphoma	Immune system disorder	Neurotoxicity	Rash	Pharyngitis	Hypomagnesaemia	Dermatitis bullous	Headache	Hyperglycaemia	Septic arthritis streptobacillus	Blood alkaline phosphatase increased	Reticulocytosis	Myalgia	Pulmonary oedema	Constipation	Blood creatinine increased	Blood bilirubin increased	Progressive renal failure	Vomiting	Myocardial infarction	Neutropenia	Back pain	Traumatic lung injury	Venoocclusive liver disease
	CID100003462	Acute coronary syndrome	Diarrhoea	Dysmenorrhoea	Body temperature increased	Tachycardia	Vaginal haemorrhage	Loose stools	Dyspnoea	Nausea	Dizziness	Chills	Muscular weakness	Anaphylactic shock	Abdominal pain lower	Uterine pain	Headache	Chest pain	Surgery	Palpitations	Surgical intervention	Vomiting	Myocardial infarction	Hypotension	Back pain	Flushing	Arteriospasm coronary
	CID100003463	Abdominal pain	Rhabdomyolysis	Infertility male	Angioedema	Pancreatitis	Diarrhoea	Mediastinal disorder	Reaction gastrointestinal	Breast disorder	Lupus-like syndrome	Eosinophilia	Muscular weakness	Hepatic cancer	Eczema	Synovitis	Rash	Headache	Blood alkaline phosphatase increased	Appendicitis	Colitis	Cataract	Myalgia	Blood bilirubin increased	Constipation	Bacterial infection	Abdominal pain upper	Vomiting	Antinuclear antibody increased	Fatigue	Weight decreased	Libido decreased	Photosensitivity reaction	Anaemia	Musculoskeletal discomfort	Thrombocytopenia	Alopecia	Peripheral vascular disorder	Nasopharyngitis	Blood and lymphatic system disorders	Confusional state	Liver function test abnormal	Blood creatine phosphokinase increased	Anaphylactic shock	Depression	Atrial fibrillation	Mental disorder	Jaundice	Tension
	CID100003467	Serum calcium decreased	Numbness	Decreased appetite	Nephropathy toxic	Weight decreased	Encephalopathy	Anaemia	Sensory loss	Myasthenia gravis-like syndrome	Thrombocytopenic purpura	Musculoskeletal discomfort	Thrombocytopenia	Conjunctival hyperaemia	Alopecia	Pulmonary fibrosis	Body temperature increased	Tinnitus	Visual impairment	Agranulocytosis	Hepatomegaly	Convulsion	Ear roaring	Anaphylactoid reaction	Confusional state	Application site pain	Myasthenic syndrome	Extravasation	Arthralgia	Hearing impaired	Nausea	Eosinophilia	Venous thrombosis	Lethargy	Hypokalaemia	Dizziness	Muscular weakness	Salivary hypersecretion	Purpura	Stomatitis	Nephrotoxicity	Fat necrosis	Tetany	Anaphylactic shock	Neuropathy peripheral	Visual disturbance	Deafness	Erythema	Pulmonary function test decreased
	CID100003475	Coronary artery disease	Acute coronary syndrome	Hyperhidrosis	Tooth disorder	Epigastric fullness	Abdominal pain	Porphyria hepatic	Hunger	Sensory loss	Angioedema	Malnutrition	Diarrhoea	Reaction gastrointestinal	Trembling	Body temperature increased	Tinnitus	Stevens-Johnson syndrome	Carpal tunnel syndrome	Lacrimal disorder	Heartburn	Disturbance in attention	Insomnia	Blood triglycerides increased	Glycosuria	Neuralgia	Hepatic function abnormal	Porphyria cutanea tarda	Erythropenia	Mastitis	Bradycardia	Faecal incontinence	Chills	Epigastric discomfort	Cerebration impaired	Discomfort	Visual disturbance	Osteoarthritis	Arthritis	Sticky skin	Eczema	Lipid metabolism disorder	Cystitis	Rash	Aphasia	Toothache	Pharyngitis	Headache	Inflicted injury
	CID100003476	Decreased appetite	Diabetes mellitus	Hyperhidrosis	Abdominal pain	Porphyria hepatic	Hunger	Thrombocytopenic purpura	Angioedema	Malnutrition	Diarrhoea	Reaction gastrointestinal	Sweating increased	Stevens-Johnson syndrome	Disturbance in attention	Insomnia	Eosinophilia	Hepatic function abnormal	Porphyria cutanea tarda	Erythropenia	Bradycardia	Cerebration impaired	Granulomatous liver disease	Sticky skin	Rash	Aphasia	Drug eruption	Dermatitis bullous	Headache	Lassitude	Vomiting	Hepatitis cholestatic	Hepatitis granulomatous	Fatigue	Photosensitivity reaction	Anaemia	Sweating	Thrombocytopenia	Eruption	Visual impairment	Aplastic anaemia	Cerebrovascular accident	Confusional state	Hypopnoea	Agitation	Shallow breathing	Mental disability	Cold sweat	Arrhythmia
	CID100003478	Decreased appetite	Hyperhidrosis	Abdominal pain	Porphyria hepatic	Diarrhoea	Hepatocellular injury	Haematochezia	Insomnia	Cramps of lower extremities	Hepatic function abnormal	Porphyria cutanea tarda	Chills	Discomfort	Visual disturbance	Dysuria	Eczema	Rash	Pharyngitis	Headache	Foetor hepaticus	Myalgia	Constipation	Abdominal pain upper	Vomiting	Liver injury	Flushing	Libido decreased	Photosensitivity reaction	Sweating	Musculoskeletal discomfort	Thrombocytopenia	Eruption	Visual impairment	Aplastic anaemia	Confusional state	Blood in stool	Ill-defined disorder	Gait disturbance	Arrhythmia	Hypersensitivity	Digestion impaired	Jaundice	Tension	Hypertension	Dermatitis	Paraesthesia	Hyponatraemia	Conjunctivitis
	CID100003488	Decreased appetite	Epigastric fullness	Hyperhidrosis	Abdominal pain	Porphyria hepatic	Thrombocytopenic purpura	Angioedema	Pancreatitis	Malnutrition	Diarrhoea	Reaction gastrointestinal	Sweating increased	Heartburn	Eosinophilia	Hepatic function abnormal	Porphyria cutanea tarda	Erythropenia	Visual disturbance	Arthritis	Granulomatous liver disease	Rash	Drug eruption	Dermatitis bullous	Headache	Myalgia	Vomiting	Blindness	Hepatitis cholestatic	Hepatitis granulomatous	Photosensitivity reaction	Anaemia	Renal impairment	Musculoskeletal discomfort	Thrombocytopenia	Eruption	Alopecia	Visual impairment	Kidney function abnormal	Aplastic anaemia	Confusional state	Hypopituitarism	Lactic acidosis	Purpura	Acute psychosis	Hypersensitivity	Digestion impaired	Jaundice	Cholestasis
	CID100003494	Retching	Hyperhidrosis	Abdominal pain	Photophobia	Malnutrition	Mediastinal disorder	Body temperature increased	Anaphylactoid reaction	Insomnia	Cardiac arrest	Affect lability	Dysuria	Urinary retention	Cystitis	Rash	Headache	Hyperglycaemia	Increased viscosity of bronchial secretion	Atrioventricular block	Infestation	Constipation	Vomiting	Hypohidrosis	Flushing	Cystitis noninfective	Fatigue	Sweating	Abnormal behaviour	Bloated feeling	Nasopharyngitis	Chapped lips	Confusional state	Pneumonia	Agitation	Dehydration	Upper respiratory tract infection	Sinusitis	Anaphylactic shock	Infection	Pallor	Upset stomach	Irritability	Impulse-control disorder	Hypersensitivity	Atrial fibrillation	Mental disorder	Dental caries	Tension
	CID100003510	Application site erythema	Decreased appetite	Retching	Hyperhidrosis	Abdominal pain	Malnutrition	Diarrhoea	Body temperature increased	Sinus bradycardia	Hepatocellular injury	Taste disorders	Ileus	Insomnia	Eosinophilia	Bradycardia	Chills	Sputum increased	Coagulation time prolonged	Discomfort	Dysuria	Rash	Headache	Grand mal convulsion	Atrioventricular block	Constipation	Vomiting	Dyskinesia	Liver injury	Flushing	Depersonalisation	Photosensitivity reaction	Ventricular extrasystoles	Anaemia	Sweating	Musculoskeletal discomfort	Thrombocytopenia	Alopecia	Visual impairment	Gamma-glutamyltransferase increased	Liver function test abnormal	Ill-defined disorder	Agitation	Sinusitis	Arrhythmia	Anaphylactic shock	Application site irritation	Infection	Hypersensitivity
	CID100003512	Candida infection	Systemic lupus erythematosus	Angioedema	Gastrointestinal haemorrhage	Proteinuria	Diarrhoea	Agranulocytosis	Asthenia	Hyperbilirubinaemia	Nephrotic syndrome	Confusional state	Nephrosis	Insomnia	Neuropathy	Nausea	Hepatic enzyme increased	Dizziness	Protein urine present	Oral candidiasis	Erythema multiforme	Neuropathy peripheral	Erythema	Dyspepsia	Feeling abnormal	Rash	Hypersensitivity	Coagulopathy	Headache	Hepatitis	Urticaria	Leukopenia	Epigastric distress	Dermatitis	Vomiting	Paraesthesia	Fatigue
	CID100003516	Discomfort	Rash	Dermatitis	Nausea	Vomiting	Headache	Dizziness	Calculus of kidney	Urticaria	Nephrolithiasis
	CID100003517	Decreased appetite	Diabetes mellitus	Haemorrhage	Abdominal pain	Angioedema	Periorbital oedema	Malnutrition	Peritonitis bacterial	Diarrhoea	Onychomadesis	Mediastinal disorder	Electrolyte imbalance	Body temperature increased	Breast disorder	Tinnitus	Hyperkinesia	Ileus	Hypochloraemia	Hypovolaemia	Hernia	Chills	Discomfort	Appetite absent	Redness	Catheter blockage	Eczema	Immune system disorder	Rash	Drug eruption	Hypomagnesaemia	Dermatitis bullous	Headache	Hyperglycaemia	Parathyroid disorder	Myalgia	Pulmonary oedema	Constipation	Infestation	Catheter site inflammation	Vomiting	Back pain	Peritonitis	Fatigue	Skin ulcer	Weight decreased	Noninfectious peritonitis	Anaemia	Musculoskeletal discomfort
	CID100003519	Acute coronary syndrome	Decreased appetite	Hyperhidrosis	Abdominal pain	Iritis	Amnesia	Diarrhoea	Retrosternal pain	Tinnitus	Insomnia	Cramps of lower extremities	Bradycardia	Testicular disorder	Discomfort	Affect lability	Immune system disorder	Rash	Headache	Hallucination	Atrioventricular block	Myalgia	Constipation	Abdominal pain upper	Vomiting	Myocardial infarction	Fatigue	Sweating	Musculoskeletal discomfort	Alopecia	Visual impairment	Cerebrovascular accident	Confusional state	Liver function test abnormal	Skin exfoliation	Ill-defined disorder	Agitation	Cardiac fibrillation	Leg pain	Purpura	Pallor	Upset stomach	Irritability	Hypersensitivity	Tension	Pollakiuria	Chest pain	Urinary incontinence	Hypersomnia
	CID100003520	Decreased appetite	Ecchymosis	Hyperhidrosis	Tremor	Abdominal pain	Anaemia	Sweating	Mood swings	Thrombocytopenia	Eruption	Diarrhoea	Tubulointerstitial nephritis	Trembling	Body temperature increased	Tachycardia	Azotaemia	Confusional state	Liver function test abnormal	Nervousness	Uremia	Ataxia	Throat sore	Nausea	Feeling cold	Dry mouth	Dizziness	Epigastric discomfort	Renal tubular necrosis	Purpura	Anorexia	Affect lability	Feeling abnormal	Rash	Abdominal cramps	Irritability	Atrial fibrillation	Gastric irritation	Tension	Chronic interstitial nephritis	Oropharyngeal pain	Psychotic disorder	Acute interstitial nephritis	Petechiae	Hallucination	Vascular purpura	Lightheadedness	Psychotic state	Folliculitis
	CID100003553	Ecchymosis	Miliaria	Cataract subcapsular	Pigmentation skin	Pyoderma	Acneiform eruption	Hirsutism	Muscular weakness	Skin striae	Secondary infection	Dermatitis acneiform	Infection	Pigmentation disorder	Erythema	Dermatitis infected	Burning sensation	Atrophy	Leukoderma	Dermatitis contact	Oedema	Folliculitis	Allergic contact dermatitis	Hypertension	Dermatitis	Hypertrichosis	Skin atrophy	Peptic ulcer	Swelling	Secondary adrenocortical insufficiency	Dermatitis perioral
	CID100003559	Decreased appetite	Hyperhidrosis	Catatonia	Vermiculation	Cogwheel rigidity	Muscle contractions involuntary	Malnutrition	Diarrhoea	Argininosuccinate synthetase deficiency	Mediastinal disorder	Dysmenorrhoea	Body temperature increased	Breast disorder	Sweating increased	Hyperkinesia	Hyperammonaemia	Insomnia	Hepatic function abnormal	Cardiac arrest	Musculoskeletal stiffness	Breast discomfort	Visual disturbance	Immune system disorder	Urinary retention	Akathisia	Rash	Sexual dysfunction	Gynaecomastia	Endocrine disorder	Headache	Hyperglycaemia	Grand mal convulsion	Hallucination	Cataract	Hypothermia	Constipation	Dyskinesia	Vomiting	Neutropenia	Sudden death, cause unknown	Weight decreased	Libido decreased	Photosensitivity reaction	Anaemia	Muscle rigidity	Thrombocytopenia	Abnormal behaviour	Sudden death
	CID100003598	Photosensitivity	Dermatitis	Redness	Photosensitivity reaction	Erythema
	CID100003623	Drowsiness	Photophobia	Cardiac disorder	Endophthalmitis	Incoherent	Pain	Eye disorder	Body temperature increased	Tachycardia	Hyperkinesia	Vasodilation	Convulsion	Ataxic gait	Confusional state	Eye irritation	Trisomy 21	Pulse irregular	Somnolence	Ataxia	Anhidrosis	Agitation	Eye pain	Disorientation	Intraocular pressure increased	Drug effect prolonged	Brain injury	Heart rate irregular	Eczema	Glaucoma	Urinary retention	Pulmonary function test decreased	Feeling abnormal	Rash	Bladder distension	Mental disorder	Oedema	Psychotic disorder	Eye discharge	Hallucination	Nervous system disorder	Vasodilation procedure	Mental aberration	Abdominal distension	Follicular conjunctivitis	Hyperpyrexia	Eye oedema	Stinging	Vision blurred
	CID100003636	Accommodation disorder	Angiopathy	Cardiac disorder	Angioedema	Diarrhoea	Mydriasis	Eye disorder	Visual impairment	Tachycardia	Disorder sight	Anaphylactoid reaction	Fixed drug eruption	Dyspnoea	Nausea	Dry mouth	Dizziness	Intraocular pressure increased	Anaphylactic shock	Retinal pigmentation	Glaucoma	Erythema	Immune system disorder	Urinary retention	Rash	Hypersensitivity	Unspecified disorder of skin and subcutaneous tissue	Drug eruption	Skin disorder	Urticaria	Pruritus	Urethral disorder	Shock	Dermatitis	Gastrointestinal disorder	Dyshidrotic eczema	Hypotension	Flushing	Urinary tract disorder	Fatal outcomes
	CID100003637	Decreased appetite	Sensory loss	Diarrhoea	Body temperature increased	Glomerulonephritis	Eosinophilia	Hepatic function abnormal	Disorientation	Chills	Discomfort	Dysuria	Ileus paralytic	Urinary retention	Rash	Headache	Hallucination	Myalgia	Constipation	Vomiting	Neutropenia	Flushing	Numbness	Lacrimation	Weight decreased	Anaemia	Musculoskeletal discomfort	Thrombocytopenia	Strangury	Pleuritic pain	Hepatomegaly	Ill-defined disorder	Agitation	Purpura	Retroperitoneal fibrosis	Depression	Hypersensitivity	Digestion impaired	Jaundice	Psychotic disorder	Polyneuropathy	Dermatitis	Cardiac failure congestive	Paraesthesia	Blood disorder	Conjunctivitis	Tremor	Proteinuria	Joint swelling
	CID100003639	Acute coronary syndrome	Decreased appetite	Ecchymosis	Hyperhidrosis	Abdominal pain	Rhabdomyolysis	Angioedema	Pancreatitis	Diarrhoea	Tubulointerstitial nephritis	Electrolyte imbalance	Body temperature increased	Tinnitus	Sinus bradycardia	Stevens-Johnson syndrome	Insomnia	Glycosuria	Epigastric discomfort	Muscular weakness	Musculoskeletal stiffness	Coxalgia	Discomfort	Arthritis	Blood uric acid increased	Dry cough	Toothache	Rash	Headache	Hyperglycaemia	Myalgia	Pulmonary oedema	Constipation	Blood creatinine increased	Stinging	Hyperuricaemia	Vomiting	Myocardial infarction	Back pain	Flushing	Swelling	Libido decreased	Photosensitivity reaction	Anaemia	Sweating	Musculoskeletal discomfort	Thrombocytopenia	Alopecia	Xanthopsia
	CID100003640	Acute coronary syndrome	Decreased appetite	Diabetes mellitus	Ecchymosis	Haemorrhage	Trauma	Abdominal pain	Skin scaly	Hyperhidrosis	Schizophrenia	Nitrogen balance negative	Angioedema	Application site burn	Pancreatitis	Malnutrition	Diarrhoea	Electrolyte imbalance	Body temperature increased	Withdrawal symptom	Dependence psychological	Sweating increased	Herpes virus infection	Thromboembolism	Anaphylactoid reaction	Paraparesis	Steroid withdrawal syndrome	Insomnia	Opportunistic infection	Personality change	Tendon rupture	Erythema facial	Glycosuria	Rectal haemorrhage	Oesophagitis ulcerative	Cardiac arrest	Acneiform eruption	Epilepsy	Tooth erosion	Hirsutism	Muscular weakness	Cognitive impairment	Bradycardia	Meningitis	Unspecified disorder of intestine	Secondary infection	Discomfort	Affect lability	Osteoarthritis
	CID100003642	Telangiectasia	Miliaria	Acneiform eruption	Intraocular pressure increased	Purpura	Skin striae	Secondary infection	Dermatitis acneiform	Infection	Hypersensitivity	Rosacea	Leukoderma	Dermatitis contact	Vascular purpura	Cataract	Folliculitis	Allergic contact dermatitis	Pruritus	Dermatitis	Hypertrichosis	Viral infection	Skin atrophy	Rebound effect	Dermatitis perioral
	CID100003647	Decreased appetite	Photosensitivity reaction	Angiitis necrotising	Pancreatitis	Thrombocytopenia	Diarrhoea	Xanthopsia	Orthostatic hypotension	Agranulocytosis	Aplastic anaemia	Asthenia	Nausea	Glycosuria	Dizziness	Agitation	Epigastric discomfort	Purpura	Anorexia	Cutaneous vasculitis	Vasculitis necrotising	Blood uric acid increased	Rash	Cramp muscle	Hypersensitivity	Vertigo	Gastric irritation	Jaundice	Headache	Hyperglycaemia	Vascular purpura	Urticaria	Jaundice cholestatic	Constipation	Leukopenia	Hyperuricaemia	Dermatitis	Vomiting	Muscle spasms	Vasculitis	Photosensitivity
	CID100003648	Circulatory depression	Decreased appetite	Hyperhidrosis	Abdominal pain	Post herpetic neuralgia	Angioedema	Muscle contractions involuntary	Malnutrition	Addison's disease	Amnesia	Diarrhoea	Panic attack	Cutis anserina	Mediastinal disorder	Bezoar	Body temperature increased	Breast disorder	Tinnitus	Withdrawal symptom	Dependence psychological	Sweating increased	Haematochezia	Anaphylactoid reaction	Ileus	Disturbance in attention	Insomnia	Paranoid reaction	Hypotonia	Cramps of lower extremities	VT	Cardiac arrest	Disorientation	Bradycardia	Chills	Urethral stenosis	Muscular weakness	Impaired gastric emptying	Breakthrough pain	Yawning	Affect lability	Discomfort	Osteoarthritis	Visual disturbance	Dysuria	Ileus paralytic	Apathy	Blood uric acid increased	Immune system disorder
	CID100003652	Excitability	Decreased appetite	Haemorrhage	Bullous eruption	Abdominal pain	Photophobia	Angioedema	Scotoma	Malnutrition	Diarrhoea	Reaction gastrointestinal	Hepatitis fulminant	Body temperature increased	Tinnitus	Stevens-Johnson syndrome	Hepatocellular injury	Throat sore	Eosinophilia	Halo vision	Hepatic function abnormal	Muscular weakness	Maculopathy	Affect lability	Visual disturbance	Neural hearing loss	Pigmentation disorder	Appetite absent	Rash	Abdominal cramps	Drug eruption	Neuromyopathy	Edema transient	Dermatitis bullous	Headache	Paralysis	Lassitude	Corneal sensitivity decreased	Foetor hepaticus	Oropharyngeal discomfort	Abdominal pain upper	Vomiting	Contusion	Fatigue	Central scotoma	Weight decreased	Photosensitivity reaction	Porphyrin metabolism disorder	Ear buzzing
	CID100003657	Decreased appetite	Haemorrhage	Pancreatitis	Diarrhoea	Creatinine increased	Dermatitis radiation NOS	Body temperature increased	Breast disorder	Azoospermia	Emotional distress	Erythema facial	Hypersplenism	Disorientation	Epigastric discomfort	Chills	Discomfort	Dysuria	Blood uric acid increased	Rash	Leukaemia	Hypomagnesaemia	Dermatitis bullous	Headache	Hallucination	Anaemia megaloblastic	Chronic myeloid leukaemia	Pulmonary oedema	Constipation	Blood creatinine increased	Infestation	Hyperuricaemia	Vomiting	Neutropenia	Distress	Oligospermia	Skin ulcer	Fatigue	Anaemia	Folate deficiency	Thrombocytopenia	Eruption	Nail pigmentation	Alopecia	Lupus erythematosus	Febrile neutropenia	Fibrosis	Tenderness	Blood and lymphatic system disorders
	CID100003658	Drowsiness	Tremor	Stupor	Fixed drug eruption	Somnolence	Rash	Dermatitis	Hypersensitivity	Drug eruption	Hypotension	Headache	Dry mouth	Depressed level of consciousness	Hallucination	Urticaria	Convulsion
	CID100003661	Acute coronary syndrome	Strabismus	Hyperhidrosis	Abdominal pain	Photophobia	Angioedema	Amnesia	Diarrhoea	Retrosternal pain	Body temperature increased	Hyperkinesia	Heartburn	Insomnia	Junctional tachycardia	Cardiac arrest	Disorientation	Bradycardia	Impaired gastric emptying	Osteoarthritis	Dysuria	Ileus paralytic	Eczema	Urinary retention	Rash	Keratoconjunctivitis sicca	Paralysis	Heat intolerance	Headache	Dry eye	Hyperglycaemia	Rash erythematous	Hallucination	Skin warm	Follicular conjunctivitis	Supraventricular extrasystoles	Pulmonary oedema	Constipation	Blood pressure increased	Stupor	Stinging	Vomiting	Hypohidrosis	Myocardial infarction	Haemoglobin increased	Blindness	Flushing	Haemoglobin decreased	Swelling
	CID100003672	Acute coronary syndrome	Decreased appetite	Crohn's disease	Ecchymosis	Glossitis	Haemorrhage	Abdominal pain	Dysphonia	Hoarseness	Hyperhidrosis	Angioedema	Scotoma	Pancreatitis	Malnutrition	Diarrhoea	Oesophageal spasm	Creatinine increased	Mediastinal disorder	Tubulointerstitial nephritis	Tinnitus	Sinus bradycardia	Stevens-Johnson syndrome	Hyperkinesia	Nephrotic syndrome	Hepatocellular injury	Glomerulonephritis	Hepatorenal syndrome	Anaphylactoid reaction	Ileus	Heartburn	Intraventricular haemorrhage	Insomnia	Neuralgia	Eosinophilia	Glycosuria	Hepatic function abnormal	Rectal haemorrhage	Disorientation	Chills	Musculoskeletal stiffness	Cognitive impairment	Renal tubular necrosis	Discomfort	Affect lability	Visual disturbance	Bad taste	Arthritis	Dysuria
	CID100003675	Erectile dysfunction	Hypernatraemia	Drowsiness	Hyperhidrosis	Tremor	Sweating	Schizophrenia	Muscle rigidity	Anorgasmia	Euphoric mood	Hypertonia	Body temperature increased	Tachycardia	Malaise	Orthostatic hypotension	Asthenia	Lupus-like syndrome	Withdrawal syndrome	Convulsion	Hepatocellular injury	Repetitive speech	Insomnia	Somnolence	Nervousness	Ataxia	Nausea	Hyperreflexia	Metabolic acidosis	Dry mouth	Ill-defined disorder	Dizziness	Agitation	Blood creatine phosphokinase increased	Discomfort	Creatine phosphokinase increased	Weight increased	Anxiety	Glaucoma	Urinary retention	Dyspepsia	Coma	Rash	Feeling abnormal	Muscle twitching	Digestion impaired	Delirium toxic	Jaundice	Headache
	CID100003676	Haemorrhage	Neurological symptom	Dysphonia	Hyperhidrosis	Hoarseness	Sensory loss	Angioedema	Taste metallic	Peripheral nerve injury	Tinnitus	Sweating increased	Respiratory paralysis	Anaphylactoid reaction	Hypoaesthesia oral	Throat sore	Endotracheal intubation complication	Circumoral paresthesia	Cardiac arrest	Disorientation	Bradycardia	Chills	Meningitis	Visual disturbance	Osteoarthritis	Redness	Nerve injury	Immune system disorder	Urinary retention	Neurotoxicity	Rash	Paralysis	Dermatitis bullous	Headache	Cauda equina syndrome	Atrioventricular block	Oropharyngeal discomfort	Hyperacusis	Spinal anaesthesia	Vomiting	Back pain	Flushing	Contusion	Cranial nerve paralysis	Numbness	Skin irritation	Pain worsened	Shivering	Apnoea
	CID100003685	Acute coronary syndrome	Haemorrhage	Decreased appetite	Abdominal pain	Malnutrition	Diarrhoea	Body temperature increased	Thromboembolism	Extravasation	Hepatic function abnormal	Chills	Acral erythema	Lymphoma	Blood uric acid increased	Necrosis	Immune system disorder	Palmar-plantar erythrodysaesthesia syndrome	Rash	Abdominal cramps	Leukaemia	Headache	Colitis	Oesophagitis	Myocarditis	Atrioventricular block	Aplasia	Hyperuricaemia	Vomiting	Myocardial infarction	Neutropenia	Instability vasomotor	Flushing	Myelodysplastic syndrome	Anaemia	Cardiotoxicity	Thrombocytopenia	Alopecia	Non-Hodgkin's lymphoma	Febrile neutropenia	Blood and lymphatic system disorders	Gastrointestinal toxicity	Alopecia reversible	Cardiomyopathy	Dehydration	Arrhythmia	Anaphylactic shock	Infection	Embolism
	CID100003687	Follicular conjunctivitis	Eye irritation	Blepharitis	Conjunctival hyperaemia	Swelling	Conjunctivitis
	CID100003690	Acute coronary syndrome	Decreased appetite	Haemorrhage	Hyperhidrosis	Leukoencephalopathy	Abdominal pain	Catatonia	Rhabdomyolysis	Angioedema	Pancreatitis	Amnesia	Premature menopause	Diarrhoea	Panic attack	Malnutrition	Mediastinal disorder	Tubulointerstitial nephritis	Pleural effusion	Hepatitis fulminant	Body temperature increased	Breast disorder	Tinnitus	Stevens-Johnson syndrome	Bladder irritation	Renal neoplasm	Caecitis	Bundle branch block right	Ileus	Extravasation	Azoospermia	Hypophosphataemia	Neuralgia	Hepatic function abnormal	Cardiac arrest	Ovulation disorder	Disorientation	Faecal incontinence	Chills	Bradycardia	Renal tubular necrosis	Infusion site reactions	Discomfort	Nephrotoxicity	Renal tubular disorder	Osteoarthritis	Movement disorder	Dysuria	Lymphoma
	CID100003696	Acute coronary syndrome	Decreased appetite	Hyperhidrosis	Abdominal pain	Dermatitis atopic	Sensory loss	Malnutrition	Diarrhoea	Mediastinal disorder	Body temperature increased	Breast disorder	Tinnitus	Withdrawal symptom	Paresthesia of limbs	Insomnia	Eosinophilia	Disorientation	Discomfort	Affect lability	Ileus paralytic	Immune system disorder	Urinary retention	Rash	Abdominal cramps	Gynaecomastia	Endocrine disorder	Headache	Testicular swelling	Hallucination	Atrioventricular block	Infestation	Constipation	Blood pressure increased	Sleep disturbance	Vomiting	Myocardial infarction	Flushing	Fatigue	Numbness	Weight decreased	Libido decreased	Photosensitivity reaction	Thrombocytopenia	Alveolitis allergic	Sudden death	Alopecia	Cerebrovascular accident	Confusional state
	CID100003702	Decreased appetite	Diabetes mellitus	Candida infection	Ecchymosis	Hyperhidrosis	Abdominal pain	Tooth disorder	Photophobia	Rhabdomyolysis	Bullous eruption	Angioedema	Lithium toxicity	Pancreatitis	Amnesia	Malnutrition	Diarrhoea	Tubulointerstitial nephritis	Dysmenorrhoea	Electrolyte imbalance	Body temperature increased	Tinnitus	Sinus bradycardia	Stevens-Johnson syndrome	Insomnia	Hypochloraemia	Glycosuria	Hypovolaemia	Hernia	Epigastric discomfort	Blood glucose increased	Muscular weakness	Discomfort	Visual disturbance	Osteoarthritis	Arthritis	Dysuria	Blood uric acid increased	Cystitis	Rash	Pharyngitis	Dermatitis bullous	Headache	Hyperglycaemia	Atrial flutter	Oesophagitis	Vaginal inflammation	Cataract	Serum urea increased
	CID100003706	Acute coronary syndrome	Decreased appetite	Diabetes mellitus	Haemorrhage	Hyperhidrosis	Abdominal pain	Basedow's disease	Rhabdomyolysis	Angioedema	Muscle contractions involuntary	Pancreatitis	Malnutrition	Orbital oedema	Diarrhoea	Creatinine increased	Eye swelling	Cholesterol serum elevated	Tubulointerstitial nephritis	Body temperature increased	Stevens-Johnson syndrome	Blood bilirubin unconjugated increased	Taste disorders	Anaphylactoid reaction	Insomnia	Opportunistic infection	Blood triglycerides increased	Neuralgia	Paronychia	Breath odour	Chills	Muscular weakness	Musculoskeletal stiffness	Blood glucose increased	Discomfort	Body odor	Serum amylase increased	Dysuria	Immune system disorder	Rash	White blood cells urine positive	Pharyngitis	Headache	Hyperglycaemia	Lipomatosis	Hypercholesterolaemia	Folliculitis	Neurosis	Myalgia
	CID100003715	Decreased appetite	Ecchymosis	Haemorrhage	Hyperhidrosis	Crohn's disease	Abdominal pain	Thrombocytopenic purpura	Angioedema	Diarrhoea	Tubulointerstitial nephritis	Electrolyte imbalance	Body temperature increased	Tinnitus	Stevens-Johnson syndrome	Nephrotic syndrome	Ileus	Heartburn	Insomnia	Muscle movement involuntary	Emotional distress	Glycosuria	Anorectal discomfort	Rectal haemorrhage	Epilepsy	Bradycardia	Muscular weakness	Lung infection	Secondary anemia	Discomfort	Osteoarthritis	Necrotizing enterocolitis	Apathy	Rash	Leukaemia	Gynaecomastia	Presyncope	Headache	Hyperglycaemia	Colitis	Pulmonary oedema	Constipation	Abdominal pain upper	Vomiting	Dyskinesia	Intestinal ulcer	Necrotising fasciitis	Flushing	Distress
	CID100003724	Acute coronary syndrome	Hyperhidrosis	Abdominal pain	Angioedema	Scotoma	Periorbital oedema	Amnesia	Diarrhoea	Body temperature increased	Tinnitus	Sinus bradycardia	Sweating increased	Anaphylactoid reaction	Insomnia	Cramps of lower extremities	Emotional distress	Cardiac arrest	Sensation of warmth	Epilepsy	Bradycardia	Chills	Discomfort	Immune system disorder	Rash	Pharyngeal oedema	Pharyngitis	Presyncope	Headache	Rash erythematous	Oesophagitis	Pulmonary oedema	Blood creatinine increased	Stupor	Vomiting	Myocardial infarction	Back pain	Flushing	Distress	Injection site inflammation	Fatigue	Renal impairment	Musculoskeletal discomfort	Blindness transient	Apnoea	Visual impairment	Kidney function abnormal	Parosmia	Confusional state
	CID100003730	Abdominal pain	Photophobia	Angioedema	Pancreatitis	Diarrhoea	Mediastinal disorder	Reaction gastrointestinal	Body temperature increased	Anaphylactoid reaction	Extravasation	Cardiac arrest	Bradycardia	Muscular weakness	Discomfort	Arthritis	Immune system disorder	Blood amylase increased	Rash	Presyncope	Endocrine disorder	Headache	Ventricular hypokinesia	Pulmonary oedema	Vomiting	Flushing	Swelling	Unwell	Musculoskeletal discomfort	Blindness transient	Confusional state	Myocardial ischaemia	Fever chills	Neck pain	Arrhythmia	Anaphylactic shock	Hypersensitivity	Mental disorder	Skin disorder	Arterial spasm	Thrombosis	Contrast media reaction	Feeling hot	Salivary gland enlargement	Meningism	Hypertension	Dermatitis	Paraesthesia	Urinary tract disorder
	CID100003734	Acute coronary syndrome	Decreased appetite	Haemorrhage	Hyperhidrosis	Retching	Abdominal pain	Sensory loss	Muscle contractions involuntary	Periorbital oedema	Amnesia	Transient ischaemic attack	Diarrhoea	Body temperature increased	Tinnitus	Sinus bradycardia	Sinus arrest	Sweating increased	Nephrotic syndrome	Anaphylactoid reaction	Heartburn	Extravasation	Blindness cortical	Hypotonia	Cramps of lower extremities	Arterial thrombosis	Cardiac arrest	Sensation of warmth	Disorientation	Bradycardia	Chills	Musculoskeletal stiffness	Muscular weakness	Discomfort	Visual disturbance	Necrosis	Urinary retention	Neurotoxicity	Grimacing	Rash	Aphasia	Abdominal cramps	Paralysis	Headache	Chemosis	Electrocardiogram abnormal	Eye pruritus	Ventricular bigeminy	Cauda equina syndrome
	CID100003736	Acute coronary syndrome	Haemorrhage	Diabetes insipidus	Dysphonia	Hyperhidrosis	Abdominal pain	Photophobia	Hoarseness	Sensory loss	Angioedema	Scotoma	Pancreatitis	Amnesia	Diarrhoea	Mucosal swelling	Mediastinal disorder	Pleural effusion	Dysmenorrhoea	Body temperature increased	Tinnitus	Sweating increased	Stevens-Johnson syndrome	Effusion	Lacrimal disorder	Subglottic edema	Anaphylactoid reaction	Insomnia	Extravasation	Blindness cortical	Throat sore	Hypotonia	Anorectal discomfort	Cerebral infarction	Cardiac arrest	Sensation of warmth	Bradycardia	Chills	Muscular weakness	Infusion site reactions	Discomfort	Affect lability	Osteoarthritis	Dysuria	Necrosis	Immune system disorder	Urinary retention	Rash	Aphasia
	CID100003737	Ecchymosis	Numbness	Hyperhidrosis	Tremor	Neurological symptom	Sweating	Sensory loss	Chest tightness	Haematoma	Angioedema	Anuria	Syncope	Shutdown renal	Apnoea	Cough	Warmth	Pain	Trembling	Body temperature increased	Renal failure acute	Vasodilation	Asthmatic attack	Convulsion	Anaphylactoid reaction	Asthma	Extravasation	Cyanosis	Disseminated intravascular coagulation	Dyspnoea	Myelitis transverse	Nausea	Cardiac arrest	Spinal cord injury	Wheezing	Dizziness	Dry mouth	Cardiac fibrillation	Chills	Chest discomfort	Coronary artery insufficiency	Arrhythmia	Anaphylactic shock	Infection	Hypotensive	Vasospasm	Necrosis	Erythema	Coma
	CID100003738	Haemorrhage	Hyperhidrosis	Abdominal pain	Angioedema	Diarrhoea	Reaction gastrointestinal	Body temperature increased	Tinnitus	Sinus bradycardia	Viral syndrome	Subglottic edema	Anaphylactoid reaction	Cardiac arrest	Sensation of warmth	Epilepsy	Chills	Musculoskeletal stiffness	Muscular weakness	Discomfort	Abdominal cramps	Headache	Hallucination	Constipation	Sneezing	Vomiting	Viral infection	Back pain	Sweating	Shivering	Apnoea	Neck stiffness	Confusional state	Acidosis	Agitation	Obstructive airways disorder	Neck pain	Anaphylactic shock	Pallor	Hypersensitivity	Psychotic disorder	Feeling hot	Vasodilation procedure	Paraesthesia	Urinary tract disorder	Retrograde amnesia	Status asthmaticus	Speech disorder	Meningitis aseptic
	CID100003739	Salivation	Tremor	Body temperature increased	Anaphylactoid reaction	Renal failure	Cyanosis	Dyspnoea	Nausea	Dizziness	Agitation	Sensation of warmth	Chills	Salivary hypersecretion	Anaphylactic shock	Pallor	Hypersensitivity	Headache	Feeling hot	Sneezing	Laryngospasm	Vomiting	Hypotension	Flushing	Swelling
	CID100003741	Acute coronary syndrome	Ecchymosis	Haemorrhage	Trauma	Neurological symptom	Shutdown renal	Angioedema	Scotoma	Periorbital oedema	Amnesia	Diarrhoea	Body temperature increased	Tinnitus	Sinus bradycardia	Sinus arrest	Nephrosis lower nephron	Extravasation	Blindness cortical	Electrocardiogram ST segment elevation	Arterial thrombosis	Cerebral infarction	Cardiac arrest	Sensation of warmth	Epilepsy	Disorientation	Renal tubular necrosis	Chills	Musculoskeletal stiffness	Bradycardia	Blood pressure fluctuation	Discomfort	Bad taste	Necrosis	Urinary retention	Rash	Aphasia	Paralysis	Headache	Hallucination	Atrioventricular block	Pulmonary oedema	Glottic edema	Sneezing	Vomiting	Myocardial infarction	Neutropenia	Arterial occlusive disease	Blindness
	CID100003742	Acute coronary syndrome	Ecchymosis	Haemorrhage	Hyperhidrosis	Neurological symptom	Shutdown renal	Angioedema	Scotoma	Amnesia	Trembling	Body temperature increased	Effusion	Anaphylactoid reaction	Extravasation	Cardiac arrest	Sensation of warmth	Disorientation	Bradycardia	Chills	Blood pressure fluctuation	Discomfort	Necrosis	Brachial plexus injury	Aphasia	Paralysis	Headache	Hallucination	Pulmonary oedema	Sneezing	Vomiting	Myocardial infarction	Flushing	Infarction	Neurological impairment	Sweating	Musculoskeletal discomfort	Apnoea	Tenderness	Cerebrovascular accident	Confusional state	Spinal cord injury	Myelitis transverse	Myocardial ischaemia	Cardiac fibrillation	Arrhythmia	Anaphylactic shock	Hallucination, visual	Hypersensitivity
	CID100003743	Decreased appetite	Hyperhidrosis	Ventricular extrasystoles	Sweating	Anuria	Haematoma	Gastrointestinal haemorrhage	Muscle relaxant therapy	Syncope	Diarrhoea	Warmth	Dysgeusia	Pain	Body temperature increased	Tachycardia	Asthenia	Vasodilation	Rhinitis	Renal failure	Oedema peripheral	Amblyopia	Angina pectoris	Ileus	Somnolence	Hypotonia	Dyspnoea	Nausea	Dizziness	Bradycardia	Haematuria	Chills	Dysphagia	Anorexia	Infection	Dysuria	Dyspepsia	Rash	Hypersensitivity	Pharyngitis	Atrial fibrillation	Vertigo	Headache	Oedema	Feeling hot	Urticaria	Vasodilation procedure	Nystagmus	Pruritus
	CID100003746	Haemorrhage	Dysphonia	Hyperhidrosis	Abdominal pain	Hoarseness	Angioedema	Diarrhoea	Mediastinal disorder	Bronchospasm paradoxical	Tinnitus	Nasal itching	Insomnia	Prostatomegaly	Emotional distress	Halo vision	Flu symptoms	Sputum increased	Nasal mucus blood tinged	Bad taste	Arthritis	Dysuria	Distress gastrointestinal	Immune system disorder	Urinary retention	Rash	Pharyngeal oedema	Pharyngitis	Headache	Glaucoma both eyes	Myalgia	Constipation	Nasal oedema	Vomiting	Back pain	Flushing	Bronchospasm aggravated	Breast feeding	Swelling	Fatigue	Sweating	Musculoskeletal discomfort	Conjunctival hyperaemia	Visual impairment	Eye irritation	Oropharyngeal swelling	Congenital anomaly	Salivary hypersecretion	Supraventricular tachycardia
	CID100003749	Acute coronary syndrome	Decreased appetite	Diabetes mellitus	Ecchymosis	Hyperhidrosis	Trauma	Abdominal pain	Sensory loss	Rhabdomyolysis	Angioedema	Pancreatitis	Malnutrition	Transient ischaemic attack	Diarrhoea	Localised oedema	Mediastinal disorder	Tubulointerstitial nephritis	Muscle atrophy	Body temperature increased	Breast disorder	Tinnitus	Electrolyte imbalance	Heartburn	Erythema facial	Glycosuria	Hepatic function abnormal	Seasonal allergy	Sensation of warmth	Bradycardia	Epigastric discomfort	Chills	Lymphopenia	Muscular weakness	Musculoskeletal stiffness	Discomfort	Affect lability	Visual disturbance	Bad taste	Arthritis	Blood uric acid increased	Immune system disorder	Joint stiffness	Sexual dysfunction	Rash	Pharyngitis	Monoparesis	Brown urine	Headache
	CID100003750	Acute coronary syndrome	Decreased appetite	Haemorrhage	Hyperhidrosis	Abdominal pain	Pancreatitis	Diarrhoea	Mediastinal disorder	Electrolyte imbalance	Body temperature increased	Sweating increased	Caecitis	Anaphylactoid reaction	Ileus	Insomnia	Extravasation	Arterial thrombosis	Cerebral infarction	Hypovolaemia	Cardiac arrest	Bradycardia	Chills	Lymphopenia	Discomfort	Lung cancer metastatic	Visual disturbance	Osteoarthritis	Lipase increased	Immune system disorder	Akathisia	Palmar-plantar erythrodysaesthesia syndrome	Rash	Hepatic cancer metastatic	Abdominal cramps	Hypomagnesaemia	Headache	Genetic polymorphism	Blood alkaline phosphatase increased	Colitis	Blood bilirubin increased	Constipation	Sickness	Blood creatinine increased	Proctocolitis	Vomiting	Myocardial infarction	Neutropenia	Peripheral embolism
	CID100003759	Erectile dysfunction	Telangiectasia	Hyperhidrosis	Drowsiness	Tremor	Photosensitivity reaction	Sweating	Euphoric mood	Syncope	Diarrhoea	Memory impairment	Black hairy tongue	Orthostatic hypotension	Hyperkinesia	Amblyopia	Somnolence	Ataxia	Inappropriate antidiuretic hormone secretion	Nausea	Neuritis	Lethargy	Dry mouth	Dizziness	Agitation	Chills	Myoclonus	Dysuria	Neuropathy peripheral	Urinary retention	Akathisia	Coma	Headache	Pollakiuria	Hallucination	Urinary hesitation	Palpitations	Tongue discolouration	Loss of consciousness	Constipation	Shock	Sleep disturbance	Paraesthesia	Incontinence	Photosensitivity	Sensation of heaviness	Forgetfulness	Sleep disorder
	CID100003763	Hypercapnia	Hepatic failure	Salivation	Cardiac disorder	Hyperkalaemia	Muscle rigidity	Shivering	Cough	Body temperature increased	Hepatocellular injury	Ileus	Hepatic necrosis	Nausea	Postoperative ileus	Hepatic function abnormal	Cardiac arrest	Agitation	Chills	Salivary hypersecretion	Rhythm idioventricular	Arrhythmia	Necrosis	Pulmonary function test decreased	Hepatobiliary disease	Rash	Jaundice	Hepatitis	Hyperglycaemia	Hallucination	Hiccups	Delirium	Ventricular arrhythmia	Laryngospasm	Dermatitis	Vomiting	Breath holding	Breath holding attack	Hypotension	Liver injury	Bronchospasm	Excitement	Traumatic liver injury	Respiratory depression	Carbon dioxide increased
	CID100003767	Decreased appetite	Diabetes mellitus	Hepatitis symptom	Systemic lupus erythematosus	Thrombocytopenia	Eruption	Memory impairment	Reaction gastrointestinal	Body temperature increased	Malaise	Agranulocytosis	Aplastic anaemia	Hyperbilirubinaemia	Optic neuritis	Asthenia	Convulsion	Hepatocellular injury	Diabetic	Nausea	Emotional distress	Eosinophilia	Neuritis	Hepatic function abnormal	Metabolic acidosis	Ill-defined disorder	Discomfort	Anorexia	Neuropathy peripheral	Atrophy	Dyspepsia	Neurotoxicity	Malaise and fatigue	Feeling abnormal	Rash	Gynaecomastia	Hypersensitivity	Jaundice	Hepatitis	Hyperglycaemia	Psychotic disorder	Vitamin B6 deficiency	Nicotinic acid deficiency	Pyridoxine deficiency	Toxic encephalopathy	Epigastric distress	Vomiting	Gastrointestinal disorder	Paraesthesia foot
	CID100003777	Diabetes mellitus	Corneal oedema	Eyelid disorder	Photophobia	Accidental injury	Iritis	Scotoma	Cough	Influenza	Pain	Visual impairment	Lacrimal disorder	Rhinitis	Corneal opacity	Insomnia	Keratitis	Dizziness	Eye pain	Diplopia	Bronchitis	Sinusitis	Sensation of foreign body	Lacrimal structural disorder	Retinal haemorrhage	Corneal deposits	Hypersensitivity	Pharyngitis	Headache	Skin hyperpigmentation	Dry eye	Iris hyperpigmentation	Cataract	Colour blindness	Pruritus	Injury	Corneal lesion	Blepharitis	Stinging	Hypertension	Abnormal vision	Optic atrophy	Cough increased	Vitreous disorder	Back pain	Conjunctivitis	Eye haemorrhage
	CID100003779	Hyperhidrosis	Tremor	Sweating	Tachycardia	Asthenia	Convulsion	Insomnia	Angina pectoris	Nervousness	Dyspnoea	Nausea	Cardiac arrest	Dizziness	Coronary artery insufficiency	Arrhythmia	Pallor	Vertigo	Tension	Headache	Palpitations	Pulmonary oedema	Ventricular arrhythmia	Tachyarrhythmia	Vision blurred	Hypertension	Hypotension	Flushing	Bronchospasm	Sinus rhythm
	CID100003780	Syncope	Tachycardia	Angina unstable	Oedema peripheral	Angina pectoris	Nausea	Haemolytic anaemia	Reflex tachycardia	Dizziness	Bradycardia	Withdrawal hypertension	Hypotensive	Rash	Headache	Lightheadedness	Methaemoglobinaemia	Loss of consciousness	Shock	Dermatitis exfoliative	Dermatitis	Vomiting	Hypotension	Flushing	Rebound hypertension
	CID100003783	Pulmonary oedema	Tachycardia foetal	Hypoglycaemia	Ileus	Abdominal discomfort	Hypocalcaemia	Rash	Dermatitis	Nausea	Vomiting	Hypotension	Abdominal distress	Dizziness	Tachycardia	Chest pain
	CID100003784	Acute coronary syndrome	Decreased appetite	Hyperhidrosis	Dermatitis atopic	Sensory loss	Angioedema	Malnutrition	Transient ischaemic attack	Diarrhoea	Mediastinal disorder	Breast disorder	Insomnia	Throat sore	Bradycardia	Discomfort	Visual disturbance	Immune system disorder	Rash	Gynaecomastia	Headache	Oropharyngeal discomfort	Constipation	Vomiting	Myocardial infarction	Back pain	Flushing	Fatigue	Numbness	Libido decreased	Photosensitivity reaction	Anaemia	Musculoskeletal discomfort	Thrombocytopenia	Visual impairment	Cerebrovascular accident	Oedema peripheral	Liver function test abnormal	Raised liver function tests	Ill-defined disorder	Anaphylactic shock	Depression	Digestion impaired	Atrial fibrillation	Mental disorder	Tension	Skin disorder	Pollakiuria	Oropharyngeal pain
	CID100003793	Decreased appetite	Hyperhidrosis	Dysphonia	Abdominal pain	Angioedema	Pancreatitis	Malnutrition	Diarrhoea	Mediastinal disorder	Body temperature increased	Breast disorder	Tinnitus	Stevens-Johnson syndrome	Sinus bradycardia	Sweating increased	Hepatocellular injury	Implantation complication	Anaphylactoid reaction	Heartburn	Insomnia	Throat sore	Hypophosphataemia	Blood triglycerides increased	Hepatic function abnormal	Chills	Sputum increased	Discomfort	Visual disturbance	Immune system disorder	Cystitis	Rash	Gynaecomastia	Pharyngitis	Hypomagnesaemia	Headache	Electrocardiogram abnormal	Hyperglycaemia	Rash erythematous	Blood alkaline phosphatase increased	Pneumocystis carinii infection	Foetor hepaticus	Myalgia	Oropharyngeal discomfort	Pulmonary oedema	Constipation	Implant site reaction	Blood creatinine increased	Infestation
	CID100003821	Rash morbilliform	Decreased appetite	Apnoea	Pain	Convulsion	Bladder pain	Nausea	Epilepsy	Bradycardia	Obstructive airways disorder	Salivary hypersecretion	Diplopia	Arrhythmia	Anaphylactic shock	Anorexia	Erythema	Pulmonary function test decreased	Anxiety	Clonus	Cystitis	Rash	Muscle twitching	Clonic movements	Nystagmus	Vision blurred	Shock	Laryngospasm	Dermatitis	Airway obstruction NOS	Vomiting	Hypotension	Cystitis noninfective	Respiratory depression	Anguish
	CID100003823	Decreased appetite	Application site burn	Abdominal pain	Photophobia	Angioedema	Malnutrition	Diarrhoea	Eye swelling	Mediastinal disorder	Hair colour changes	Body temperature increased	Breast disorder	Anaphylactoid reaction	Insomnia	Azoospermia	Blood triglycerides increased	Hepatic function abnormal	Chills	Sensitisation	Discomfort	Immune system disorder	Rash	Gynaecomastia	Keratoconjunctivitis sicca	Endocrine disorder	Headache	Dry eye	Oily hair	Myalgia	Constipation	Stinging	Abdominal pain upper	Skin burning sensation	Vomiting	Hepatitis cholestatic	Intracranial pressure increased	Oligospermia	Hyperlipidaemia	Swelling	Fatigue	Photosensitivity reaction	Musculoskeletal discomfort	Thrombocytopenia	Skin irritation	Alopecia	Optic neuritis	Blood and lymphatic system disorders	Oedema peripheral
	CID100003825	Acute coronary syndrome	Decreased appetite	Crohn's disease	Diabetes mellitus	Hyperhidrosis	Abdominal pain	Angioedema	Pancreatitis	Amnesia	Diarrhoea	Tubulointerstitial nephritis	Reaction gastrointestinal	Tinnitus	Stevens-Johnson syndrome	Nephrotic syndrome	Insomnia	Anorectal discomfort	Rectal haemorrhage	Hepatic function abnormal	Chills	Discomfort	Visual disturbance	Eczema	Necrosis	Rash	Gynaecomastia	Pharyngitis	Dermatitis bullous	Headache	Hallucination	Colitis	Myalgia	Haemoptysis	Constipation	Proctocolitis	Abdominal pain upper	Vomiting	Myocardial infarction	Intestinal ulcer	Flushing	Hepatitis cholestatic	Fatigue	Salivation	Weight decreased	Photosensitivity reaction	Anaemia	Sweating	Renal impairment
	CID100003826	Acute coronary syndrome	Decreased appetite	Crohn's disease	Ecchymosis	Glossitis	Haemorrhage	Abdominal pain	Hyperhidrosis	Angioedema	Iritis	Diarrhoea	Tubulointerstitial nephritis	Body temperature increased	Tinnitus	Stevens-Johnson syndrome	Hyperkinesia	Nasal pain	Anaphylactoid reaction	Heartburn	Disturbance in attention	Insomnia	Postoperative hemorrhage	Rectal haemorrhage	Eosinophilia	Ulcerative keratitis	Bradycardia	Cerebration impaired	Discomfort	Corneal infiltrates	Visual disturbance	Dysuria	Urinary retention	Cystitis	Rash	Headache	Hyperglycaemia	Inflammatory bowel disease	Dry eye	Hallucination	Cataract	Oesophagitis	Myalgia	Pulmonary oedema	Constipation	Stupor	Proctocolitis	Stinging	Vomiting
	CID100003827	Drowsiness	Eyelid disorder	Abdominal pain	Thrombocytopenia	Syncope	Diarrhoea	Conjunctival hyperaemia	Pain	Body temperature increased	Stevens-Johnson syndrome	Haematochezia	Blood in stool	Insomnia	Somnolence	Nervousness	Bladder pain	Nausea	Eyelid oedema	Hepatic enzyme increased	Dry mouth	Epistaxis	Dizziness	Infection	Erythema multiforme	Weight increased	Cystitis	Rash	Irritability	Gastrointestinal pain	Headache	Tension	Hepatitis	Dry eye	Urticaria	Pruritus	Loss of consciousness	Stinging	Shock	Sleep disturbance	Hypertension	Dermatitis	Vomiting	Swelling of eyelid	Tingling sensation	Paraesthesia	Increased appetite	Cystitis noninfective	Sleep disorder
	CID100003830	Anaphylactic shock	Haemorrhage	Infection	Erythema	Visual acuity reduced	Vision blurred	Inflammation	Angioedema	Periorbital oedema	Hypersensitivity	Haemoglobin	Chemosis	Oedema	Pain	Eye disorder	Injection site reaction	Conjunctival oedema	Exophthalmos	Contusion	Urticaria
	CID100003848	Localized exfoliation	Pruritus	Eczema	Erythema	Stinging	Skin exfoliation	Rash	Dermatitis	Ichthyosis acquired	Skin disorder	Skin hyperpigmentation	Pain	Petechiae	Dry skin	Ichthyosis
	CID100003869	Hyperhidrosis	Abdominal pain	Catatonia	Sensory loss	Angioedema	Amnesia	Diarrhoea	Body temperature increased	Sweating increased	Anaphylactoid reaction	Throat sore	Erythema facial	Disorientation	Bradycardia	Yawning	Affect lability	Discomfort	Metabolic disorder	Dysuria	Urinary retention	Purpura non-thrombocytopenic	Rash	Drug eruption	Headache	Dry eye	Hallucination	Atrioventricular block	Oropharyngeal discomfort	Constipation	Abdominal pain upper	Sleep disturbance	Vomiting	Flushing	Fatigue	Numbness	Collagen disorder	Sweating	Strangury	Lupus erythematosus	Increased effect	Alopecia	Visual impairment	Hypotension orthostatic symptomatic	Drug effect increased	Confusional state	Oedema peripheral	Liver function test abnormal	Hepatic necrosis
	CID100003872	Flatulence	Anorexia	Decreased appetite	Hypernatraemia	Fluid loss	Distention	Increased thirst	Intestinal cramps	Abdominal discomfort	Cramp muscle	Nausea	Vomiting	Muscle spasms	Diarrhoea	Thirst	Hypokalaemia	Gastrointestinal pain	Hyponatraemia	Dehydration	Eructation	Abdominal distension
	CID100003877	Decreased appetite	Dysphonia	Hyperhidrosis	Abdominal pain	Basedow's disease	Hoarseness	Rhabdomyolysis	Photophobia	Angioedema	Oedema auricular	Pancreatitis	Malnutrition	Diarrhoea	Localised oedema	Mediastinal disorder	Muscle atrophy	Body temperature increased	Sweating increased	Stevens-Johnson syndrome	Suicide attempt	Taste disorders	Insomnia	Opportunistic infection	Throat sore	Blood triglycerides increased	Rectal haemorrhage	Chills	Muscular weakness	Sensitisation	Discomfort	Body odor	Affect lability	Dysuria	Immune system disorder	Rash	Abdominal cramps	Gynaecomastia	Pharyngitis	Headache	Hyperglycaemia	Hypercholesterolaemia	Folliculitis	Myalgia	Oropharyngeal discomfort	Constipation	Sickness	Gastrointestinal discomfort	Abdominal pain upper
	CID100003878	Panic attack	Anxiety depression	Cramps of lower extremities	Neuralgia	Rectal haemorrhage	Breath odour	Movement disorder	Cystitis	Rash	Aphasia	Pharyngitis	Paralysis	Breast neoplasm	Ejaculation disorder	Neutropenia	Cystitis noninfective	Breast feeding	Depersonalisation	Hyporeflexia	Aphthous stomatitis	Lupus erythematosus	Anaemia macrocytic	Fungal skin infection	Salivary hypersecretion	Neck pain	Infection	Erythema multiforme	Breast pain	Irritability	Mental disorder	Balanitis	Infestation NOS	Face oedema	Hypertension	Urinary tract infection	Dysarthria	Hepatic failure	Accommodation disorder	Parkinson's disease	Ear disorder	CNS depression NOS	Angiopathy	Euphoric mood	Influenza	Speech disorder	Withdrawal seizures	Sudden unexplained death in epilepsy	Eye disorder
	CID100003883	Gastrointestinal malformation	Dysphonia	Hunger	Anaphylactoid reaction	Faeces discoloured	Cramps of lower extremities	Rectal haemorrhage	Glycosuria	Breath odour	Pelvic pain	Rash	Mucous stools	Gynaecomastia	Pharyngitis	Cataract	WBC abnormal NOS	Blood creatinine increased	Neutropenia	Depersonalisation	Contusion	White blood cell disorder	Drug-induced hepatitis	Platelet count decreased	Salivary hypersecretion	Purpura	Neck pain	Upper respiratory tract infection	Proctitis	Arrhythmia	Infection	Erythema multiforme	Breast pain	Laryngeal neoplasm	Mental disorder	Gastrointestinal hypermotility	Procedural pain	Skin lesion	Taste altered	Infestation NOS	Face oedema	Hypertension	Electrolytes NOS decreased	Urinary tract infection	Calculus of kidney	Ear disorder	Angiopathy	Cardiac disorder	Gastrointestinal candidiasis
	CID100003890	Keratopathy	Corneal oedema	Uveitis	Photophobia	Scab	Dermatitis atopic	Toxic epidermal necrolysis	Iritis	Musculoskeletal discomfort	Periorbital oedema	Cystoid macular oedema	Vitreous haemorrhage	Conjunctival hyperaemia	Mediastinal disorder	Pain	Asthmatic attack	Embolus	Eye irritation	Asthma	Angina pectoris	Retinal detachment	Inflammation	Keratitis	Lacrimation increased	Dyspnoea	Macular oedema	Arthralgia	Eyelid oedema	Hepatic function abnormal	Diabetic retinopathy	Eye pain	Dizziness	Hyperaemia	Connective tissue disorder	Upper respiratory tract infection	Diplopia	Bronchitis	Discomfort	Sensation of foreign body	Skin reaction	Erythema	Embolism	Eczema	Anxiety	Rash	Unspecified disorder of skin and subcutaneous tissue	Headache	Oedema
	CID100003899	Decreased appetite	Diabetes mellitus	Candida infection	Ecchymosis	Haemorrhage	Abdominal pain	Vaginal moniliasis	Tooth disorder	Pustular psoriasis	Pre-existing disease	Angioedema	Hyperhidrosis	Pancreatitis	Malnutrition	Diarrhoea	Mediastinal disorder	Hair colour changes	Body temperature increased	Breast disorder	Sweating increased	Stevens-Johnson syndrome	Hepatocellular injury	Anaphylactoid reaction	Insomnia	Juvenile idiopathic arthritis	Opportunistic infection	Throat sore	Cramps of lower extremities	Hypophosphataemia	Neuralgia	Eosinophilia	Tendon rupture	Hernia	Chills	Pelvic pain	Discomfort	Osteoarthritis	Arthritis	Dysuria	Hypouricaemia	Eczema	Appetite absent	Immune system disorder	Cystitis	Rash	Synovitis	Pharyngitis	Endocrine disorder
	CID100003902	Coronary artery disease	Decreased appetite	Haemorrhage	Acute coronary syndrome	Hyperhidrosis	Abdominal pain	Lymphoedema	Angioedema	Malnutrition	Transient ischaemic attack	Diarrhoea	Anxiety depression	Mediastinal disorder	Vulvovaginal discomfort	Pleural effusion	Oestrogen deficiency	Body temperature increased	Breast disorder	Sweating increased	Carpal tunnel syndrome	Thromboembolism	Insomnia	Arterial thrombosis	Cerebral infarction	Endometrial hyperplasia	Osteopenia	Discomfort	Arthritis	Metabolic disorder	Dermatitis psoriasiform	Chest wall pain	Rash	Headache	Rash erythematous	Cataract	Hypercholesterolaemia	Myalgia	Infestation	Constipation	Menopause	Vomiting	Myocardial infarction	Viral infection	Tumour pain	Back pain	Flushing	Hemiparesis	Mucosal dryness
	CID100003911	Acute coronary syndrome	Decreased appetite	Diabetes mellitus	Ecchymosis	Haemorrhage	Hyperhidrosis	Abdominal pain	Sensory loss	Spinal osteoarthritis	Malnutrition	Transient ischaemic attack	Diarrhoea	Creatinine increased	Mediastinal disorder	Serum testosterone increased	Dysmenorrhoea	Muscle atrophy	Body temperature increased	Breast disorder	Tinnitus	Muscle stiffness	Crying	Hyperkinesia	Sweating increased	Spinal fracture	Ophthalmoplegia	Taste disorders	Skin hypertrophy	Insomnia	Anosmia	Hepatic function abnormal	Bradycardia	Hirsutism	Chills	Musculoskeletal stiffness	Pharyngitis streptococcal	Discomfort	Body odor	Affect lability	Osteoarthritis	Arthritis	Dysuria	Sticky skin	Distress gastrointestinal	Urinary retention	Breast tenderness	Injection site warmth	Rash
	CID100003914	Erectile dysfunction	Diabetes mellitus	Cerebral ischaemia	Hypoglycaemia	Hypoaesthesia eye	Myasthenia gravis	Syncope	Diarrhoea	Alopecia	Pain	Visual impairment	Stevens-Johnson syndrome	Asthenia	Diabetic	Cerebrovascular accident	Confusional state	Block heart	Iridocyclitis	Ataxia	Keratitis	Dyspnoea	Nausea	Lethargy	Cardiac arrest	Dizziness	Bradycardia	Diplopia	Arrhythmia	Rash generalised	Visual disturbance	Erythema multiforme	Feeling abnormal	Depression	Hypersensitivity	Headache	Chest pain	Urticaria	Corneal sensitivity decreased	Atrioventricular block	Palpitations	Pruritus	Loss of consciousness	Stinging	Shock	Cardiac failure congestive	Paraesthesia	Hypotension	Blepharoconjunctivitis
	CID100003915	Lacrimation	Cough	Pain	Visual impairment	Asthenia	Lacrimation increased	Somnolence	Dyspnoea	Nausea	Eyelid oedema	Dry mouth	Eye pain	Eye redness	Visual disturbance	Erythema	Rash	Pharyngitis	Headache	Stinging	Dermatitis	Ocular hyperaemia	Fatigue
	CID100003916	Priapism	Weight increased	Constipation	Drowsiness	Photosensitivity reaction	Necrotizing enterocolitis	Somnolence	Urinary retention	Necrotising enterocolitis neonatal	Hypersensitivity	Necrotising colitis	Sudden death	Jaundice	Liver injury	Sudden death, cause unknown	Photosensitivity	Tachycardia	Drug interaction	Orthostatic hypotension	Agranulocytosis	Hepatocellular injury
	CID100003918	Hyperhidrosis	Abdominal pain	Sweating	Mood swings	Amnesia	Apnoea	Pupillary disorder	Strangury	Visual impairment	Tachycardia	Hyperkinesia	Personality disorder	Convulsion	Suicide attempt	Extrasystoles	Confusional state	Renal failure	Spasm biliary	Insomnia	Nervousness	Thinking abnormal	Cyanosis	Nausea	Lethargy	Cardiac arrest	Dry mouth	Hypokinesia	Dizziness	Agitation	Bradycardia	Mental disability	Diplopia	Arrhythmia	Affect lability	Dysuria	Dyspepsia	Urinary retention	Coma	Feeling abnormal	Rash	Biliary colic	Gastrointestinal pain	Tension	Hypoxia	Urticaria	Palpitations	Pruritus	Constipation
	CID100003928	Glossitis	Leukocytosis	Pseudomembranous colitis	Pruritus genital	Abdominal pain	Thrombocytopenic purpura	Angioedema	Proteinuria	Abdominal distress	Diarrhoea	Enterocolitis	Induration	Pain	Rash pustular	Body temperature increased	Tinnitus	Stevens-Johnson syndrome	Agranulocytosis	Aplastic anaemia	Azotaemia	Serum sickness	Antibiotic-associated diarrhea	Cardio-respiratory arrest	Liver function test abnormal	Abdominal discomfort	Nausea	Anorectal discomfort	Hepatic function abnormal	Anal pruritus	Protein urine present	Stomatitis	Anaphylactic shock	Erythema multiforme	Vaginal infection	Rash	Abdominal cramps	Hypersensitivity	Vertigo	Jaundice	Dermatitis bullous	Colitis	Oesophagitis	Urticaria	Pancytopenia	Vaginal inflammation	Megacolon toxic	Pruritus	Leukopenia
	CID100003929	Decreased appetite	Ecchymosis	Candida infection	Glossitis	Haemorrhage	Abdominal pain	Vaginal moniliasis	Trauma	Hyperhidrosis	Angioedema	Pancreatitis	Transient ischaemic attack	Diarrhoea	Body temperature increased	Tinnitus	Sweating increased	Stevens-Johnson syndrome	Insomnia	Eosinophilia	Disorientation	Chills	Rash	Abdominal cramps	Pharyngitis	Headache	Hyperglycaemia	Vaginal inflammation	Constipation	Aplasia	Vomiting	Neutropenia	Blindness	Red man syndrome	Lactic dehydrogenase activity increased	Contusion	Unspecified visual loss	Skin ulcer	Fatigue	Anaemia	Thrombocytopenia	Apnoea	Clostridium difficile colitis	Creatine phosphokinase serum increased	Peripheral vascular disorder	Pneumonia	Tooth discolouration	Liver function test abnormal	Platelet count decreased
	CID100003937	Acute coronary syndrome	Decreased appetite	Diabetes mellitus	Hyperhidrosis	Abdominal pain	Photophobia	Acute myocardial infarction	Angioedema	Pancreatitis	Malnutrition	Transient ischaemic attack	Diarrhoea	Creatinine increased	Anxiety depression	Mediastinal disorder	Pleural effusion	Orthopnoea	Body temperature increased	Breast disorder	Pemphigus	Stevens-Johnson syndrome	Tinnitus	Sweating increased	Taste disorders	Anaphylactoid reaction	Heartburn	Insomnia	Throat sore	Eosinophilia	Hepatic function abnormal	Cardiac arrest	Bradycardia	Chills	Pelvic pain	Coxalgia	Discomfort	Osteoarthritis	Arthritis	Dysuria	Dry cough	Eczema	Appetite absent	Cystitis	Rash	Pharyngitis	Endocrine disorder	Headache	Cytopenia
	CID100003938	Decreased appetite	Sudden onset of sleep	Hyperhidrosis	Weight decreased	Sweating	Cardiac disorder	Angiopathy	Malnutrition	Syncope	Cough	Mediastinal disorder	Pathological gambling	Pleural effusion	Pulmonary fibrosis	Tachycardia	Hyperprolactinaemia	Orthostatic hypotension	Asthenia	Regurgitation	Confusional state	Oedema peripheral	Obstipation	Insomnia	Abdominal discomfort	Orthostatic collapse	Somnolence	Violent	Dyspnoea	Disturbance in sexual arousal	Erythromelalgia	Dry mouth	Dizziness	Disorientation	Peripheral coldness	Pleural fibrosis	Dehydration	Pericarditis	Anorexia	Binge eating	Infection	Myoclonus	Retroperitoneal fibrosis	Weight increased	Anxiety	Immune system disorder	Libido increased	Feeling abnormal	Vertigo
	CID100003939	Decreased appetite	Abdominal pain	Cogwheel rigidity	Angioedema	Muscle contractions involuntary	Scotoma	Taste metallic	Diarrhoea	Body temperature increased	Tinnitus	Glycosuria	Bradycardia	Muscular weakness	Discomfort	Sexual dysfunction	Rash	Headache	Benign intracranial hypertension	Hyperglycaemia	Hallucination	Skin xerosis	Folliculitis	Stupor	Vomiting	Blindness	Intracranial pressure increased	Scotoma of blind spot area	Swelling	Skin ulcer	Fatigue	Weight decreased	Hypertonicity	Musculoskeletal discomfort	Alopecia	General discomfort	Optic neuritis	Confusional state	Psychomotor retardation	Agitation	Peripheral coldness	Dehydration	Salivary hypersecretion	Arrhythmia	Nephrogenic diabetes insipidus	Coordination abnormal	Clonus	Dental caries	Psoriasis
	CID100003948	Acute coronary syndrome	Decreased appetite	Blood albumin increased	Candida infection	Bullous eruption	Hyperhidrosis	Abdominal pain	Vaginal moniliasis	Photophobia	Angioedema	Diarrhoea	Creatinine increased	Tubulointerstitial nephritis	Tinnitus	Sweating increased	Stevens-Johnson syndrome	Hyperkinesia	Lacrimal disorder	Anaphylactoid reaction	Phobia	Disturbance in attention	Insomnia	Paranoid reaction	Cramps of lower extremities	Eosinophilia	Hepatic function abnormal	Bradycardia	Chills	Cerebration impaired	Discomfort	Dysuria	Eczema	Cerebral thrombosis	Urinary retention	Rash	Aphasia	Pharyngitis	Dermatitis bullous	Headache	Hyperglycaemia	Hallucination	Blood potassium decreased	Vaginal inflammation	Myalgia	Pulmonary oedema	Constipation	Blood creatinine increased	Vomiting
	CID100003950	Decreased appetite	Haemorrhage	Neurological symptom	Acute leukaemia	Thrombocytopenia	Haemoglobin	Alopecia	Pulmonary fibrosis	Body temperature increased	Visual impairment	Fibrosis	Azotaemia	Dysplasia	Renal failure	Gastrointestinal toxicity	Throat sore	Ataxia	Lung infiltration	Nausea	Lethargy	Disorientation	Myelosuppression	Refractory cytopenia with unilineage dysplasia	Stomatitis	Nephrotoxicity	Anorexia	Visual disturbance	Infection	Osteoarthritis	Refractory anemia	Pulmonary toxicity	Oropharyngeal pain	Neurologic reaction	Pancytopenia	Oropharyngeal discomfort	Leukopenia	Hepatotoxicity	Vomiting	Optic atrophy	Blindness	Neoplasm	Dysarthria	Contusion	Nephropathy toxic
	CID100003954	Bullous eruption	Drowsiness	Abdominal pain	Angioedema	Toxic epidermal necrolysis	Diarrhoea	Acute diarrhea	Stevens-Johnson syndrome	Asthenia	Flatulence	Anaphylactoid reaction	Ileus	Somnolence	Altered state of consciousness	Nausea	Abdominal bloating	Dry mouth	Dizziness	Abdominal colic	Discomfort	Anaphylactic shock	Erythema multiforme	Distention	Ileus paralytic	Dyspepsia	Immune system disorder	Urinary retention	Rash	Abdominal cramps	Hypersensitivity	Unspecified disorder of skin and subcutaneous tissue	Gastrointestinal pain	Headache	Skin disorder	Epigastric pain	Dermatitis bullous	Urticaria	Nervous system disorder	Abdominal distension	Megacolon toxic	Pruritus	Loss of consciousness	Constipation	Urethral disorder	Abdominal pain upper	Dermatitis	Gastrointestinal disorder	Vomiting
	CID100003957	Gastritis	Drowsiness	Chromaturia	Abdominal pain	Angioedema	Musculoskeletal discomfort	Syncope	Diarrhoea	Cough	Facial rash	Dysgeusia	Alopecia	Pain	Body temperature increased	Tachycardia	Tinnitus	Malaise	Asthenia	Hyperkinesia	Menstruation delayed	Insomnia	Somnolence	Nervousness	Nausea	Lethargy	Dry mouth	Epistaxis	Dizziness	Ill-defined disorder	Agitation	Stomach ache	Salivary hypersecretion	Arrhythmia	Anaphylactic shock	Discomfort	Nasal dryness	Hepatobiliary disease	Dyspepsia	Immune system disorder	Blister	Rash	Feeling abnormal	Depression	Pharyngitis	Unspecified disorder of skin and subcutaneous tissue	Gastrointestinal pain	Dermatitis bullous	Headache
	CID100003958	Excitability	Hostility	Amnesia	Hepatocellular injury	Cardiac arrest	Disorientation	Bradycardia	Chills	Visual disturbance	Osteoarthritis	Redness	Cystitis	Rash	Paralysis	Obstructive sleep apnea syndrome	Headache	Disinhibition	Blood alkaline phosphatase increased	Hallucination	Hypothermia	Atrioventricular block	Pulmonary oedema	Constipation	Stupor	Sleep disturbance	Vomiting	Liver injury	Cystitis noninfective	Fatigue	Suicidal ideation	Amnesia transient	Thrombocytopenia	Apnoea	Alopecia	Oversedation	Visual impairment	Confusional state	Liver function test abnormal	Acidosis	Agitation	Mental disability	Obstructive airways disorder	Salivary hypersecretion	Arrhythmia	Infection	Neuroleptic malignant syndrome	Irritability	Hypersensitivity
	CID100003961	Decreased appetite	Diabetes mellitus	Ecchymosis	Hyperhidrosis	Trauma	Abdominal pain	Rhabdomyolysis	Angioedema	Pancreatitis	Diarrhoea	Tubulointerstitial nephritis	Body temperature increased	Breast disorder	Tinnitus	Stevens-Johnson syndrome	Sinus bradycardia	Taste disorders	Insomnia	Eosinophilia	Glycosuria	Epigastric discomfort	Muscular weakness	Musculoskeletal stiffness	Coxalgia	Discomfort	Arthritis	Blood uric acid increased	Dry cough	Toothache	Rash	Pharyngitis	Headache	Hyperglycaemia	Cataract	Myalgia	Pulmonary oedema	Constipation	Blood creatinine increased	Stinging	Hyperuricaemia	Vomiting	Back pain	Flushing	Swelling	Fatigue	Essential hypertension	Libido decreased	Photosensitivity reaction
	CID100003962	Decreased appetite	Abdominal pain	Rhabdomyolysis	Angioedema	Immune-mediated necrotising myopathy	Pancreatitis	Amnesia	Diarrhoea	Body temperature increased	Stevens-Johnson syndrome	Lupus-like syndrome	Ophthalmoplegia	Insomnia	Eosinophilia	Hepatic function abnormal	Drug reaction with eosinophilia and systemic symptoms	Chills	Cognitive impairment	Hepatic cancer	Discomfort	Arthritis	Rash	Gynaecomastia	Headache	Blood alkaline phosphatase increased	Cataract	Hypersensitive syndrome	Myalgia	Constipation	Vomiting	Back pain	Flushing	Fatigue	Photosensitivity reaction	Musculoskeletal discomfort	Thrombocytopenia	Alopecia	Lupus erythematosus	Regurgitation	Tenderness	Confusional state	Eye irritation	Hepatic necrosis	Ill-defined disorder	Ache	Leg pain	Purpura	Blood creatine phosphokinase increased
	CID100003964	Sensory loss	Mediastinal disorder	Staggering gait	Hepatocellular injury	Motor restlessness	Insomnia	Gait shuffling	Ileus paralytic	Urinary retention	Akathisia	Rash	Gynaecomastia	Headache	Dry eye	Constipation	Dyskinesia	Vomiting	Liver injury	Fatigue	Numbness	Weight decreased	Photosensitivity reaction	Muscle rigidity	Thrombocytopenia	Protrusion tongue	Alopecia	Phototoxicity	Cerebrovascular accident	Confusional state	Agitation	Salivary hypersecretion	Gait disturbance	Neuroleptic malignant syndrome	Convulsive seizure	Glaucoma	Hypersensitivity	Jaundice	Tension	Psychotic disorder	Chest pain	Acute dystonia	Oculogyric crisis	Slurred speech	Polydipsia	Hypertension	Dermatitis	Paraesthesia	Menstruation irregular
	CID100003998	Haemorrhage	Porphyrin metabolism disorder	PCO2	Diarrhoea	Haemoglobin	Glucose-6-phosphate dehydrogenase deficiency	Pain	Acidosis	Disseminated intravascular coagulation	Eosinophilia	Metabolic acidosis	Haemolytic anaemia	Accidental exposure to product	Skin maceration	Erythema	Burning sensation	Blister	Rash	Dermatitis bullous	Accidental ingestion	Urticaria	Pancytopenia	Pruritus	Face oedema	Dermatitis	Excoriation	Tachypnoea	Bone marrow depression	Swelling	Hyperventilation
	CID100004004	Conjunctivitis	Sensitisation	Chemical injury	Chemical burn	Burns second degree
	CID100004011	Acute coronary syndrome	Hyperhidrosis	Abdominal pain	Dermatitis atopic	Sensory loss	Malnutrition	Diarrhoea	Mediastinal disorder	Body temperature increased	Breast disorder	Tinnitus	Stevens-Johnson syndrome	Withdrawal symptom	Hyperkinesia	Sweating increased	Insomnia	Eosinophilia	Disorientation	Muscular weakness	Osteoarthritis	Ileus paralytic	Urinary retention	Akathisia	Rash	Abdominal cramps	Gynaecomastia	Endocrine disorder	Headache	Testicular swelling	Hallucination	Atrioventricular block	Infestation	Constipation	Blood pressure increased	Sleep disturbance	Dyskinesia	Vomiting	Myocardial infarction	Flushing	Depersonalisation	Fatigue	Numbness	Weight decreased	Libido decreased	Photosensitivity reaction	Thrombocytopenia	Alveolitis allergic	Alopecia
	CID100004030	Abdominal pain	Menorrhagia	Angioedema	Rash	Dermatitis	Hypersensitivity	Neutropenia	Prolonged menses	Gastrointestinal pain	Hepatitis	Urticaria	Agranulocytosis	Convulsion
	CID100004031	Discomfort	Anaphylactic shock	Anorexia	Decreased appetite	Face oedema	Heartburn	Insomnia	Dyspepsia	Immune system disorder	Angioedema	Rash	Dermatitis	Hypersensitivity	Feeling abnormal	Headache	Ill-defined disorder	Dizziness	Malaise	Urticaria
	CID100004032	Erectile dysfunction	Decreased appetite	Glossitis	Tremor	Libido decreased	Syncope	Mydriasis	Orthostatic hypotension	Asthenia	Fibrosis	Convulsion	Ileus	Nausea	Disturbance in sexual arousal	Dizziness	Anorexia	Chorea	Urinary retention	Loss of consciousness	Pulmonary oedema	Constipation	Vision blurred	Shock	Vomiting	Paraesthesia	Dizziness postural	Fatigue
	CID100004033	Mediastinum neoplasm	Decreased appetite	Haemorrhage	Eye injury	Skin cancer	Herpes zoster	Thrombocytopenia	Amenorrhoea	Diarrhoea	Haemoglobin	Alopecia	Tinnitus	Agranulocytosis	Azotaemia	Superior vena cava syndrome	Menstruation delayed	Skin carcinoma	Skin bacterial infection	Azoospermia	Nausea	Haemolytic anaemia	Lymphopenia	Anaphylactic shock	Anorexia	Infection	Erythema multiforme	Blister	Rash	Depression	Hypersensitivity	Vertigo	Unspecified disorder of skin and subcutaneous tissue	Dermatitis bullous	Jaundice	Skin disorder	Skin hyperpigmentation	Thrombosis	Petechiae	Pancytopenia	Pruritus	Aplasia	Leukopenia	Dermatitis	Vomiting	Oliguria	Thrombophlebitis	Oligomenorrhoea	Platelet count normal
	CID100004034	Anaphylactic shock	Anaphylactoid reaction	Drowsiness	Vision blurred	Somnolence	Headache	Dry mouth	Asthenia	Fatigue
	CID100004036	Decreased appetite	Haemorrhage	Abdominal pain	Visual acuity reduced	Systemic lupus erythematosus	Thrombocytopenic purpura	Iritis	Diarrhoea	Haemoglobin	Alopecia	Lupus erythematosus	Tinnitus	Malaise	Stevens-Johnson syndrome	Agranulocytosis	Asthenia	Serum sickness	Renal failure	Macular fibrosis	Insomnia	Erythema nodosum	Nausea	Eosinophilia	Haemolytic anaemia	Ill-defined disorder	Stomatitis	Discomfort	Anorexia	Erythema multiforme	Ileus paralytic	Ulcer	Feeling abnormal	Gastrointestinal pain	Oedema	Colitis	Urticaria	Palpitations	Jaundice cholestatic	Pruritus	Constipation	Nocturia	Leukopenia	Vision blurred	Dermatitis exfoliative	Gastrointestinal disorder	Vomiting	Neutropenia	Paraesthesia
	CID100004042	Dysphonia	Splenic infarction	Oestrogen deficiency	Congenital diaphragmatic hernia	Sweating increased	Renal neoplasm	Sexually active	Anaphylactoid reaction	Porphyria acute	Cramps of lower extremities	Rectal haemorrhage	Glycosuria	Hepatic function abnormal	Cataract diabetic	Pelvic pain	Body odor	Cystitis	Rash	Pharyngitis	Paralysis	Turner's syndrome	Vulval abscess	Salpingitis	Hodgkin's disease	Blood creatinine increased	Haemorrhage in pregnancy	Cystitis noninfective	Breast feeding	Chloasma	Cerebral ischaemia	Mass	Squamous cell carcinoma	Scleroderma	Malignant melanoma	Leg pain	Upper respiratory tract infection	Purpura	Infection	Erythema multiforme	Breast pain	Ovarian cyst	Irritability	Digestion impaired	Mental disorder	Porphyria aggravated	Infestation NOS	Face oedema	Ear malformation
	CID100004043	Mydriasis	Conjunctival hyperaemia	Pain	Visual impairment	Cataract subcapsular	Eye irritation	Iridocyclitis	Keratitis	Anterior uveitis	Ulcerative keratitis	Impaired healing	Sensation of foreign body	Visual disturbance	Glaucoma	Nerve injury	Hypersensitivity	Posterior subcapsular cataract	Eye infection	Vision blurred	Stinging	Viral infection	Conjunctivitis	Hyperadrenocorticism
	CID100004044	Acute coronary syndrome	Decreased appetite	Ecchymosis	Glossitis	Haemorrhage	Abdominal pain	Angioedema	Pancreatitis	Diarrhoea	Tubulointerstitial nephritis	Body temperature increased	Tinnitus	Stevens-Johnson syndrome	Nephrotic syndrome	Glomerulonephritis	Hepatorenal syndrome	Anaphylactoid reaction	Heartburn	Insomnia	Rectal haemorrhage	Eosinophilia	Platelet aggregation inhibition	Meningitis	Discomfort	Dysuria	Cystitis	Rash	Headache	Hyperglycaemia	Hallucination	Colitis	Oesophagitis	Constipation	Vomiting	Myocardial infarction	Cystitis noninfective	Photosensitivity reaction	Anaemia	Renal impairment	Thrombocytopenia	Alopecia	Kidney function abnormal	Renal papillary necrosis	Aplastic anaemia	Nephritis interstitial	Confusional state	Pneumonia	Eye irritation
	CID100004046	Decreased appetite	Hyperhidrosis	Abdominal pain	Schizophrenia	Malnutrition	Panic attack	Diarrhoea	Mediastinal disorder	Heart rate abnormal	Body temperature increased	Tinnitus	Stevens-Johnson syndrome	Hepatocellular injury	Insomnia	Epilepsy	Bradycardia	Chills	Muscular weakness	Discomfort	Affect lability	Visual disturbance	Appetite absent	Rash	Dermatitis bullous	Headache	Drug tolerance	Hallucination	Cataract	Foetor hepaticus	Atrioventricular block	Myalgia	Emotional disturbance NOS	Vomiting	Flushing	Breast feeding	Fatigue	Suicidal ideation	Haematocrit decreased	Sweating	Immune status	Musculoskeletal discomfort	Thrombocytopenia	Alopecia	Visual impairment	Aplastic anaemia	Blood and lymphatic system disorders	Confusional state	Pneumonia
	CID100004048	Erectile dysfunction	Diabetes mellitus	Hyperhidrosis	Sweating	Mood swings	Stress	Diarrhoea	Alopecia	Pain	Malaise	Asthenia	Carpal tunnel syndrome	Glucose tolerance impaired	Flatulence	Endometrial cancer	Hot flush	Pulmonary embolism	Menopausal symptoms	Dyspnoea	Nausea	Lethargy	Ill-defined disorder	Dizziness	Discomfort	Affect lability	Infection	Weight increased	Cushingoid	Hypercalcaemia	Adrenal insufficiency	Rash	Gynaecomastia	Metrorrhagia	Cushing's syndrome	Feeling abnormal	Fluid retention	Oedema	Hyperglycaemia	Pollakiuria	Neoplasm malignant	Urticaria	Tumour flare	Constipation	Uterine haemorrhage	Hypertension	Dermatitis	Vomiting	Hypotension
	CID100004051	Acute coronary syndrome	Haemorrhage	Decreased appetite	Hyperhidrosis	Bullous eruption	Abdominal pain	Angioedema	Pancreatitis	Malnutrition	Diarrhoea	Creatinine increased	Mediastinal disorder	Tubulointerstitial nephritis	Body temperature increased	Tinnitus	Sweating increased	Stevens-Johnson syndrome	Carpal tunnel syndrome	Duodenal ulcer perforation	Anaphylactoid reaction	Insomnia	Hepatic function abnormal	Disorientation	Meningitis	Discomfort	Affect lability	Renal function test abnormal	Visual disturbance	Arthritis	Appetite absent	Immune system disorder	Urinary retention	Rash	Pharyngitis	Dermatitis bullous	Headache	Cytopenia	Rash erythematous	Colitis	Oesophagitis	Cataract	Red blood cell abnormality	Myalgia	Infestation	Constipation	Blood creatinine increased	Blood pressure increased	Abdominal pain upper
	CID100004053	Decreased appetite	Haemorrhage	Dermatitis atopic	Rhabdomyolysis	Diarrhoea	Muscle fibrosis	Mediastinal disorder	Muscle atrophy	Bladder irritation	Hepatocellular injury	Extravasation	Arterial thrombosis	Cardiac arrest	Sensation of warmth	Plasma cell myeloma	Lymphoma	Blood uric acid increased	Immune system disorder	Cystitis	Rash	Leukaemia	Muscle damage	Foetor hepaticus	Myalgia	Muscle injury	Hyperuricaemia	Vomiting	Neutropenia	Flushing	Cystitis noninfective	Venoocclusive liver disease	Muscle necrosis	Fatal outcomes	Skin ulcer	Fatigue	Anaemia	Musculoskeletal discomfort	Thrombocytopenia	Radiation myelopathy	Alopecia	Non-Hodgkin's lymphoma	Febrile neutropenia	Blood and lymphatic system disorders	Liver function test abnormal	Wound	Skin exfoliation	Hypertonic bladder	Blood creatine phosphokinase increased
	CID100004054	Coronary artery disease	Crying	Sweating increased	Neuralgia	Rectal haemorrhage	Hepatic function abnormal	Cerebration impaired	Crying abnormal	Cystitis	Rash	Aphasia	Respiratory insufficiency	Pharyngitis	Toothache	Paralysis	Inflicted injury	Cataract	Pulmonary oedema	Blood creatinine increased	Blood antidiuretic hormone abnormal	Neutropenia	Cystitis noninfective	Depersonalisation	Hepatitis cholestatic	Arthritis aggravated	Basal cell carcinoma	Hernia congenital	Hyporeflexia	Sudden death	Kidney function abnormal	Gamma-glutamyltransferase increased	Squamous cell carcinoma	Hearing impaired	Leg pain	Purpura	Upper respiratory tract infection	Arrhythmia	Infection	Erythema multiforme	Irritability	Bronchial hyperreactivity	Mental disorder	Infestation NOS	Gravitational oedema	Hypertension	Sepsis	Urinary tract infection	Frequent bowel movements
	CID100004057	Accommodation disorder	Erectile dysfunction	Drowsiness	Mydriasis	Bloated feeling	Tachycardia	Asthenia	Sweating decreased	Confusional state	Insomnia	Somnolence	Nervousness	Nausea	Dry mouth	Dizziness	Anaphylactic shock	Urinary retention	Feeling abnormal	Hypersensitivity	Tension	Headache	Urticaria	Urinary hesitation	Abdominal distension	Palpitations	Cycloplegia	Constipation	Vision blurred	Vomiting	Hypohidrosis	Ageusia
	CID100004058	Circulatory depression	Decreased appetite	Hyperhidrosis	Hyperkinesia	Insomnia	Muscle movement involuntary	Cardiac arrest	Disorientation	Bradycardia	Affect lability	Visual disturbance	Urinary retention	Neurotoxicity	Rash	Paralysis	Headache	Hallucination	Constipation	Vomiting	Dyskinesia	Hallucinations, mixed	Flushing	Libido decreased	Sweating	Anuria	Induration	Visual impairment	Withdrawal syndrome	Fibrosis	Confusional state	Agitation	Cold sweat	Anaphylactic shock	Coordination abnormal	Pallor	Irritability	Hypersensitivity	Psychotic disorder	Vasodilation procedure	Hypertension	Dermatitis	Drowsiness	Tremor	CNS depression NOS	Euphoric mood	Tachycardia	Orthostatic hypotension	Dizziness
	CID100004060	Monocytosis	Leukocytosis	Drowsiness	Tremor	Photophobia	Anaemia	Systemic lupus erythematosus	Toxic epidermal necrolysis	Thrombocytopenia	Alopecia	Non-Hodgkin's lymphoma	Pulmonary fibrosis	Lupus erythematosus	Stevens-Johnson syndrome	Agranulocytosis	Aplastic anaemia	Asthenia	Nephrotic syndrome	Convulsion	Confusional state	Hodgkin's disease lymphocyte predominance type stage unspecified	Nephrosis	Insomnia	Pigmentation skin	Somnolence	Nervousness	Ataxia	Nausea	Eosinophilia	Haemolytic anaemia	Dizziness	Gingival hyperplasia	Diplopia	Chorea	Osteoarthritis	Erythema multiforme	Lymphoma	Pigmentation disorder	Weight increased	Arthropathy	Feeling abnormal	Rash	Hypersensitivity	Irritability	Jaundice	Tension	Oedema	Hepatitis
	CID100004062	Total spinal block	Hyperhidrosis	Drowsiness	Tremor	Sweating	Angioedema	Syncope	Apnoea	Body temperature increased	Tachycardia	Tinnitus	Respiratory paralysis	Asthenia	Respiratory arrest	Sweating increased	Convulsion	Anaphylactoid reaction	Acidosis	Somnolence	Block heart	Nervousness	Nausea	Cardiac arrest	Dizziness	Agitation	Bradycardia	Chills	Meningitis	Anaphylactic shock	Anxiety	Erythema	Urinary retention	Hypersensitivity	Paralysis	Tension	Headache	Cardiac output decreased	Oedema	Urticaria	Paraesthesia oral	Atrioventricular block	Urinary incontinence	Pruritus	Loss of consciousness	Ventricular arrhythmia	Laryngeal oedema	Meningism	Shock
	CID100004064	Ecchymosis	Drowsiness	Thrombocytopenic purpura	Angioedema	Anuria	Euphoric mood	Syncope	Diarrhoea	Body temperature increased	Tachycardia	Stevens-Johnson syndrome	Agranulocytosis	Aplastic anaemia	Asthenia	Oedema peripheral	Fixed drug eruption	Somnolence	Ataxia	Nausea	Eosinophilia	Dizziness	Agitation	Chills	Proctitis	Purpura	Stomatitis	Arrhythmia	Anaphylactic shock	Erythema multiforme	Hypotensive	Purpura non-thrombocytopenic	Hypersensitivity	Vertigo	Drug eruption	Dermatitis bullous	Headache	Petechiae	Vascular purpura	Palpitations	Hyperpyrexia	Pruritus	Loss of consciousness	Slurred speech	Leukopenia	Shock	Dermatitis exfoliative	Dermatitis	Vomiting
	CID100004075	Glomerulonephritis minimal lesion	Sperm count decreased	Pleural effusion	Lupus-like syndrome	Faeces discoloured	Azoospermia	Cramps of lower extremities	Rectal haemorrhage	Hamman-Rich syndrome	Cystitis	Rash	Mucous stools	Abdominal cramps	Pharyngitis	Pleurisy	Drug ineffective	Administration site reaction	Blood creatinine increased	Neutropenia	Liver injury	Cystitis noninfective	Breast feeding	Hepatitis cholestatic	Lupus erythematosus	Gamma-glutamyltransferase increased	Hepatic necrosis	Platelet count decreased	Acute febrile neutrophilic dermatosis	Nephritis	Ache	Upper respiratory tract infection	Neck pain	Stiffness	Infection	Breast pain	Erythema multiforme	Dermatitis infected	Upset stomach	Lichen planus	Mental disorder	Psoriasis	Rectal discharge	Back distress	Infestation NOS	Face oedema	Hypertension	Malabsorption	Urine color abnormal
	CID100004086	Hyperhidrosis	Drowsiness	Tremor	Sweating	Musculoskeletal discomfort	Syncope	Diarrhoea	Cough	Influenza	Dysgeusia	Pain	Body temperature increased	Tachycardia	Sweating increased	Asthenia	Anaphylactoid reaction	Asthma	Insomnia	Somnolence	Nervousness	Abdominal discomfort	Nausea	Hypokalaemia	Dry mouth	Dizziness	Bronchoconstriction	Flu symptoms	Chills	Arrhythmia	Anaphylactic shock	Bad taste	Distress gastrointestinal	Clonus	Cramp muscle	Hypersensitivity	Tension	Headache	Oedema	Chest pain	Urticaria	Blood pressure systolic increased	Palpitations	Myalgia	Pruritus	Loss of consciousness	Tremor fine	Blood pressure diastolic decreased	Exacerbation of asthma
	CID100004091	Decreased appetite	Hyperhidrosis	Acetonaemia	Abdominal pain	Taste metallic	Pancreatitis	Malnutrition	Diarrhoea	Mediastinal disorder	Reaction gastrointestinal	Breast disorder	Angina unstable	Sweating increased	Taste disorders	Heartburn	Emotional distress	Azotemia prerenal	Seasonal allergy	Ketoacidosis	Bradycardia	Chills	Epigastric discomfort	Discomfort	Appetite absent	Immune system disorder	Toothache	Rash	Headache	Hypothermia	Anaemia megaloblastic	Myalgia	Infestation	Constipation	Abdominal pain upper	Vomiting	Neutropenia	Flushing	Contusion	Fatigue	Renal impairment	Musculoskeletal discomfort	Thrombocytopenia	Nasopharyngitis	Nail disorder	Function kidney decreased	Oedema peripheral	Liver function test abnormal	Acidosis
	CID100004095	Circulatory depression	Decreased appetite	Glossitis	Hyperhidrosis	Abdominal pain	Bowel spasm	Diarrhoea	Cutis anserina	Body temperature increased	Withdrawal symptom	Sweating increased	Insomnia	Haemorrhagic urticaria	Cardiac arrest	Disorientation	Bradycardia	Chills	Yawning	Visual disturbance	Redness	Urinary retention	Rash	Abdominal cramps	Hypomagnesaemia	Headache	Serum testosterone decreased	Hallucination	Hypothermia	Pulmonary oedema	Constipation	Sneezing	Vomiting	Flushing	Intracranial pressure increased	Swelling	Fracture	Lacrimation	Weight decreased	Libido decreased	Sweating	Thrombocytopenia	Visual impairment	Nasopharyngitis	Withdrawal syndrome	Piloerection	Confusional state	Coldness	Agitation
	CID100004101	Pruritus	Dysuria	Dyspepsia	Upset stomach	Abdominal discomfort	Rash	Dermatitis	Nausea	Vomiting	Digestion impaired	Gastrointestinal disorder	Frank hematuria	Haematuria	Pyuria
	CID100004107	Trauma	Drowsiness	Angioedema	Taste metallic	Amnesia	Syncope	Dysgeusia	Pain	Body temperature increased	Convulsion	Confusional state	Insomnia	Somnolence	Nausea	Dizziness	Bradycardia	Diplopia	Anaphylactic shock	Coordination abnormal	Convulsive seizure	Muscular incoordination	Dyspepsia	Feeling abnormal	Rash	Hypersensitivity	Vertigo	Jaundice	Headache	Urticaria	Lightheadedness	Nystagmus	Jaundice cholestatic	Pruritus	Loss of consciousness	Injury	Leukopenia	Vision blurred	Shock	Dermatitis	Vomiting	Hypotension	Thrombophlebitis	Flushing	Nasal congestion	Conjunctivitis
	CID100004112	Decreased appetite	Diabetes mellitus	Ecchymosis	Glossitis	Haemorrhage	Abdominal pain	Hyperhidrosis	Leukoencephalopathy	Taste metallic	Pancreatitis	Malnutrition	Pneumocystis jirovecii pneumonia	Diarrhoea	Mediastinal disorder	Pleural effusion	Dermatitis radiation NOS	Reaction gastrointestinal	Body temperature increased	Breast disorder	Tinnitus	Stevens-Johnson syndrome	Paresthesia of limbs	Carcinogenicity	Radiculopathy	Pneumonia cytomegaloviral	Anaphylactoid reaction	Insomnia	Extravasation	Opportunistic infection	Azoospermia	Arterial thrombosis	Eosinophilia	Paronychia	Chills	Musculoskeletal stiffness	Cognitive impairment	Lung infection	Immunodeficiency	Nail changes	Sunburn	Discomfort	Visual disturbance	Osteoarthritis	Appetite absent	Dysuria	Lymphoma	Necrosis	Cerebral thrombosis
	CID100004114	Herpes simplex	Pain of skin	Photosensitivity reaction	Catheter infection	Systemic lupus erythematosus	Miliaria	Dysgeusia	Lupus erythematosus	Body temperature increased	Malaise	Tenderness	Insomnia	Nervousness	Inflammation	Skin exfoliation	Cramps of lower extremities	Nausea	Ill-defined disorder	Acneiform eruption	Dizziness	Device related infection	Solar lentigo	Sunburn	Arrhythmia	Discomfort	Infection	Dermatitis acneiform	Redness	Erythema	Dyspepsia	Blister	Rash	Feeling abnormal	Depression	Hypersensitivity	Vertigo	Leukoderma	Dermatitis bullous	Headache	Oedema	Tension	Skin disorder	Skin hyperpigmentation	Digestion impaired	Urticaria	Folliculitis	Pruritus	Dermatitis
	CID100004120	Accommodation disorder	Erectile dysfunction	Drowsiness	Mydriasis	Bloated feeling	Tachycardia	Asthenia	Sweating decreased	Confusional state	Insomnia	Somnolence	Nervousness	Nausea	Dry mouth	Dizziness	Anaphylactic shock	Feeling abnormal	Hypersensitivity	Tension	Headache	Urticaria	Urinary hesitation	Abdominal distension	Palpitations	Cycloplegia	Constipation	Vision blurred	Vomiting	Hypohidrosis	Ageusia
	CID100004121	Decreased appetite	Photosensitivity reaction	Angiitis necrotising	Pancreatitis	Thrombocytopenia	Malnutrition	Diarrhoea	Xanthopsia	Electrolyte imbalance	Body temperature increased	Respiratory distress	Orthostatic hypotension	Agranulocytosis	Aplastic anaemia	Asthenia	Stevens-Johnson syndrome	Pneumonia	Nausea	Glycosuria	Haemolytic anaemia	Dizziness	Agitation	Epigastric discomfort	Purpura	Anaphylactic shock	Anorexia	Sialoadenitis	Erythema multiforme	Cutaneous vasculitis	Vasculitis necrotising	Blood uric acid increased	Hypercalcaemia	Rash	Cramp muscle	Hypersensitivity	Vertigo	Gastric irritation	Jaundice	Headache	Hyperglycaemia	Vascular purpura	Urticaria	Pulmonary oedema	Constipation	Leukopenia	Vision blurred	Hyperuricaemia	Dermatitis
	CID100004138	Pancreatitis	Diarrhoea	Mediastinal disorder	Body temperature increased	Breast disorder	Lupus-like syndrome	Hepatocellular injury	Eosinophilia	Bradycardia	Carotid sinus hypersensitivity	Eczema	Rash	Gynaecomastia	Endocrine disorder	Headache	Colitis	Myocarditis	Foetor hepaticus	Myalgia	Infestation	Constipation	Vomiting	Liver injury	Cerebrovascular insufficiency	Libido decreased	Musculoskeletal discomfort	Thrombocytopenia	Tenderness	Blood and lymphatic system disorders	Liver function test abnormal	Coombs test positive	Infection	Distention	Hypersensitivity	Mental disorder	Jaundice	Skin disorder	Psychotic disorder	Infestation NOS	Eruption lichenoid	Dermatitis	Cardiac failure congestive	Paraesthesia	Lichenoid keratosis	Liver disorder	VIIth nerve paralysis	Angiopathy	Cardiac disorder
	CID100004139	Hyperhidrosis	Tremor	Abdominal pain	Sweating	Cardiac disorder	Angiopathy	Mucosal inflammation	Diarrhoea	Mydriasis	Mediastinal disorder	Glucose-6-phosphate dehydrogenase deficiency	Pain	Serotonin syndrome	Eye disorder	Body temperature increased	Tachycardia	Sweating increased	Effusion	Hyperbilirubinaemia	Blood and lymphatic system disorders	Confusional state	Extravasation	Dyspnoea	Nausea	Haemolytic anaemia	Macule	Dizziness	Agitation	Precordial pain	Arrhythmia	Anaphylactic shock	Fat necrosis	Dysuria	Anxiety	Necrosis	Immune system disorder	Dyspepsia	Feeling abnormal	Aphasia	Rash	Unspecified disorder of skin and subcutaneous tissue	Digestion impaired	Mental disorder	Gastrointestinal pain	Headache	Skin disorder	Mucosal ulceration	Hypoxia
	CID100004140	Hyperhidrosis	Abdominal pain	Acute myocardial infarction	Cardiac disorder	Diarrhoea	Uterine contractions during pregnancy	Tinnitus	Tachycardia	Uterine contractions	Sweating increased	Convulsion	Cerebrovascular accident	Angina pectoris	Cramps of lower extremities	Nausea	Dyspnoea	Ventricular tachycardia	Dizziness	Bradycardia	Haematuria	Water intoxication	Anaphylactic shock	Ventricular fibrillation	Vasospasm	Rash	Gastrointestinal pain	Headache	Arterial spasm	Hallucination	Chest pain	Nervous system disorder	Atrioventricular block	Palpitations	Hypertension	Dermatitis	Vomiting	Muscle spasms	Hypotension	Paraesthesia	Thrombophlebitis	Nasal congestion
	CID100004158	Acute coronary syndrome	Decreased appetite	Diabetes mellitus	Ecchymosis	Haemorrhage	Hyperhidrosis	Abdominal pain	Hostility	Thrombocytopenic purpura	Angioedema	Pancreatitis	Malnutrition	Panic attack	Diarrhoea	Mediastinal disorder	White blood cell count abnormal	Dysmenorrhoea	Body temperature increased	Breast disorder	Crying	Stevens-Johnson syndrome	Herpes virus infection	Hyperkinesia	Suicide attempt	Therapeutic response decreased	Insomnia	Throat sore	Cramps of lower extremities	Hepatic function abnormal	Cardiac arrest	Disorientation	Hernia	Chills	Bradycardia	Blood pressure fluctuation	Sensitisation	Discomfort	Body odor	Affect lability	Visual disturbance	Appetite absent	Attention deficit disorder	Eczema	Apathy	Immune system disorder	Chest pain exertional	Toothache	Rash
	CID100004159	Acute coronary syndrome	Ecchymosis	Diabetes mellitus	Haemorrhage	Hyperhidrosis	Trauma	Abdominal pain	Skin scaly	Nitrogen balance negative	Schizophrenia	Angioedema	Pancreatitis	Amnesia	Malnutrition	Diarrhoea	Pituitary-dependent Cushing's syndrome	Mediastinal disorder	Central serous retinopathy	Muscle atrophy	Electrolyte imbalance	Breast disorder	Withdrawal symptom	Dependence psychological	Sweating increased	Thromboembolism	Anaphylactoid reaction	Paraparesis	Steroid withdrawal syndrome	Insomnia	Opportunistic infection	Personality change	Tendon rupture	Erythema facial	Glycosuria	Oesophagitis ulcerative	Cardiac arrest	Acneiform eruption	Bradycardia	Hirsutism	Muscular weakness	Meningitis	Secondary infection	Discomfort	Affect lability	Osteoarthritis	Dermatitis acneiform	Cushingoid	Necrosis
	CID100004160	Haemorrhage	Libido decreased	Angiopathy	Cholesterol serum elevated	Amenorrhoea	Haemoglobin	Alopecia	Anaphylactoid reaction	Virilism	Azoospermia	Paresthesia generalized	Nausea	Clotting	Enlarged clitoris	Disturbance in sexual arousal	Hirsutism	Anaphylactic shock	Polycythaemia	Anxiety	Gynaecomastia	Coagulopathy	Headache	Venous thromboembolism	Jaundice cholestatic	Peliosis hepatis	Paraesthesia	Menstruation irregular	Oligospermia	Embolism venous	Blood cholesterol increased
	CID100004163	Pain in extremity	Telangiectasia	Friction rub	Drowsiness	Weight decreased	Abdominal pain	Hyperaesthesia	Flank pain	Urine output increased	Musculoskeletal discomfort	Thrombocytopenia	Euphoric mood	Leg edema	Diarrhoea	Mydriasis	General symptom	Blood urea increased	Alopecia	Pain	Pleural effusion	Body temperature increased	Tachycardia	Malaise	Orthostatic hypotension	Asthenia	Convulsion	Gastrointestinal symptom NOS	Oedema peripheral	Heartburn	Insomnia	Arthralgia	Somnolence	Ataxia	Cardiac murmur	Dyspnoea	Nausea	Eosinophilia	Polyuria	Ill-defined disorder	Dizziness	Vascular insufficiency	Leg pain	Urinary tract obstruction	Aortic embolus	Discomfort	Weight increased	Dysuria	Retroperitoneal fibrosis
	CID100004168	Cogwheel rigidity	Angioedema	Depression suicidal	Diarrhoea	Body temperature increased	Sinus arrest	Motor restlessness	Insomnia	Cardiac arrest	Bradycardia	Visual disturbance	Akathisia	Grimacing	Rash	Sexual dysfunction	Gynaecomastia	Headache	Lassitude	Hallucination	Atrioventricular block	Feeling jittery	Obsessive thoughts	Dyskinesia	Neutropenia	Flushing	Fatigue	Suicidal ideation	Dystonic reaction	Porphyrin metabolism disorder	Muscle rigidity	Renal impairment	Protrusion tongue	Visual impairment	Function kidney decreased	Confusional state	Autonomic dysfunction	Agitation	Supraventricular tachycardia	Opisthotonus	Neuroleptic malignant syndrome	Convulsive seizure	Depression	Hypersensitivity	Atrial fibrillation	Tetanus	Jaundice	Pollakiuria	Urinary incontinence
	CID100004170	Decreased appetite	Abdominal pain	Pancreatitis	Diarrhoea	Tinnitus	Stevens-Johnson syndrome	Insomnia	Throat sore	Hypophosphataemia	Hypochloraemia	Glycosuria	Hypovolaemia	Alkalosis hypochloraemic	Chills	Discomfort	Blood uric acid increased	Rash	Hypomagnesaemia	Headache	Hyperglycaemia	Eye pruritus	Lassitude	Serum urea increased	Oropharyngeal discomfort	Constipation	Hyperuricaemia	Vomiting	Back pain	Swelling	Fatigue	Photosensitivity reaction	Anaemia	Musculoskeletal discomfort	Thrombocytopenia	Major depression	Skin exfoliation	Ill-defined disorder	Agitation	Peripheral coldness	Purpura	Erythema multiforme	Hypersensitivity	Tension	Oropharyngeal pain	Chest pain	Hypertension	Dermatitis	Paraesthesia
	CID100004171	Coronary artery disease	Diabetes mellitus	Hyperhidrosis	Abdominal pain	Catatonia	Acute myocardial infarction	Thrombocytopenic purpura	Amnesia	Diarrhoea	Mediastinal disorder	Body temperature increased	Breast disorder	Tinnitus	Sinus arrest	Sweating increased	Heartburn	Disturbance in attention	Insomnia	Throat sore	Emotional distress	Blood triglycerides increased	Hepatic function abnormal	Cardiac arrest	Unspecified circulatory system disorder	Disorientation	Bradycardia	Cerebration impaired	Affect lability	Visual disturbance	Arthritis	Dermatitis psoriasiform	Immune system disorder	Purpura non-thrombocytopenic	Rash	Sexual dysfunction	Headache	Dry eye	Eye pruritus	Hallucination	Atrioventricular block	Oropharyngeal discomfort	Constipation	Abdominal pain upper	Sleep disturbance	Vomiting	Fatigue	Libido decreased	Photosensitivity reaction
	CID100004173	Decreased appetite	Glossitis	Candida infection	Hyperhidrosis	Neurological symptom	Abdominal pain	Vaginal moniliasis	Sensory loss	Angioedema	Taste metallic	Pancreatitis	Diarrhoea	Localised oedema	Mediastinal disorder	Dysmenorrhoea	Body temperature increased	Breast disorder	Tinnitus	Stevens-Johnson syndrome	Paresthesia of limbs	Vaginal itching	Condition aggravated	Taste disorders	Insomnia	Emotional distress	Eosinophilia	Disorientation	Unspecified disorder of intestine	Osteoarthritis	Dysuria	Redness	Immune system disorder	Cystitis	Rash	Abdominal cramps	Gynaecomastia	Pharyngitis	Dermatitis bullous	Headache	Rash erythematous	Hallucination	Salpingitis	Pelvic discomfort	Vaginal inflammation	Infestation	Constipation	Sickness	Gastrointestinal discomfort
	CID100004174	Abdominal pain	Dermatitis atopic	Angiopathy	Alopecia	Pain	Abdominal discomfort	Nausea	Allergic rash	Dizziness	Hirsutism	White blood cell count decreased	Adrenal insufficiency	Unspecified disorder of skin and subcutaneous tissue	Endocrine disorder	Gastrointestinal pain	Headache	Skin disorder	Nervous system disorder	Pancytopenia	Hypertension	Gastrointestinal disorder	Vomiting	Hypotension	Bone marrow depression
	CID100004178	Hyperhidrosis	Abdominal pain	Sensory loss	Pancreatitis	Amnesia	Diarrhoea	Body temperature increased	Tinnitus	Sweating increased	Stevens-Johnson syndrome	Heartburn	Bradycardia	Discomfort	Visual disturbance	Distress gastrointestinal	Rash	Pharyngitis	Headache	Hallucination	Atrioventricular block	Constipation	Vomiting	Neutropenia	Fatigue	Numbness	Libido decreased	Ventricular extrasystoles	Musculoskeletal discomfort	Thrombocytopenia	Alopecia	Visual impairment	Acute yellow liver atrophy	Arrhythmia supraventricular	Confusional state	Liver function test abnormal	Lung infiltration	Ill-defined disorder	Arrhythmia	Coordination abnormal	Erythema multiforme	Pulmonary toxicity	Depression	Hypersensitivity	Tension	Psychotic disorder	Myelofibrosis	Chest pain	Taste altered
	CID100004184	Erectile dysfunction	Suicidal ideation	Drowsiness	Tremor	Anaemia	Cardiac disorder	Angiopathy	Musculoskeletal discomfort	Thrombocytopenia	Syncope	Restless legs syndrome	Mediastinal disorder	Depressive symptom	Eye disorder	Tinnitus	Breast disorder	Tachycardia	Hyperkinesia	Agranulocytosis	Asthenia	Convulsion	Confusional state	Arthralgia	Somnolence	Lethargy	Cardiac arrest	Torsade de pointes	Dry mouth	Dizziness	Agitation	Hepatic function abnormal	Hepatic enzyme increased	Connective tissue disorder	Bradycardia	Diplopia	Electrocardiogram QT prolonged	Neuroleptic malignant syndrome	Arthritis	Weight increased	Hepatobiliary disease	Feeling abnormal	Rash	Gynaecomastia	Vertigo	Unspecified disorder of skin and subcutaneous tissue	Mental disorder	Jaundice	Headache
	CID100004189	Decreased appetite	Tooth disorder	Abdominal pain	Anaemia	Angioedema	Toxic epidermal necrolysis	Application site discomfort	Diarrhoea	Cough	Mediastinal disorder	Dysgeusia	Pain	Mouth ulceration	Malaise	Stevens-Johnson syndrome	Asthenia	Oral pain	Regurgitation	Tongue ulceration	Application site pain	Gamma-glutamyltransferase increased	Nausea	Gingival swelling	Dry mouth	Ill-defined disorder	Chills	Lymphopenia	Upper respiratory tract infection	Stomatitis	Discomfort	Anaphylactic shock	Anorexia	Infection	Erythema multiforme	Hepatobiliary disease	Immune system disorder	Vulvovaginal burning sensation	Toothache	Rash	Cramp muscle	Hypersensitivity	Feeling abnormal	Regurgitation of food	Gastrointestinal pain	Headache	Dermatitis contact	Hepatitis	Oral discomfort
	CID100004192	Retching	Gagging	Dysphonia	Hostility	Difficulty focusing eyes	Mediastinal disorder	Withdrawal symptom	Muscle stiffness	Hyperkinesia	Anaphylactoid reaction	Therapeutic response decreased	VT	Pain during injection	Cardiac arrest	Respiratory rate decreased	Disorientation	Bradycardia	Chills	Muscular weakness	Musculoskeletal stiffness	Yawning	Affect lability	Visual disturbance	Osteoarthritis	Movement disorder	Redness	Immune system disorder	Dependence	Toothache	Rash	Respiratory insufficiency	Presyncope	Headache	Ventricular bigeminy	Disinhibition	Hallucination	Drooling	Constipation	Sneezing	Sleep disturbance	Dyskinesia	Vomiting	Drug withdrawal convulsions	Swelling	Fracture	Fatigue	Salivation	Ventricular extrasystoles
	CID100004195	Excitability	Abdominal pain	Hyperaesthesia	Cardiac disorder	Angiopathy	Hypersensation skin	Scotoma	Aphthous stomatitis	Pain	Tachycardia	Reflex bradycardia	Stevens-Johnson syndrome	Asthenia	Vasodilation	Flatulence	Piloerection	Confusional state	Heartburn	Insomnia	Nervousness	Abdominal discomfort	Somnolence	Cramps of lower extremities	Dyspnoea	Nausea	Hepatic function abnormal	Hepatic enzyme increased	Dry mouth	Dizziness	Agitation	Bradycardia	Chills	Itchy scalp	Stomatitis	Micturition urgency	Central retinal vein occlusion	Erythema multiforme	Dysuria	Distress gastrointestinal	Anxiety	Hepatobiliary disease	Dyspepsia	Urinary retention	Feeling abnormal	Rash	Irritability	Unspecified disorder of skin and subcutaneous tissue	Mental disorder
	CID100004196	Decreased appetite	Haemorrhage	Multiparous	Abdominal pain	Angioedema	Malnutrition	Diarrhoea	Uterine contractions during pregnancy	Pituitary-dependent Cushing's syndrome	Mediastinal disorder	Body temperature increased	Breast disorder	Insomnia	Blood triglycerides increased	Chills	Muscular weakness	Discomfort	Rash	Headache	Blood potassium decreased	Myalgia	Infestation	Constipation	Vomiting	Back pain	Uterine rupture	Fatigue	Flank pain	Musculoskeletal discomfort	Nasopharyngitis	Vaginal haemorrhage	Endometrial cancer	Oedema peripheral	Adrenal carcinoma	Ill-defined disorder	Endometritis	Sinusitis	Infection	Hypersensitivity	Mental disorder	Skin disorder	Gastrooesophageal reflux disease	Infestation NOS	Hypertension	Dermatitis	Pain in extremity	Angiopathy	Endometrial thickening
	CID100004197	Tremor	Ventricular extrasystoles	Thrombocytopenia	Non-sustained ventricular tachycardia	Arrhythmia supraventricular	Liver function test abnormal	Angina pectoris	Torsade de pointes	Hypokalaemia	Ventricular tachycardia	Infusion site reaction	Arrhythmia	Anaphylactic shock	Ventricular fibrillation	Rash	Headache	Chest pain	Ventricular arrhythmia	Dermatitis	Hypotension	Bronchospasm	Patent ductus arteriosus	Sustained ventricular tachycardia
	CID100004201	Bullous eruption	Electrocardiogram ST segment	Cardiac disorder	Toxic epidermal necrolysis	Thrombocytopenia	Malnutrition	Mediastinal disorder	Hair colour changes	Pleural effusion	Breast disorder	Tachycardia	Stevens-Johnson syndrome	Blood and lymphatic system disorders	Oedema peripheral	Virilism	Angina pectoris	Nausea	Cardiac tamponade	Pericarditis	Phosphatase alkaline increased	Serum creatinine increased	Weight increased	Erythema multiforme	Breast tenderness	Rash	Fluid retention	Unspecified disorder of skin and subcutaneous tissue	Dermatitis bullous	Electrocardiogram abnormal	Oedema	Pericardial effusion	Skin disorder	Water retention	Blood alkaline phosphatase increased	Hair growth abnormal	Blood creatinine increased	Leukopenia	Dermatitis	Gastrointestinal disorder	Vomiting	Hypertrichosis	Hypotension
	CID100004205	Sweating increased	Skin hypertrophy	Tendon rupture	Hypovolaemia	Hepatic function abnormal	Cerebration impaired	Movement disorder	Cystitis	Rash	Aphasia	Pharyngitis	Paralysis	Drug tolerance	Ejaculation disorder	Pulmonary oedema	Neutropenia	Cystitis noninfective	Breast feeding	Depersonalisation	Cerebral ischaemia	Aphthous stomatitis	Hepatic cirrhosis	Salivary hypersecretion	Neck pain	Arrhythmia	Local swelling	Infection	Erythema multiforme	Breast pain	Drug seeking behavior	Mental disorder	Vascular headache	Face oedema	Gravitational oedema	Hypertension	Urinary tract infection	Dysarthria	Calculus of kidney	Accommodation disorder	Tolerance development	Angiopathy	Cardiac disorder	Euphoric mood	Influenza	Eye disorder	Agranulocytosis	Eructation	Flatulence
	CID100004211	Decreased appetite	Trauma	Skin toxicity	Dermatitis atopic	Malnutrition	Amnesia	Diarrhoea	Body temperature increased	Breast disorder	Generalized aching	Hepatocellular injury	Blood triglycerides increased	Epigastric discomfort	Muscular weakness	Maculopathy	Osteoarthritis	Movement disorder	Hypouricaemia	Rash	Gynaecomastia	Endocrine disorder	Headache	Cataract	Mental retardation	Hypercholesterolaemia	Infestation	Dyskinesia	Vomiting	Neutropenia	Liver injury	Orthostatic hypertension	Flushing	Hepatitis cholestatic	Anaemia	Thrombocytopenia	Visual impairment	Blood and lymphatic system disorders	Confusional state	Gastrointestinal toxicity	Ache	Salivary hypersecretion	Mental disability	Brain injury	Infection	Irritability	Hypersensitivity	Digestion impaired	Mental disorder
	CID100004212	Acute coronary syndrome	Decreased appetite	Ecchymosis	Haemorrhage	Hyperhidrosis	Blood creatinine abnormal	Abdominal pain	Diarrhoea	Body temperature increased	Sweating increased	Sinus bradycardia	Anaphylactoid reaction	Extravasation	Bradycardia	Chills	Blood glucose increased	Discomfort	Blood uric acid increased	Necrosis	Rash	Pharyngitis	Headache	Electrocardiogram abnormal	Hyperglycaemia	Blood potassium decreased	Breast cancer stage IV	Creatinine abnormal NOS	Foot and mouth disease	Myalgia	Blood bilirubin increased	Constipation	Blood creatinine increased	Hyperuricaemia	Abdominal pain upper	Vomiting	Myocardial infarction	Neutropenia	Viral infection	Blood urea abnormal	Back pain	Cross resistance	Haemoglobin decreased	Swelling	Contusion	Nephropathy toxic	Fatigue	Myelodysplastic syndrome	Weight decreased
	CID100004235	Decreased appetite	Hyperhidrosis	Abdominal pain	Dermatitis atopic	Diarrhoea	Tinnitus	Heartburn	Anxiety state	Insomnia	Anorectal discomfort	Disorientation	Bradycardia	Epigastric discomfort	Discomfort	Visual disturbance	Osteoarthritis	Appetite absent	Dysuria	Apathy	Rash	Headache	Hallucination	Myalgia	Constipation	Sickness	Sleep disturbance	Vomiting	Allergic skin reaction	Flushing	Fatigue	Sweating	Musculoskeletal discomfort	Visual impairment	Confusional state	Ill-defined disorder	Agitation	Fullness abdominal	Irritability	Delusion	Tension	Chest pain	Taste altered	Hypertension	Dermatitis	Paraesthesia	Conjunctivitis	Dry skin	Dysarthria
	CID100004236	Decreased appetite	Ecchymosis	Hyperhidrosis	Tooth disorder	Abdominal pain	Angioedema	Malnutrition	Amnesia	Diarrhoea	Anxiety depression	Mediastinal disorder	Dysmenorrhoea	Body temperature increased	Stevens-Johnson syndrome	Hyperkinesia	Condition aggravated	Suicide attempt	Anaphylactoid reaction	Insomnia	Disturbance in attention	Cramps of lower extremities	Eosinophilia	Hepatic function abnormal	Cardiac arrest	Seasonal allergy	Bradycardia	Chills	Musculoskeletal stiffness	Muscular weakness	Psychiatric symptom	Discomfort	Affect lability	Osteoarthritis	Arthritis	Eczema	Immune system disorder	Urinary retention	Cystitis	Rash	Drug eruption	Pharyngitis	Headache	Electrocardiogram abnormal	Hyperglycaemia	Obesity	Hallucination	Hypothermia	Ejaculation disorder
	CID100004240	Decreased appetite	Haemorrhage	Candida infection	Dysphonia	Trauma	Abdominal pain	Pustular psoriasis	Angioedema	Diarrhoea	Dysmenorrhoea	Condition aggravated	Allergy aggravated	Insomnia	Acneiform eruption	Sensitisation	Secondary infection	Dermatitis acneiform	Pharyngitis	Endocrine disorder	Headache	Folliculitis	Myalgia	Bacterial infection	Stinging	Sneezing	Vomiting	Hypertrichosis	Viral infection	Back pain	Contusion	Fatigue	Musculoskeletal discomfort	Miliaria	Plaque psoriasis	Skin bacterial infection	Vaginal discharge	Menstrual disorder	Upper respiratory tract infection	Sinusitis	Anaphylactic shock	Infection	Hypersensitivity	Psoriasis	Chest pain	Gastroenteritis	Dermatitis	Influenza-like symptoms	Paraesthesia
	CID100004248	Trauma	Abdominal pain	Hostility	Dermatitis atopic	Angioedema	Pancreatitis	Diarrhoea	Mediastinal disorder	Body temperature increased	Stevens-Johnson syndrome	Hyperkinesia	Hepatocellular injury	Suicide attempt	Disturbance in attention	Insomnia	Eosinophilia	Somnambulism	Disorientation	Eczema	Immune system disorder	Rash	Pharyngitis	Headache	Hallucination	Foetor hepaticus	Myalgia	Infestation	Vomiting	Viral infection	Liver injury	Hepatitis cholestatic	Temper tantrum	Varicella	Contusion	Fatigue	Musculoskeletal discomfort	Thrombocytopenia	Acute bronchitis	Suicidal behaviour	Nasopharyngitis	Blood and lymphatic system disorders	Pneumonia	Agitation	Tonsillitis	Upper respiratory tract infection	Pyuria	Sinusitis	Anaphylactic shock
	CID100004253	Circulatory depression	Decreased appetite	Hyperhidrosis	Abdominal pain	Post herpetic neuralgia	Rhabdomyolysis	Muscle contractions involuntary	Taste metallic	Malnutrition	Addison's disease	Amnesia	Cutis anserina	Diarrhoea	Hypovolaemic shock	Mediastinal disorder	Body temperature increased	Withdrawal symptom	Dependence psychological	Breast disorder	Hyperkinesia	Sweating increased	Anaphylactoid reaction	Ileus	Insomnia	Haemorrhagic urticaria	Hypotonia	VT	Eosinophilia	Neuralgia	Cardiac arrest	Disease progression	Bradycardia	Disorientation	Chills	Urethral stenosis	Breakthrough pain	Impaired gastric emptying	Yawning	Affect lability	Discomfort	Appetite absent	Osteoarthritis	Dysuria	Sticky skin	Ileus paralytic	Apathy	Urinary retention	Dependence
	CID100004259	Endophthalmitis	Pleural effusion	Hyperchlorhydria	Anaphylactoid reaction	Hand pain	Cramps of lower extremities	Tendon rupture	Hepatic function abnormal	Pelvic pain	Cystitis	Rash	Aphasia	Pharyngitis	Drug ineffective	Eye pruritus	Salpingitis	Reaction aggravation	Partial permanent deafness	Blood creatinine increased	Neutropenia	Liver injury	Peritonitis	Cystitis noninfective	Depersonalisation	Hepatitis cholestatic	Lacrimation	Aphthous stomatitis	Kidney function abnormal	Fluid intake reduced	Phototoxicity	Acute yellow liver atrophy	Gamma-glutamyltransferase increased	Hearing impaired	Fungal skin infection	Leg pain	Purpura	Arrhythmia	Erythema multiforme	Mental disorder	Psoriasis	Balanitis	Infestation NOS	Vascular headache	Face oedema	Polyneuropathy	Hypertension	Sepsis	Urinary tract infection
	CID100004264	Haemorrhage	Application site burn	Abdominal pain	Upper respiratory tract congestion	Angioedema	Ulcerative stomatitis	Diarrhoea	Cough	Haemoglobin	Dysgeusia	Pain	Mouth ulceration	Tenderness	Rhinitis	Application site pain	Nausea	Dry mouth	Epistaxis	Dizziness	Sensitisation	Cellulitis	Respiratory disorder	Anaphylactic shock	Rash generalised	Ear pain	Eczema	Erythema	Furuncle	Immune system disorder	Wound infection	Rash	Hypersensitivity	Pharyngitis	Unspecified disorder of skin and subcutaneous tissue	Gastrointestinal pain	Dermatitis contact	Headache	Skin disorder	Urticaria	Pruritus	Blepharitis	Stinging	Dermatitis exfoliative	Dermatitis	Furunculosis	Swelling	Dry skin
	CID100004271	Pleural effusion	Fungaemia	Skin hypertrophy	Opportunistic infection	Cramps of lower extremities	Rectal haemorrhage	Hypovolaemia	Pelvic pain	Cystitis	Rash	Aphasia	Gynaecomastia	Pharyngitis	Drug ineffective	Cataract	WBC abnormal NOS	Supraventricular extrasystoles	Pulmonary oedema	Blood creatinine increased	Neutropenia	Liver injury	Peritonitis	Atypical mycobacterial infection	Cystitis noninfective	Mucocutaneous candidiasis	Depersonalisation	Cerebral ischaemia	White blood cell disorder	Kidney function abnormal	Gamma-glutamyltransferase increased	Malignant melanoma	Fungal skin infection	Nephritis	Proctitis	Neck pain	Arrhythmia	Infection	Breast pain	Mental disorder	Balanitis	Infestation NOS	Face oedema	Ear malformation	Hypertension	Sepsis	Urinary tract infection	Hepatic failure	Ear disorder
	CID100004272	Pleural effusion	Fungaemia	Skin hypertrophy	Opportunistic infection	Cramps of lower extremities	Hypovolaemia	Breath odour	Urethral stenosis	Pelvic pain	Rash	Pharyngitis	Cataract	Supraventricular extrasystoles	Pulmonary oedema	Blood creatinine increased	Neutropenia	Cytomegalovirus viraemia	Liver injury	Peritonitis	Atypical mycobacterial infection	Hemiparesis	Contusion	Basal cell carcinoma	Kidney function abnormal	Gamma-glutamyltransferase increased	Squamous cell carcinoma	Parotid duct obstruction	Malignant melanoma	Fungal skin infection	Upper respiratory tract infection	Neck pain	Arrhythmia	Local swelling	Infection	Mental disorder	Procedural pain	Infestation NOS	Face oedema	Ear malformation	Hypertension	Sepsis	Urinary tract infection	Ear disorder	Angiopathy	Hypochromic anaemia	Cardiac disorder	Hyperkalaemia	Gastrointestinal candidiasis
	CID100004274	Cardiac death	Abdominal pain	Dermatitis atopic	Taste metallic	Syncope	Cough	Dysgeusia	Pain	Visual impairment	Body temperature increased	Respiratory arrest	Asthenia	Parosmia	Angina pectoris	Abdominal discomfort	Nausea	Dyspnoea	Torsade de pointes	Ventricular tachycardia	Dizziness	Arrhythmia	Rash	Hypersensitivity	Gastrointestinal pain	Headache	Urticaria	Lung disorder	Palpitations	Loss of consciousness	Shock	Hypertension	Dermatitis	Vomiting	Abnormal vision	Hypotension	Flushing	Bronchospasm	Cutaneous hypersensitivity
	CID100004409	Acute coronary syndrome	Decreased appetite	Glossitis	Haemorrhage	Bullous eruption	Hyperhidrosis	Abdominal pain	Angioedema	Pancreatitis	Diarrhoea	Tubulointerstitial nephritis	Body temperature increased	Tinnitus	Sweating increased	Stevens-Johnson syndrome	Nephrotic syndrome	Taste disorders	Anaphylactoid reaction	Insomnia	Rectal haemorrhage	Chills	Discomfort	Dysuria	Blood uric acid increased	Rash	Dermatitis bullous	Headache	Hyperglycaemia	Constipation	Hyperuricaemia	Vomiting	Myocardial infarction	Fatigue	Weight decreased	Photosensitivity reaction	Anaemia	Thrombocytopenia	Alveolitis allergic	Alopecia	Visual impairment	Vaginal haemorrhage	Aplastic anaemia	Nephritis interstitial	Confusional state	Pneumonia	Liver function test abnormal	Raised liver function tests	Ill-defined disorder
	CID100004411	Decreased appetite	Hyperhidrosis	Catatonia	Amnesia	Diarrhoea	Body temperature increased	Tinnitus	Insomnia	Throat sore	Arterial thrombosis	Blood triglycerides increased	Rash pemphigoid	Disorientation	Bradycardia	Affect lability	Visual disturbance	Purpura non-thrombocytopenic	Rash	Dry eye	Ventricular bigeminy	Hallucination	Atrioventricular block	Oropharyngeal discomfort	Pemphigoid	Pulmonary oedema	Constipation	Sleep disturbance	Vomiting	Adams-Stokes syndrome	Fatigue	Libido decreased	Ventricular extrasystoles	Sweating	Alopecia	Visual impairment	Alopecia reversible	Peripheral coldness	Ache	Irritability	Depression	Oropharyngeal pain	Hypertriglyceridaemia	Chest pain	Slurred speech	Hypertension	Dermatitis	Cardiac failure congestive	Paraesthesia
	CID100004419	Numbness	Hyperhidrosis	Tremor	Abdominal pain	Hostility	Sensory loss	Euphoric mood	Syncope	Warmth	Speech disorder	Dysgeusia	Body temperature increased	Tachycardia	Respiratory arrest	Respiratory distress	Asthenia	Sweating increased	Convulsion	Confusional state	Asthma	Nervousness	Somnolence	Dyspnoea	Nausea	Taste bitter	Cardiac arrest	Dry mouth	Wheezing	Dizziness	Agitation	Bradycardia	Micturition urgency	Redness	Anxiety	Erythema	Dyspepsia	Dysphoria	Feeling abnormal	Rash	Depression	Hypersensitivity	Cramp muscle	Vertigo	Gastrointestinal pain	Delusion	Oedema	Headache	Tension
	CID100004421	Trauma	Drowsiness	Photosensitivity reaction	Abdominal pain	Angioedema	Musculoskeletal discomfort	Thrombocytopenia	Diarrhoea	Glucose-6-phosphate dehydrogenase deficiency	Visual impairment	Stevens-Johnson syndrome	Asthenia	Optic neuritis	Convulsion	Anaphylactoid reaction	Arthralgia	Somnolence	Nausea	Eosinophilia	Subjective visual disturbances	Metabolic acidosis	Haemolytic anaemia	Dizziness	Epilepsy	Diplopia	Anaphylactic shock	Erythema multiforme	Neuropathy peripheral	Erythema	Joint stiffness	Blister	Rash	Vertigo	Gastrointestinal pain	Dermatitis bullous	Headache	Psychotic disorder	Papilloedema	Urticaria	Cholestasis	Cerebral arteriosclerosis	Pruritus	Injury	Leukopenia	Dermatitis	Vomiting	Paraesthesia	Intracranial pressure increased
	CID100004422	Decreased appetite	Hyperhidrosis	Tremor	Libido decreased	Abdominal pain	Weight decreased	Cardiac disorder	Musculoskeletal discomfort	Malnutrition	Diarrhoea	Alcohol withdrawal syndrome	Body temperature increased	Tachycardia	Malaise	Asthenia	Withdrawal syndrome	Confusional state	Disturbance in attention	Insomnia	Arthralgia	Nervousness	Somnolence	Loss of libido	Nausea	Disturbance in sexual arousal	Dry mouth	Ill-defined disorder	Dizziness	Agitation	Bradycardia	Chills	Connective tissue disorder	Somatic hallucination	Arrhythmia	Discomfort	Myoclonus	Hallucination, visual	Urinary retention	Dysphoria	Feeling abnormal	Abdominal cramps	Pharyngitis	Unspecified disorder of skin and subcutaneous tissue	Mental disorder	Tension	Headache	Procedural pain	Hepatitis
	CID100004425	Tremulousness	Hyperhidrosis	Tremor	Abdominal pain	Encephalopathy	Sweating	Cardiac disorder	Angiopathy	Shivering	Diarrhoea	Mediastinal disorder	Pain	Trembling	Body temperature increased	Tachycardia	Nasopharyngitis	Hyperkinesia	Asthenia	Withdrawal syndrome	Piloerection	Convulsion	Hot flush	Nervousness	Menopausal symptoms	Dyspnoea	Nausea	Cardiac arrest	Ventricular tachycardia	Agitation	Cardiac fibrillation	Chills	Ache	Yawning	Ventricular fibrillation	Coma	Irritability	Depression	Abdominal cramps	Unspecified disorder of skin and subcutaneous tissue	Mental disorder	Tension	Skin disorder	Grand mal convulsion	Hallucination	Nervous system disorder	Pulmonary oedema	Sneezing	Hypertension
	CID100004428	Acute coronary syndrome	Decreased appetite	Dysphonia	Hyperhidrosis	Abdominal pain	Hoarseness	Angioedema	Tinea pedis	Malnutrition	Panic attack	Diarrhoea	Mediastinal disorder	Body temperature increased	Tinnitus	Angina unstable	Withdrawal symptom	Crying	Hyperkinesia	Cervical adenitis	Sweating increased	Injection site tenderness	Sluggishness	Suicide attempt	Disturbance in attention	Insomnia	Throat sore	Seasonal allergy	Disorientation	Chills	Musculoskeletal stiffness	Blood pressure fluctuation	Pharyngitis streptococcal	Yawning	Discomfort	Appetite absent	Arthritis	Ileus paralytic	Immune system disorder	Joint stiffness	Toothache	Rash	Sexual dysfunction	Abdominal cramps	Pharyngitis	Somnolence	Headache	Obesity	Obsessive-compulsive disorder
	CID100004432	Erectile dysfunction	Dysphonia	Libido decreased	Epiphyses premature fusion	Hoarseness	Amenorrhoea	Sperm count decreased	Mediastinal disorder	Intentional misuse	Epididymitis	Virilism	Azoospermia	Nausea	Hepatic function abnormal	Disturbance in sexual arousal	Precocious puberty	Hirsutism	Acne	Benign prostatic hyperplasia	Furuncle	Testicular atrophy	Rash	Irritability	Gynaecomastia	Fluid retention	Sperm concentration decreased	Jaundice	Oedema	Intentional drug misuse	Oily hair	Water retention	Oily skin	Urticaria	Priapism	Pruritus	Seborrhoeic dermatitis	Peliosis hepatis	Hypertrophy	Hypertension	Dermatitis	Furunculosis	Local reaction	Haemoglobin increased	Oligomenorrhoea	Oligospermia	Hyperlipidaemia
	CID100004436	Lacrimation	Hyperhidrosis	Drowsiness	Sweating	Endophthalmitis	Mydriasis	Eye disorder	Asthenia	Lacrimation increased	Somnolence	Nervousness	Keratitis	Ocular discomfort	Nausea	Dizziness	Eye pain	Intraocular pressure increased	Accidental exposure to product	Discomfort	Redness	Erythema	Xerosis	Tension	Headache	Hyperglycaemia	Accidental ingestion	Eye oedema	Vision blurred	Punctate keratitis	Hypertension	Ocular hyperaemia
	CID100004440	Acute coronary syndrome	Haemorrhage	Hyperhidrosis	Hostility	Photophobia	Dermatitis atopic	Sensory loss	Muscle contractions involuntary	Scotoma	Transient ischaemic attack	Diarrhoea	Body temperature increased	Tinnitus	Muscle stiffness	Hyperkinesia	Anaphylactoid reaction	Neuralgia	Cerebral infarction	Glycosuria	Mastitis	Bradycardia	Chills	Musculoskeletal stiffness	Discomfort	Electrocardiogram QT corrected interval prolonged	Immune system disorder	Cystitis	Rash	Aphasia	Breast discharge	Paralysis	Headache	Pleurisy	Hyperglycaemia	Dry eye	Electrocardiogram abnormal	Hallucination	Atrial flutter	Oesophagitis	Vaginal inflammation	Hypercholesterolaemia	Folliculitis	Myalgia	Constipation	Blood pressure increased	Gastrointestinal discomfort	Stinging	Vomiting
	CID100004443	Trauma	Hyperhidrosis	Hypoglycaemia	Abdominal pain	Tremor	Sweating	Urine output increased	Malnutrition	Diarrhoea	Cough	Influenza	Trembling	Sweating increased	Asthenia	Gastrointestinal symptom NOS	Oedema peripheral	Nausea	Polyuria	Hepatic enzyme increased	Dizziness	Flu symptoms	Upper respiratory tract infection	Bronchitis	Arthropathy	Osteoarthritis	Erythema multiforme	Neuropathy peripheral	Hepatobiliary disease	Dyspepsia	Immune system disorder	Rash	Hypersensitivity	Jaundice	Gastrointestinal pain	Urticaria	Palpitations	Pruritus	Injury	Dermatitis	Gastrointestinal disorder	Thirst	Vomiting	Back pain	Increased appetite	Hepatitis cholestatic	Fatigue
	CID100004449	Decreased appetite	Ecchymosis	Candida infection	Glossitis	Haemorrhage	Abdominal pain	Hostility	Hyperhidrosis	Rhabdomyolysis	Tooth disorder	Angioedema	Scotoma	Photophobia	Anorgasmia	Diarrhoea	Body temperature increased	Tinnitus	Sinus bradycardia	Stevens-Johnson syndrome	Muscle stiffness	Hyperkinesia	Suicide attempt	Insomnia	Paranoid reaction	Hypotonia	Neuralgia	Rectal haemorrhage	Breath odour	Malignant syndrome NOS	Bradycardia	Hernia	Chills	Musculoskeletal stiffness	Pelvic pain	Yawning	Affect lability	Discomfort	Osteoarthritis	Arthritis	Dysuria	Visual disturbance	Eczema	Apathy	Urinary retention	Dependence	Cystitis	Rash	Gynaecomastia
	CID100004450	Hyperhidrosis	Drowsiness	Sweating	Tachycardia	Confusional state	Insomnia	Angina pectoris	Somnolence	Nervousness	Nausea	Dry mouth	Dizziness	Erythema multiforme	Urinary retention	Feeling abnormal	Hypersensitivity	Tension	Headache	Hallucination	Lightheadedness	Vision blurred	Vomiting
	CID100004451	Decreased appetite	Diabetes mellitus	Haemorrhage	Hyperhidrosis	Abdominal pain	Rhabdomyolysis	Iritis	Pancreatitis	Malnutrition	Diarrhoea	Body temperature increased	Hyperkinesia	Insomnia	Opportunistic infection	Blood triglycerides increased	Muscular weakness	Discomfort	Affect lability	Electrocardiogram QT corrected interval prolonged	Arthritis	Blood uric acid increased	Immune system disorder	Blood amylase increased	Sexual dysfunction	Rash	Pharyngitis	Dermatitis bullous	Headache	Hyperglycaemia	Folliculitis	Myalgia	Hyperuricaemia	Abdominal pain upper	Vomiting	Neutropenia	Back pain	Haemoglobin decreased	Hyperlipidaemia	Anaemia	Sweating	Musculoskeletal discomfort	Thrombocytopenia	Hyperlactacidaemia	Pneumonia	Liver function test abnormal	Ill-defined disorder	Agitation	Fungal skin infection
	CID100004454	Diarrhoea	Ototoxicity	Cataract subcapsular	Nausea	Ulcerative keratitis	Sensitisation	Secondary infection	Impaired healing	Anaphylactic shock	Nephrotoxicity	Infection	Glaucoma	Erythema	Nerve injury	Hypersensitivity	Posterior subcapsular cataract	Eye infection	Pruritus	Vomiting	Viral infection	Malabsorption	Steatorrhoea	Swelling	Nephropathy toxic
	CID100004456	Fasciculation	Salivation	Lacrimation	Drowsiness	Nodal rhythm	Abdominal pain	Vermiculation	Hyperhidrosis	Chest tightness	Muscle contractions involuntary	Musculoskeletal discomfort	Syncope	Abnormal behaviour	Diarrhoea	Laryngeal pain	Mediastinal disorder	Tachycardia	Respiratory arrest	Sweating increased	Asthenia	Procedural nausea	Flatulence	Convulsion	Incision site complication	Insomnia	Lacrimation increased	Arthralgia	Somnolence	Intestinal cramps	Dyspnoea	Nausea	Pharyngolaryngeal pain	Cardiac arrest	Dry mouth	Wheezing	Dizziness	Agitation	Chest discomfort	Bradycardia	Connective tissue disorder	Salivary hypersecretion	Arrhythmia	Anaphylactic shock	Osteoarthritis	Pulmonary function test decreased	Miosis	Post procedural nausea	Coma
	CID100004463	Decreased appetite	Bullous eruption	Abdominal pain	Basedow's disease	Rhabdomyolysis	Angioedema	Pancreatitis	Diarrhoea	Hepatitis fulminant	Body temperature increased	Stevens-Johnson syndrome	Hepatocellular injury	Opportunistic infection	Blood triglycerides increased	Eosinophilia	Drug reaction with eosinophilia and systemic symptoms	Discomfort	Necrosis	Immune system disorder	Rash	Drug eruption	Dermatitis bullous	Headache	Hyperglycaemia	Rash erythematous	Hypersensitive syndrome	Hypercholesterolaemia	Foetor hepaticus	Myalgia	Blood phosphorus decreased	Blood pressure increased	Vomiting	Surgical intervention	Neutropenia	Liver injury	Vertical infection transmission	Hepatitis cholestatic	Fatigue	Chronic hepatitis B	Anaemia	Musculoskeletal discomfort	Thrombocytopenia	Oral disorder	Hyperlactacidaemia	Gamma-glutamyltransferase increased	Blood and lymphatic system disorders	Liver function test abnormal	Hepatic necrosis
	CID100004473	Acute coronary syndrome	Hyperhidrosis	Abdominal pain	Diarrhoea	Body temperature increased	Tinnitus	Sweating increased	Hyperkinesia	Insomnia	Throat sore	Hypophosphataemia	Disease progression	Discomfort	Rash	Headache	Electrocardiogram abnormal	Atrioventricular block	Myalgia	Oropharyngeal discomfort	Constipation	Vomiting	Myocardial infarction	Flushing	Cerebral ischaemia	Ventricular extrasystoles	Sweating	Musculoskeletal discomfort	Thrombocytopenia	Pericardial haemorrhage	Peripheral vascular disorder	Visual impairment	Confusional state	Oedema peripheral	Ill-defined disorder	Agitation	Supraventricular tachycardia	Neck pain	Sinusitis	Local swelling	Infection	Hypersensitivity	Atrial fibrillation	Tension	Oropharyngeal pain	Pollakiuria	Chest pain	Vasodilation procedure	Face oedema
	CID100004485	Decreased appetite	Haemorrhage	Hyperhidrosis	Neurological symptom	Abdominal pain	Angioedema	Periorbital oedema	Amnesia	Malnutrition	Diarrhoea	Mediastinal disorder	Retrosternal pain	Bezoar	Body temperature increased	Breast disorder	Tinnitus	Stevens-Johnson syndrome	Hyperkinesia	Sweating increased	Lacrimal disorder	Blindness unilateral	Anaphylactoid reaction	Heartburn	Disturbance in attention	Insomnia	Throat sore	Cramps of lower extremities	Eosinophilia	Hypovolaemia	Cardiac arrest	Bradycardia	Chills	Muscular weakness	Cerebration impaired	Pelvic pain	Discomfort	Affect lability	Visual disturbance	Osteoarthritis	Arthritis	Dysuria	Immune system disorder	Joint stiffness	Sexual dysfunction	Rash	Gynaecomastia	Pharyngitis	Dermatitis bullous
	CID100004493	Decreased appetite	Hyperhidrosis	Abdominal pain	Photophobia	Diarrhoea	Creatinine increased	Body temperature increased	Insomnia	Discomfort	Visual disturbance	Arthritis	Rash	Gynaecomastia	Headache	Hyperglycaemia	Blood alkaline phosphatase increased	Cataract	Constipation	Blood creatinine increased	Vomiting	Back pain	Weight decreased	Libido decreased	Anaemia	Sweating	Haptoglobin increased	Alopecia	Body hair loss	Visual impairment	Pneumonia	Oedema peripheral	Ill-defined disorder	Upper respiratory tract infection	Depression	Melaena	Tension	Chest pain	Interstitial lung disease	Lung disorder	Hypertension	Dermatitis	Paraesthesia	Urinary tract infection	Urinary tract disorder	Dry skin	Aspartate aminotransferase increased	Bone pain	Gastrointestinal haemorrhage
	CID100004497	Hyperhidrosis	Anaemia	Cardiac disorder	Angiopathy	Haematoma	Musculoskeletal discomfort	Gastrointestinal haemorrhage	Thrombocytopenia	Diarrhoea	Tachycardia	Sweating increased	Gastrointestinal symptom NOS	Blood and lymphatic system disorders	Ileus	Liver function test abnormal	Dyspnoea	Disseminated intravascular coagulation	Nausea	Alanine aminotransferase increased	Platelet count decreased	Wheezing	Dizziness	Bradycardia	Infusion site reactions	Phosphatase alkaline increased	Acne	Vasospasm	Hepatobiliary disease	Immune system disorder	Rash	Cramp muscle	Depression	Hypersensitivity	Fluid retention	Jaundice	Headache	Oedema	Hepatitis	Blood lactate dehydrogenase increased	Deep vein thrombosis	Blood alkaline phosphatase increased	Lightheadedness	Nervous system disorder	Palpitations	Myalgia	Pruritus	Hypertension	Dermatitis
	CID100004499	Acute coronary syndrome	Decreased appetite	Diabetes mellitus	Ecchymosis	Glossitis	Hyperhidrosis	Angioedema	Amnesia	Diarrhoea	Pleural effusion	Wheezing inspiratory	Body temperature increased	Tinnitus	Blindness unilateral	Insomnia	Cramps of lower extremities	Chills	Muscular weakness	Discomfort	Arthritis	Dysuria	Rash	Gynaecomastia	Pharyngitis	Headache	Eye pruritus	Colitis	Vaginal inflammation	Myalgia	Myocardial infarction	Systolic ejection murmur	Skin ulcer	Cerebral ischaemia	Weight decreased	Libido decreased	Ventricular extrasystoles	Anaemia	Sweating	Musculoskeletal discomfort	Herpes zoster	Venous insufficiency	Alopecia	Visual impairment	Vaginal haemorrhage	Hepatomegaly	Unilateral vision loss	Cerebrovascular accident	Confusional state
	CID100004506	Hyperhidrosis	Violent behavior	Sensory loss	Rage	Depression suicidal	Amnesia	Diarrhoea	Withdrawal symptom	Hyperkinesia	Staggering gait	Heartburn	Disorientation	Muscular weakness	Rash	Headache	Hallucination	Hypothermia	Constipation	Sickness	Vomiting	Fatigue	Numbness	Salivation	Sweating	Abnormal behaviour	Tingling of extremity	Detachment psychological	Delirium tremens	Confusional state	Pneumonia	Anger	Agitation	Congenital anomaly	Mental disability	Salivary hypersecretion	Gait disturbance	Coordination abnormal	Infection	Upset stomach	Irritability	Hypersensitivity	Digestion impaired	Jaundice	Tension	Psychotic disorder	Urinary incontinence	Hangover	Slurred speech
	CID100004509	Decreased appetite	Diabetes mellitus	Abdominal pain	Sensory loss	Diarrhoea	Reaction gastrointestinal	Pleural effusion	Muscle atrophy	Body temperature increased	Electrolyte imbalance	Stevens-Johnson syndrome	Lupus-like syndrome	Eosinophilia	Vitamin B complex deficiency	Chills	Discomfort	Rash	Headache	Benign intracranial hypertension	Anaemia megaloblastic	Neurosis	Myalgia	Constipation	Vomiting	Haemoglobin decreased	Numbness	Anaemia	Renal impairment	Musculoskeletal discomfort	Thrombocytopenia	Eruption	Alopecia	Aplastic anaemia	Fibrosis	Optic neuritis	Confusional state	Hepatic necrosis	Lung infiltration	Ill-defined disorder	Anaphylactic shock	Erythema multiforme	Dyspnoea exertional	Hypersensitivity	Psychotic disorder	Chest pain	Interstitial lung disease	Polyneuropathy	Paraesthesia
	CID100004510	Application site erythema	Hyperhidrosis	Collapse	Abdominal pain	Dermatitis atopic	Angioedema	Mediastinal disorder	Body temperature increased	Sweating increased	Angina unstable	Anaphylactoid reaction	Hypovolaemia	Breath odour	Respiratory rate decreased	Bradycardia	Visual disturbance	Skin reaction	Redness	Eczema	Immune system disorder	Rash	Drug eruption	Pharyngitis	Paralysis	Headache	Drug tolerance	Atrioventricular block	Localised skin reaction	Infestation	Vomiting	Flushing	Intracranial pressure increased	Cerebral ischaemia	Sweating	Visual impairment	Blood and lymphatic system disorders	Confusional state	Oedema peripheral	Fixed drug eruption	Agitation	Throbbing headache	Arrhythmia	Anaphylactic shock	Application site irritation	Infection	Pallor	Hypersensitivity	Mental disorder
	CID100004513	Erectile dysfunction	Decreased appetite	Hyperhidrosis	Tooth disorder	Libido decreased	Abdominal pain	Anaemia	Sweating	Thrombocytopenic purpura	Musculoskeletal discomfort	Thrombocytopenia	Diarrhoea	Cough	Pain	Body temperature increased	Nasopharyngitis	Asthenia	Flatulence	Convulsion	Serum sickness	Rhinitis	Hepatocellular injury	Confusional state	Pneumonia	Amblyopia	Insomnia	Nervousness	Somnolence	Nausea	Eosinophilia	Disturbance in sexual arousal	Ventricular tachycardia	Dry mouth	Dizziness	Hepatic enzyme increased	Sinusitis	Anaphylactic shock	Anorexia	Infection	Blood uric acid increased	Anxiety	Dyspepsia	Feeling abnormal	Rash	Gynaecomastia	Irritability	Pharyngitis	Gastrointestinal pain
	CID100004536	Acute coronary syndrome	Haemorrhage	Abdominal pain	Dermatitis atopic	Uterine cervical erosion	Arterial thromboembolism	Breast disorder	Sexually active	Anaphylactoid reaction	Virilism	Insomnia	Hirsutism	Affect lability	Cerebral thrombosis	Immune system disorder	Breast tenderness	Rash	Abdominal cramps	Headache	Vomiting	Myocardial infarction	Blindness	Breast feeding	Unspecified visual loss	Fatigue	Genital discharge	Chloasma	Anovulation	Photosensitivity reaction	Renal impairment	Alopecia	Vaginal haemorrhage	Optic neuritis	Tenderness	Menstruation delayed	Purpura	Retinal vascular thrombosis	Anaphylactic shock	Breast pain	Erythema multiforme	Withdrawal bleed	Menorrhagia	Embolism	Depression	Digestion impaired	Hypersensitivity	Mental disorder	Tension
	CID100004539	Acute coronary syndrome	Decreased appetite	Hyperhidrosis	Intermittent explosive disorder	Abdominal pain	Vaginal moniliasis	Angioedema	Taste metallic	Pancreatitis	Diarrhoea	Creatinine increased	Tubulointerstitial nephritis	Dysmenorrhoea	Body temperature increased	Tinnitus	Stevens-Johnson syndrome	Anaphylactoid reaction	Heartburn	Insomnia	Tendon rupture	Anorectal discomfort	Eosinophilia	Glycosuria	Disorientation	Chills	Erythema periorbital	Visual disturbance	Osteoarthritis	Arthritis	Joint stiffness	Rash	Aphasia	Abdominal cramps	Drug eruption	Dermatitis bullous	Headache	Blood alkaline phosphatase increased	Hallucination	Serum urea increased	Myalgia	Constipation	Blood creatinine increased	Sleep disturbance	Vomiting	Myocardial infarction	Neutropenia	Back pain	Intracranial pressure increased
	CID100004542	Decreased appetite	Haemorrhage	Candida infection	Tooth disorder	Hyperhidrosis	Abdominal pain	Sensory loss	Vaginal neoplasm	Angioedema	Malnutrition	Diarrhoea	Mediastinal disorder	Dysmenorrhoea	Body temperature increased	Breast disorder	Crying	Sweating increased	Fibroadenosis of breast	Insomnia	Cramps of lower extremities	IUD complication	Mastitis	Endometriosis	Hirsutism	Blood glucose increased	Pelvic pain	Breast discomfort	Vulvovaginitis	Discomfort	Affect lability	Genital infection	Dysuria	Redness	Eczema	Immune system disorder	Breast tenderness	Cystitis	Rash	Toothache	Pharyngitis	Endocrine disorder	Headache	Breast neoplasm	Device expulsion	Appendicitis	Folliculitis	Myalgia	Infestation
	CID100004543	Acute coronary syndrome	Decreased appetite	Hyperhidrosis	Abdominal pain	Dermatitis atopic	Sensory loss	Diarrhoea	Body temperature increased	Tinnitus	Withdrawal symptom	Paresthesia of limbs	Sweating increased	Taste disorders	Insomnia	Throat sore	Eosinophilia	Hepatic function abnormal	Disorientation	Discomfort	Electrocardiogram QT corrected interval prolonged	Appetite absent	Ileus paralytic	Urinary retention	Rash	Abdominal cramps	Gynaecomastia	Headache	Testicular swelling	Hallucination	Atrioventricular block	Oropharyngeal discomfort	Constipation	Vomiting	Myocardial infarction	Flushing	Fatigue	Suicidal ideation	Numbness	Weight decreased	Libido decreased	Sweating	Thrombocytopenia	Alopecia	Aplastic anaemia	Yellow skin	Cerebrovascular accident	Confusional state	Oedema peripheral
	CID100004547	Acute coronary syndrome	Tooth disorder	Hypoglycaemia	Abdominal pain	Cardiac disorder	Musculoskeletal discomfort	Pancreatitis	Thrombocytopenia	Malnutrition	Diarrhoea	Hypoglycaemic unconsciousness	Alopecia	Eye disorder	Visual impairment	Stevens-Johnson syndrome	Rhinitis	Anaphylactoid reaction	Oedema peripheral	Angina pectoris	Arthralgia	Nausea	Ischaemia	Hepatic function abnormal	Haemolytic anaemia	Myocardial ischaemia	Hepatic enzyme increased	Bronchitis	Arrhythmia	Anaphylactic shock	Sinusitis	Hypoglycaemic coma	Erythema multiforme	Visual disturbance	Erythema	Hepatobiliary disease	Dyspepsia	Immune system disorder	Rash	Hypersensitivity	Unspecified disorder of skin and subcutaneous tissue	Refraction disorder	Gastrointestinal pain	Headache	Oedema	Hepatitis	Hyperglycaemia	Jaundice	Skin disorder
	CID100004568	Musculoskeletal discomfort	Diarrhoea	Pain	Tachycardia	Stevens-Johnson syndrome	Gastrointestinal symptom NOS	Anaphylactoid reaction	Swelling face	Abdominal discomfort	Gastrointestinal tract irritation	Nausea	Mouth irritation	Sensitisation	Stomatitis	Anaphylactic shock	Erythema multiforme	Distress gastrointestinal	Eczema	Rash	Hypersensitivity	Urticaria	Diarrhoea haemorrhagic	Myalgia	Pruritus	Dermatitis	Vomiting	Gastrointestinal disorder	Bronchospasm
	CID100004583	Dysphonia	Pleural effusion	Electrolyte imbalance	Sweating increased	Glomerulonephritis	Anaphylactoid reaction	Cramps of lower extremities	Tendon rupture	Glycosuria	Breath odour	Hepatic function abnormal	Infection mixed	Cystitis	Rash	Aphasia	Respiratory insufficiency	Pharyngitis	Paralysis	Pleurisy	Chemosis	Eye pruritus	Blood potassium decreased	Cataract	WBC abnormal NOS	Pulmonary oedema	Blood creatinine increased	Neutropenia	Contusion	Lacrimation	Electrolyte abnormality	White blood cell disorder	Kidney function abnormal	Phototoxicity	Function kidney decreased	Acute yellow liver atrophy	Serum sickness	Hepatic necrosis	Hearing impaired	Leg pain	Purpura	Upper respiratory tract infection	Arrhythmia	Local swelling	Infection	Erythema multiforme	Bronchial hyperreactivity	Mental disorder	Glucose low
	CID100004585	Blood bilirubin decreased	Cogwheel rigidity	Endophthalmitis	Dependence psychological	Sweating increased	Anaphylactoid reaction	Increased prolactin level	Cramps of lower extremities	Neuralgia	Glycosuria	Rectal haemorrhage	Circumoral paresthesia	Ketoacidosis	Buttock pain	Ketosis	Pelvic pain	Cystitis	Rash	Toothache	Gynaecomastia	Pharyngitis	Paralysis	Bilirubin total low	Drug tolerance	Cataract	Ejaculation disorder	Pulmonary oedema	Sneezing	Neutropenia	Cystitis noninfective	Depersonalisation	Aphthous stomatitis	Sudden death	Gamma-glutamyltransferase increased	Platelet count decreased	Diabetic coma	Cardiac fibrillation	Fungal skin infection	Salivary hypersecretion	Upper respiratory tract infection	Neck pain	Infection	Breast pain	Drug seeking behavior	Blood albumin decreased	Mental disorder	Procedural pain	Schizophreniform disorder
	CID100004594	Decreased appetite	Glossitis	Candida infection	Hyperhidrosis	Pain of skin	Abdominal pain	Gastric polyps	Angioedema	Scotoma	Pancreatitis	Malnutrition	Diarrhoea	Creatinine increased	Mediastinal disorder	Tubulointerstitial nephritis	Retrosternal pain	Dysmenorrhoea	Body temperature increased	Breast disorder	Tinnitus	Stevens-Johnson syndrome	Colitis microscopic	Sweating increased	Nephrotic syndrome	Hepatocellular injury	Fundic gland polyp	Dysplasia	Insomnia	Faeces discoloured	Anorectal discomfort	Glycosuria	Hepatic function abnormal	Bradycardia	Hernia	Chills	Muscular weakness	Serum gastrin increased	Discomfort	Visual disturbance	Osteoarthritis	Arthritis	Dysuria	Blood uric acid increased	Necrosis	Apathy	Immune system disorder	Cystitis	Rash
	CID100004595	Acute coronary syndrome	Haemorrhage	Abdominal pain	Angioedema	Diarrhoea	Mediastinal disorder	Body temperature increased	Procedural nausea	Stevens-Johnson syndrome	Hepatocellular injury	Anaphylactoid reaction	Anorectal discomfort	Sensation of warmth	Bradycardia	Chills	Discomfort	Visual disturbance	Movement disorder	Electrocardiogram QT corrected interval prolonged	Dysuria	Redness	Immune system disorder	Urinary retention	Akathisia	Rash	Genital disorder female	Headache	Grand mal convulsion	Foetor hepaticus	Constipation	Sleep disturbance	Dyskinesia	Vomiting	Myocardial infarction	Blindness	Flushing	Swelling	Fatigue	Dystonic reaction	Ventricular extrasystoles	Shivering	Blindness transient	Visual impairment	Liver function test abnormal	Wound	Injection site burning	Raised liver function tests	Myocardial ischaemia
	CID100004599	Haemorrhage	Decreased appetite	Tooth disorder	Bullous eruption	Diabetes mellitus	Abdominal pain	Hyperhidrosis	Angioedema	Pancreatitis	Malnutrition	Onychoclasis	Diarrhoea	Mediastinal disorder	Reaction gastrointestinal	Dysmenorrhoea	Body temperature increased	Breast disorder	Sweating increased	Insomnia	Faeces discoloured	Faeces hard	Cramps of lower extremities	Anorectal discomfort	Rectal haemorrhage	Epilepsy	Faecal incontinence	Discomfort	Osteoarthritis	Arthritis	Appetite absent	Eczema	Immune system disorder	Dysentery	Rash	Pharyngitis	Dermatitis bullous	Headache	Obesity	Autonomic neuropathy	Vaginal inflammation	Myalgia	Infestation	Abdominal pain upper	Vomiting	Epigastric pain not food-related	Back pain	Fracture	Fatigue
	CID100004601	Drowsiness	Tremor	Mydriasis	Tachycardia	Aplastic anaemia	Asthenia	Confusional state	Somnolence	Nausea	Dizziness	Agitation	Epigastric discomfort	Anaphylactic shock	Feeling abnormal	Hypersensitivity	Gastric irritation	Tension	Headache	Skin disorder	Hallucination	Urticaria	Urinary hesitation	Palpitations	Pruritus	Constipation	Vision blurred	Vomiting	Other dermatoses
	CID100004603	Diabetes mellitus	Enterocolitis haemorrhagic	Abdominal pain	Dermatitis atopic	Angioedema	Diarrhoea	Mediastinal disorder	Dysmenorrhoea	Hepatitis fulminant	Body temperature increased	Angina unstable	Peritonsillar abscess	Stevens-Johnson syndrome	Hepatocellular injury	Hemorrhagic colitis	Anaphylactoid reaction	Insomnia	Throat sore	Hepatic function abnormal	Immunodeficiency	Eczema allergic atopic	Visual disturbance	Eczema	Immune system disorder	Rash	Dermatitis diaper	Headache	Hallucination	Hypothermia	Foetor hepaticus	Myalgia	Encephalitis	Oropharyngeal discomfort	Infestation	Abdominal pain upper	Vomiting	Back pain	Swelling	Fatal outcomes	Fatigue	Anaemia	Asthma aggravated	Musculoskeletal discomfort	Thrombocytopenia	Abnormal behaviour	Visual impairment	Nasopharyngitis	Blood and lymphatic system disorders
	CID100004607	Pseudomembranous colitis	Abdominal pain	Angioedema	Musculoskeletal discomfort	Proteinuria	Diarrhoea	Antibiotic associated colitis	Clostridium difficile colitis	Tubulointerstitial nephritis	Reaction gastrointestinal	Body temperature increased	Malaise	Agranulocytosis	Nephritis interstitial	Serum sickness	Liver function test abnormal	Arthralgia	Gastrointestinal tract irritation	Abdominal discomfort	Nausea	Eosinophilia	Ill-defined disorder	Haematuria	Protein urine present	Sensitisation	Stomatitis	Discomfort	Anaphylactic shock	Rash	Feeling abnormal	Hypersensitivity	Tongue hairy	Gastrointestinal pain	Colitis	Urticaria	Pancytopenia	Tongue discolouration	Myalgia	Pruritus	Laryngeal oedema	Hepatotoxicity	Shock	Laryngospasm	Dermatitis	Vomiting	Gastrointestinal disorder	Nephropathy	Hypotension
	CID100004609	Decreased appetite	Haemorrhage	Dysphonia	Nodular regenerative hyperplasia	Hyperhidrosis	Abdominal pain	Neurological symptom	Hoarseness	Rhabdomyolysis	Angioedema	Muscle contractions involuntary	Pancreatitis	Scotoma	Malnutrition	Diarrhoea	Creatinine increased	Anxiety depression	Mediastinal disorder	Tubulointerstitial nephritis	Electrolyte imbalance	Body temperature increased	Sweating increased	Stevens-Johnson syndrome	Ototoxicity	Hepatocellular injury	Thromboembolism	Lacrimal disorder	Anaphylactoid reaction	Nephrosis lower nephron	Ileus	Insomnia	Extravasation	Neuralgia	Cerebral infarction	Anorectal discomfort	Rectal haemorrhage	Disease progression	Disorientation	Renal tubular necrosis	Lymphopenia	Chills	Muscular weakness	Nail changes	Discomfort	Osteoarthritis	Metabolic disorder	Dysuria	Redness
	CID100004614	Acute coronary syndrome	Decreased appetite	Ecchymosis	Glossitis	Haemorrhage	Hyperhidrosis	Abdominal pain	Angioedema	Pancreatitis	Diarrhoea	Tubulointerstitial nephritis	Body temperature increased	Tinnitus	Sweating increased	Stevens-Johnson syndrome	Nephrotic syndrome	Anaphylactoid reaction	Heartburn	Insomnia	Emotional distress	Eosinophilia	Rectal haemorrhage	Lung infection	Meningitis	Discomfort	Dysuria	Cystitis	Rash	Headache	Hyperglycaemia	Hallucination	Oesophagitis	Constipation	Abdominal pain upper	Vomiting	Myocardial infarction	Drug hypersensitivity	Cystitis noninfective	Distress	Photosensitivity reaction	Anaemia	Renal impairment	Thrombocytopenia	Alopecia	Kidney function abnormal	Aplastic anaemia	Nephritis interstitial	Serum sickness
	CID100004616	Drowsiness	Tremor	Abdominal pain	Amnesia transient	Euphoric mood	Syncope	Amnesia	Memory impairment	Body temperature increased	Agranulocytosis	Fixed drug eruption	Somnolence	Ataxia	Nausea	Lethargy	Hepatic function abnormal	Dizziness	Disorientation	Agitation	Diplopia	Rash	Hypersensitivity	Vertigo	Drug eruption	Gastrointestinal pain	Headache	Oedema	Jaundice	Hallucination	Loss of consciousness	Aggression	Leukopenia	Stupor	Shock	Slurred speech	Vision blurred	Dermatitis	Paraesthesia	Hypotension	Incontinence	Blood disorder	Menstruation irregular	Depressed level of consciousness	Excitement	Dysarthria
	CID100004623	Folliculitis	Allergic contact dermatitis	Pruritus	Papule	Erythema	Stinging	Tingling sensation	Rash	Dermatitis	Dyshidrotic eczema	Paraesthesia	Dermatitis contact	Pain	Nodule
	CID100004631	Hyperhidrosis	Hypoglycaemia	Abdominal pain	Schizophrenia	Musculoskeletal discomfort	Thrombocytopenia	Trigeminal neuralgia	Diarrhoea	Sweating increased	Orthostatic hypotension	Asthenia	Coldness	Insomnia	Arthralgia	Nausea	Emotional distress	Feeling cold	Dizziness	Bradycardia	Abdominal colic	Diplopia	Vivid dreams	Dyspepsia	Hypersensitivity	Headache	Psychotic disorder	Palpitations	Pruritus	Hypotension	Abnormal dreams	Bronchospasm	Cardiac failure	Fatigue
	CID100004634	Application site erythema	Decreased appetite	Glossitis	Dysphonia	Application site burn	Abdominal pain	Hoarseness	Dermatitis atopic	Angioedema	Iritis	Malnutrition	Amnesia	Taste metallic	Diarrhoea	Creatinine increased	Mediastinal disorder	Tinnitus	Breast disorder	Hyperkinesia	Insomnia	Breath odour	Circumoral paresthesia	Blood glucose increased	Discomfort	Affect lability	Osteoarthritis	Arthritis	Dysuria	Urinary retention	Akathisia	Cystitis	Rash	Keratoconjunctivitis sicca	Pharyngitis	Dermatitis bullous	Headache	Drug ineffective	Dry eye	Urethritis	Inflicted injury	Hallucination	Colitis	Oesophagitis	Infestation	Constipation	Blood creatinine increased	Blood pressure increased	Abdominal pain upper
	CID100004635	Circulatory depression	Decreased appetite	Retching	Gagging	Glossitis	Haemorrhage	Abdominal pain	Hyperhidrosis	Post herpetic neuralgia	Angioedema	Muscle contractions involuntary	Malnutrition	Addison's disease	Amnesia	Diarrhoea	Cutis anserina	Mediastinal disorder	Body temperature increased	Breast disorder	Tinnitus	Withdrawal symptom	Dependence psychological	Hyperkinesia	Lacrimal disorder	Anaphylactoid reaction	Ileus	Urinary abnormalities	Insomnia	Hypotonia	Neuralgia	VT	Cardiac arrest	Disease progression	Injection site hypersensitivity	Disorientation	Chills	Urethral stenosis	Bradycardia	Impaired gastric emptying	Breakthrough pain	Hepatobiliary disease	Yawning	Affect lability	Discomfort	Appetite absent	Arthritis	Dysuria	Ileus paralytic
	CID100004638	Erectile dysfunction	Haemorrhage	Libido decreased	Diarrhoea	Haemoglobin	Alopecia	Epididymitis	Insomnia	Hepatic necrosis	Azoospermia	Nausea	Enlarged clitoris	Disturbance in sexual arousal	Hirsutism	Chills	Acne	Testicular atrophy	Irritability	Cramp muscle	Gynaecomastia	Leukaemia	Oedema	Jaundice cholestatic	Priapism	Iron deficiency anaemia	Peliosis hepatis	Vomiting	Muscle spasms	Malignant transformation	Androgenetic alopecia	Neoplasm	Menstruation irregular	Oligospermia	Glucose tolerance decreased
	CID100004639	Decreased appetite	Hyperhidrosis	Abdominal pain	Dermatitis atopic	Malnutrition	Amnesia	Diarrhoea	Mediastinal disorder	Body temperature increased	Sweating increased	Ileus	Insomnia	Respiratory rate decreased	Disorientation	Bradycardia	Visual disturbance	Ileus paralytic	Sticky skin	Immune system disorder	Urinary retention	Headache	Hallucination	Mental retardation	Mental status changes	Feeling jittery	Constipation	Vomiting	Flushing	Intracranial pressure increased	Fatigue	Weight decreased	Apnoea	Chronic pain	Visual impairment	Withdrawal syndrome	Confusional state	Pneumonia	Agitation	Dehydration	Mental disability	Cold sweat	Biliary colic	Hypersensitivity	Mental disorder	Tension	Skin disorder	Chest pain	Lung disorder
	CID100004649	Decreased appetite	Weight decreased	Hypoglycaemia	Abdominal pain	Encephalopathy	Anaemia	Crystalluria	Dermatitis atopic	Taste metallic	Infectious mononucleosis	Gastrointestinal haemorrhage	Thrombocytopenia	Diarrhoea	Malnutrition	Eruption	Dysgeusia	Non-Hodgkin's lymphoma	Body temperature increased	Agranulocytosis	Optic neuritis	Flatulence	Blood and lymphatic system disorders	Nausea	Soft stools	Abdominal bloating	Haemolytic anaemia	Dizziness	Pericarditis	Purpura	Anorexia	Neuropathy peripheral	Lymphoma	Rash	Hypersensitivity	Unspecified disorder of skin and subcutaneous tissue	Gastrointestinal pain	Headache	Jaundice	Hepatitis	Skin disorder	Vascular purpura	Nervous system disorder	Urticaria	Abdominal distension	Methaemoglobinaemia	Leukopenia	Urethral disorder	Dermatitis exfoliative
	CID100004666	Dysphonia	Cystoid macular oedema	Pleural effusion	Electrolyte imbalance	Sweating increased	Ototoxicity	Vocal cord paresis	Opportunistic infection	Cramps of lower extremities	Neuralgia	Rectal haemorrhage	Nail changes	Squamous cell carcinoma of lung	Ileus paralytic	Rash	Pharyngitis	Eye pruritus	Blood potassium decreased	Blood creatinine increased	Neutropenia	Peritonitis	Contusion	Myelodysplastic syndrome	Hyporeflexia	Electrolyte abnormality	Gamma-glutamyltransferase increased	Hepatic necrosis	Hearing impaired	Scleroderma	Upper respiratory tract infection	Neck pain	Arrhythmia	Infection	Erythema multiforme	Breast pain	Mental disorder	Skin lesion	Infestation NOS	Polyneuropathy	Hypertension	Sepsis	Necrotising enterocolitis neonatal	Acute myeloid leukaemia	Urinary tract infection	Angiopathy	Cardiac disorder	Influenza	Eye disorder
	CID100004673	Decreased appetite	Haemorrhage	Candida infection	Trauma	Uveitis	Abdominal pain	Neurological symptom	Blood creatinine abnormal	Hyperhidrosis	Angioedema	Iritis	Malnutrition	Drug administration error	Diarrhoea	Mediastinal disorder	Tubulointerstitial nephritis	Pleural effusion	Cholecystitis infective	Electrolyte imbalance	Body temperature increased	Sweating increased	Osteonecrosis of jaw	Generalized aching	Nephrotic syndrome	Anaphylactoid reaction	Insomnia	Iridocyclitis	Hypophosphataemia	Hepatic function abnormal	Epilepsy	Chills	Lymphopenia	Plasma cell myeloma	Discomfort	Osteoarthritis	Redness	Immune system disorder	Rash	Hypomagnesaemia	Headache	Eye pruritus	Obesity	Atrial flutter	Serum urea increased	Myalgia	Infestation	Pulmonary oedema	Constipation
	CID100004675	Pre-existing disease	Salivation	Apnoea	Tachycardia	Anaphylactoid reaction	Skeletal muscle paralysis	Muscular weakness	Salivary hypersecretion	Anaphylactic shock	Redness	Erythema	Light anaesthesia	Rash	Hypersensitivity	Respiratory insufficiency	Paralysis	Drug interaction	Dermatitis	Hypotension	Flushing	Bronchospasm	Respiratory failure
	CID100004678	Pruritus	Abdominal pain	Tingling sensation	Dermatitis	Dyspnoea	Hypersensitivity	Vomiting	Diarrhoea	Hypotension	Paraesthesia	Agitation	Urticaria	Abdominal colic
	CID100004679	Taste metallic	Sweating increased	Cramps of lower extremities	Neuralgia	Glycosuria	Rectal haemorrhage	Breath odour	Coagulation time prolonged	Cystitis	Rash	Toothache	Gynaecomastia	Pharyngitis	Blood potassium decreased	Cataract	Blood creatinine increased	Oesophageal reflux aggravated	Non-accidental injury	Liver injury	Cystitis noninfective	Hepatitis cholestatic	Contusion	Erosive oesophagitis	Hyporeflexia	Aphthous stomatitis	White blood cell disorder	Gamma-glutamyltransferase increased	Fungal skin infection	Salivary hypersecretion	Upper respiratory tract infection	Neck pain	Arrhythmia	Infection	Erythema multiforme	Breast pain	Periodontitis	Mental disorder	Balanitis	Infestation NOS	Face oedema	Hypertension	Sepsis	Urinary tract infection	Frequent bowel movements	Lichenoid keratosis	Dysarthria	Calculus of kidney	Hepatic failure
	CID100004680	Discomfort	Anorexia	Decreased appetite	Constipation	Blood pressure increased	Abdominal discomfort	Rash	Dermatitis	Nausea	Vertigo	Diarrhoea	Feeling abnormal	Tranquillisation excessive	Flushing	Headache	Hepatitis	Ill-defined disorder	Sedation	Malaise	General discomfort
	CID100004689	Diarrhoea	Nausea	Abdominal cramps	Abdominal pain
	CID100004691	Dysphonia	Cogwheel rigidity	Panic attack	Crying	Sweating increased	Skin hypertrophy	Anaphylactoid reaction	Azoospermia	Neuralgia	Rectal haemorrhage	Hepatic function abnormal	Circumoral paresthesia	Negativism	Ketosis	Pelvic pain	Cerebration impaired	Movement disorder	Cystitis	Rash	Aphasia	Toothache	Genital disorder male	Pharyngitis	Paralysis	Drug tolerance	Breast neoplasm	Salpingitis	Cataract	WBC abnormal NOS	Ejaculation disorder	Supraventricular extrasystoles	Pulmonary oedema	Peritonitis	Cystitis noninfective	Breast feeding	Depersonalisation	Laryngeal disorder	Bruxism	Cerebral ischaemia	Mass	Hyporeflexia	Aphthous stomatitis	Premature delivery	White blood cell disorder	Kidney function abnormal	Hepatic necrosis	Malignant melanoma	Fungal skin infection
	CID100004695	Anaphylactic shock	Pruritus	Asthma	Shock	Angioedema	Hypersensitivity	Localised oedema	Respiratory distress	Urticaria
	CID100004724	Erectile dysfunction	Hyperhidrosis	Catatonia	Sweating	Thrombocytopenic purpura	Mood swings	Amnesia	Diarrhoea	Cough	Pain	Alopecia	Body temperature increased	Respiratory distress	Agranulocytosis	Asthenia	Insomnia	Throat sore	Arterial thrombosis	Dyspnoea	Nausea	Alopecia reversible	Dizziness	Disorientation	Bradycardia	Ache	Upper respiratory tract infection	Affect lability	Dyspepsia	Depression	Headache	Peyronie's disease	Oropharyngeal pain	Rash erythematous	Atrioventricular block	Oropharyngeal discomfort	Laryngospasm	Colitis ischaemic	Short-term memory loss	Fatigue
	CID100004725	Skin discolouration	Abdominal pain	Anaemia	Cardiac disorder	Oral herpes	Angioedema	Toxic epidermal necrolysis	Thrombocytopenia	Diarrhoea	Leukocytoclastic vasculitis	Dysgeusia	Pain	Dysmenorrhoea	Renal failure acute	Asthenia	Stevens-Johnson syndrome	Flatulence	Parosmia	Blood and lymphatic system disorders	Confusional state	Therapeutic response decreased	Liver function test abnormal	Somnolence	Nausea	Dizziness	Disorientation	Local swelling	Erythema multiforme	Herpes labialis	Erythema	Hepatobiliary disease	Feeling abnormal	Rash	Hypersensitivity	Unspecified disorder of skin and subcutaneous tissue	Pharyngeal oedema	Mental disorder	Gastrointestinal pain	Headache	Skin disorder	Hypoaesthesia	Rash erythematous	Hallucination	Urticaria	Nervous system disorder	Application site reaction	Palpitations	Delirium
	CID100004727	Decreased appetite	Glossitis	Haemorrhage	Skin wrinkling	Trauma	Iron deficiency	Pancreatitis	Diarrhoea	Body temperature increased	Pemphigus	Tinnitus	Lupus-like syndrome	Nephrotic syndrome	Glomerulonephritis	Extravasation	Eosinophilia	Hepatic function abnormal	Muscular weakness	Obliterative bronchiolitis	Appetite absent	Synovitis	Rash	Leukaemia	Drug eruption	Rash erythematous	Blood alkaline phosphatase increased	Pemphigoid	Abdominal pain upper	Vomiting	Glomerulonephritis membranous	Anaemia	Musculoskeletal discomfort	Thrombocytopenia	Alveolitis allergic	Eruption	Alopecia	Lupus erythematosus	Aplastic anaemia	Optic neuritis	Blood and lymphatic system disorders	Cholestasis intrahepatic	Agitation	Elastosis perforans	Renal vasculitis	Hypersensitivity	Lichen planus	Mental disorder	Cheilosis
	CID100004730	Thrombocytopenia	Eruption	Diarrhoea	Body temperature increased	Black hairy tongue	Serum sickness	Neuropathy	Nausea	Eosinophilia	Haemolytic anaemia	Anaphylactic shock	Neuropathy peripheral	Dyspepsia	Rash	Hypersensitivity	Urticaria	Tongue discolouration	Laryngeal oedema	Leukopenia	Epigastric distress	Dermatitis exfoliative	Vomiting	Nephropathy
	CID100004735	Decreased appetite	Diabetes mellitus	Candida infection	Gagging	Retching	Abdominal pain	Encephalitis viral	Rhabdomyolysis	Angioedema	Pancreatitis	Amnesia	Diarrhoea	Creatinine increased	Body temperature increased	Paresthesia of limbs	Stevens-Johnson syndrome	Herpes virus infection	Haematochezia	Insomnia	Extravasation	Anosmia	Neuralgia	Eosinophilia	Hepatic function abnormal	Ketoacidosis	Bradycardia	Chills	Extrapulmonary pneumocystosis	Coagulation time prolonged	Discomfort	Body odor	Affect lability	Bad taste	Necrosis	Rash	Abdominal cramps	Pharyngitis	Hypomagnesaemia	Headache	Pleurisy	Cytopenia	Hyperglycaemia	Hallucination	Tuberculosis	Colitis	Hypothermia	Myalgia	Haemoptysis
	CID100004736	Circulatory depression	Decreased appetite	Hyperhidrosis	Tremor	Sweating	Toxic epidermal necrolysis	Euphoric mood	Syncope	Abdominal distress	Apnoea	Diarrhoea	Uterine contractions during pregnancy	Induration	Dysgeusia	Visual impairment	Tinnitus	Tachycardia	Uterine contractions	Sweating increased	Agranulocytosis	Asthenia	Nodule	Confusional state	Insomnia	Abdominal discomfort	Somnolence	Dyspnoea	Nausea	Eosinophilia	Hepatic function abnormal	Dry mouth	Dizziness	Disorientation	Agitation	Chills	Diplopia	Anaphylactic shock	Anorexia	Visual disturbance	Erythema multiforme	Ulcer	Pulmonary function test decreased	Miosis	Urinary retention	Feeling abnormal	Irritability	Hypersensitivity	Cramp muscle
	CID100004737	CNS depression NOS	Angioedema	Syncope	Apnoea	Body temperature increased	Hyperkinesia	Hepatocellular injury	Confusional state	Nervousness	Somnolence	Ataxia	Nausea	Dizziness	Agitation	Bradycardia	Anxiety	Feeling abnormal	Rash	Hypersensitivity	Tension	Headache	Nightmare	Hypoxia	Hallucination	Anaemia megaloblastic	Loss of consciousness	Constipation	Shock	Hypoventilation	Dermatitis exfoliative	Dermatitis	Vomiting	Hypotension	Liver injury	Depressed level of consciousness	Respiratory failure	Injection site reaction
	CID100004739	Decreased appetite	Glossitis	Candida infection	Haemorrhage	Hyperhidrosis	Abdominal pain	Hostility	Uveitis	Photophobia	Amnesia	Diarrhoea	Creatinine increased	Body temperature increased	Tinnitus	Sinus arrest	Hyperkinesia	Sweating increased	Hepatocellular injury	Lacrimal disorder	Ileus	Insomnia	Neuralgia	Cardiac arrest	Bradycardia	Chills	Affect lability	Osteoarthritis	Arthritis	Eczema	Neurotoxicity	Rash	Pharyngitis	Paralysis	Headache	Dry eye	Hallucination	Foetor hepaticus	Atrioventricular block	Neurosis	Encephalitis	Myalgia	Constipation	Blood creatinine increased	Bacterial infection	Vomiting	Viral infection	Fatigue	Photosensitivity reaction
	CID100004740	Decreased appetite	Haemorrhage	Hyperhidrosis	Abdominal pain	Angioedema	Scotoma	Diarrhoea	Body temperature increased	Anaphylactoid reaction	Heartburn	Insomnia	Throat sore	Cramps of lower extremities	Emotional distress	Discomfort	Bad taste	Immune system disorder	Rash	Leukaemia	Headache	Myalgia	Oropharyngeal discomfort	Infestation	Constipation	Sleep disturbance	Vomiting	Back pain	Flushing	Swelling	Lacrimation	Salivation	Anaemia	Sweating	Musculoskeletal discomfort	Thrombocytopenia	Aplastic anaemia	Confusional state	Ill-defined disorder	Cholestasis intrahepatic	Agitation	Salivary hypersecretion	Purpura	Arrhythmia	Anaphylactic shock	Infection	Hypersensitivity	Jaundice	Tension
	CID100004745	Pleural effusion	Electrolyte imbalance	Neuralgia	Pelvic pain	Cystitis	Rash	Pharyngitis	Paralysis	Salpingitis	Cataract	Anaemia megaloblastic	Pulmonary oedema	Cystitis noninfective	Cerebral ischaemia	Aphthous stomatitis	Bone sarcoma	Fungal skin infection	Purpura	Neck pain	Arrhythmia	Infection	Breast pain	Face oedema	Hypertension	Sepsis	Urinary tract infection	Lichenoid keratosis	Calculus of kidney	Akinesia	Euphoric mood	Influenza	Speech disorder	Eye disorder	Eructation	Flatulence	Leukorrhea	Asthma	Skin carcinoma	Nervousness	Retinal detachment	Neuropathy	Hemiplegia	Dyspepsia	Feeling abnormal	Breast cancer	Oedema	Petechiae	Abdominal distension
	CID100004746	Fatigue	Decreased appetite	Hyperhidrosis	Tremor	Hypoglycaemia	Abdominal pain	Weight decreased	Sweating	Syncope	Asthenia	Optic neuritis	Convulsion	Hepatocellular injury	Insomnia	Nervousness	Ataxia	Nausea	Blood triglycerides increased	Torsade de pointes	Dizziness	Unsteadiness	Muscular weakness	Diplopia	Gait disturbance	Anorexia	Polyradiculoneuritis	Neuropathy peripheral	Anxiety	Rash	Gastrointestinal pain	Headache	Tension	Hepatitis	Hypertriglyceridaemia	Papilloedema	Lassitude	Cachexia	Urticaria	Balance disorder	Loss of consciousness	Polyneuropathy	Shock	Dermatitis	Vomiting	Paraesthesia	Walking disability	Liver injury	Urogenital disorder
	CID100004747	Hyperhidrosis	Angioedema	Diarrhoea	Body temperature increased	Sweating increased	Insomnia	Eosinophilia	Pneumonia hypostatic	Pigmentation disorder	Ileus paralytic	Akathisia	Rash	Gynaecomastia	Hyperglycaemia	Atrioventricular block	Constipation	Dyskinesia	Vomiting	Liver injury	Sudden death, cause unknown	Toxic confusional state	Photosensitivity reaction	Muscle rigidity	Sudden death	Protrusion tongue	Arrhythmia supraventricular	Pneumonia	Confusional state	Agitation	Cardiac fibrillation	Arrhythmia	Infection	Neuroleptic malignant syndrome	Menorrhagia	Glaucoma	Abnormal pigmentation	Hypersensitivity	Dental caries	Jaundice	Venous thromboembolism	Priapism	Dermatitis	Autonomic nervous system imbalance	Menstruation irregular	Traumatic liver injury	Akinesia	Drowsiness	Tremor
	CID100004748	Decreased appetite	Catatonia	Photophobia	Thrombocytopenic purpura	Nocturnal confusion	Angioedema	Breast enlargement female	Diarrhoea	Neurogenic bladder	Body temperature increased	Hyperkinesia	Hepatocellular injury	Anaphylactoid reaction	Motor restlessness	Insomnia	Throat sore	Eosinophilia	Glycosuria	Cardiac arrest	Bradycardia	Muscular weakness	Ileus paralytic	Eczema	Urinary retention	Akathisia	Gynaecomastia	Headache	Hyperglycaemia	Oropharyngeal discomfort	Constipation	Dyskinesia	Edema cerebral	Liver injury	Salivation	Photosensitivity reaction	Hyperphagia	Sudden death	Protrusion tongue	Lupus erythematosus	Confusional state	Oedema peripheral	Agitation	Ache	Salivary hypersecretion	Opisthotonus	Anaphylactic shock	Infection	Neuroleptic malignant syndrome
	CID100004756	Diarrhoea	Glucose-6-phosphate dehydrogenase deficiency	Meningitis aseptic	Visual impairment	Sulphaemoglobinaemia	Nausea	Haemolytic anaemia	Visual disturbance	Dyspepsia	Rash	Hypersensitivity	Digestion impaired	Jaundice	Headache	Hepatitis	Methaemoglobinaemia	Pruritus	Dermatitis	Vomiting	Gastrointestinal disorder	Calculus of kidney	Nephrolithiasis
	CID100004763	Suicidal ideation	Developmental delay	Anxiety	Drowsiness	Arthritic pains	CNS depression NOS	Angioedema	Toxic epidermal necrolysis	Folate deficiency	Syncope	Mood swings	Apnoea	Musculoskeletal discomfort	Localised oedema	Pain	Suicidal behaviour	Body temperature increased	Stevens-Johnson syndrome	Hyperkinesia	Hepatocellular injury	Confusional state	Renal failure	Phobia	Asthma	Extravasation	Somnolence	Nervousness	Ataxia	Thinking abnormal	Nausea	Arthralgia	Lethargy	Dizziness	Congenital anomaly	Agitation	Bradycardia	Osteomalacia	Mental disability	Body temperature decreased	Affect lability	Erythema multiforme	Emotional disorder	Necrosis	Erythema	Pulmonary function test decreased	Blister	Coma	Feeling abnormal
	CID100004768	Drowsiness	Somnolence	Miosis	Gastrointestinal tract irritation	Abdominal discomfort	Nasal congestion	Tachycardia	Orthostatic hypotension	Asthenia	Fatigue
	CID100004771	Acute coronary syndrome	Erectile dysfunction	Tremor	Abdominal pain	Euphoric mood	Diarrhoea	Pulmonary hypertension	Tachycardia	Asthenia	Allergic urticaria	Psychotic episode	Cerebrovascular accident	Insomnia	Angina pectoris	Nervousness	Pulmonary arterial hypertension	Nausea	Primary pulmonary hypertension	Cardiac arrest	Dry mouth	Dizziness	Agitation	Precordial pain	Dyspnoea exertional	Dyspepsia	Dysphoria	Rash	Dependence	Abdominal cramps	Digestion impaired	Cardiac valve disease	Tension	Headache	Oedema	Psychotic disorder	Hallucination	Urticaria	Chest pain	Palpitations	Constipation	Hypertension	Dermatitis	Vomiting	Myocardial infarction	Gastrointestinal disorder	Drug abuse	Cardiac failure	Fatigue
	CID100004775	Decreased appetite	Ecchymosis	Gastritis	Leukocytosis	Pancreatitis chronic	Abdominal pain	Anaemia	Cardiac disorder	Pancreatitis	Amenorrhoea	Syncope	Metabolic encephalopathy	Thrombocytopenia	Malnutrition	Dysgeusia	Breast disorder	Aplastic anaemia	Toxicity to various agents	Blood and lymphatic system disorders	Nausea	Rectal haemorrhage	Thrombocytosis	Metabolic acidosis	Hypokalaemia	Dizziness	Lactic acidosis	Arrhythmia	Anorexia	Weight increased	Renal tubular acidosis	Neuropathy peripheral	Rash	Irritability	Depression	Unspecified disorder of skin and subcutaneous tissue	Mental disorder	Gastrointestinal pain	Headache	Oedema	Skin disorder	Toxic reaction (NOS)	Blood potassium decreased	Nervous system disorder	Loss of consciousness	Constipation	Leukopenia	Urethral disorder	Shock
[truncated: 822 more rows]
[truncated: 832 more columns]
