# Supplementary material for: Improved Classification of Blood-Brain-Barrier Drugs Using Deep Learning
Source: Sci Rep. 2019 Jun 19;9:8802. doi: 10.1038/s41598-019-44773-4 (PMC6584536; doi:10.1038/s41598-019-44773-4)
Supplement: Supplementary file 11 — Table S11 [file 41598_2019_44773_MOESM11_ESM.xlsx]

## Sheet: TableS7
	Table S11 Indications (PT level) of Each Drug
	Drug CID	All Side effects associated with the drug
	Drug CID	effect1	effect2	effect3	effect4	effect5	effect6	effect7	effect8	effect9	effect10	effect11	effect12	effect13	effect14	effect15	effect16	effect17	effect18	effect19	effect20	effect21	effect22	effect23	effect24	effect25	effect26	effect27	effect28	effect29	effect30	effect31	effect32	effect33	effect34	effect35	effect36	effect37	effect38	effect39	effect40	effect41	effect42	effect43	effect44	effect45	effect46	effect47	effect48
	CID100000085	Hypoglycaemia	Inborn error of metabolism	Cardiomyopathy	Renal failure chronic	Muscle relaxant therapy	Muscular weakness	Encephalopathy	Failure to thrive	Carnitine deficiency	Hypotonia
	CID100000119	Foetal damage	Agammaglobulinemia	Hypogammaglobulinaemia	Hepatitis B	Varicella	Rubella	Measles	Thymoma	Hepatitis viral	Immunodeficiency	Hepatitis	Insomnia	Hepatitis A	Herpes zoster	Infection	Immunodeficiency common variable	Bruton's agammaglobulinaemia
	CID100000137	Seborrhoeic keratosis	Porphyria non-acute	Actinic keratosis	Malignant glioma
	CID100000143	Colorectal cancer metastatic	Neoplasm malignant	Colon cancer	Osteosarcoma	Colorectal cancer	Folate deficiency	Anaemia	Hepatocellular injury	Liver disorder	Anaemia megaloblastic	Malabsorption	Foetor hepaticus	Malnutrition	Pernicious anaemia
	CID100000158	Postmature baby	Diabetes mellitus	Microsomia	Nausea	Patent ductus arteriosus	Hypertension	Pre-eclampsia	Abortion missed	Benign hydatidiform mole	Rhesus incompatibility	Foetal death	Hypotension	Cardiovascular disorder	Abdominal cramps	Stillbirth	Abdominal pain	Vomiting
	CID100000159	Hypertension	Scleroderma	Pulmonary arterial hypertension	Connective tissue disorder
	CID100000175	Hyponatraemia	Infection
	CID100000187	Miosis
	CID100000191	Ventricular tachycardia	Sinus rhythm	Coronary artery disease	Convulsion	Cardiac disorder	Atrial fibrillation	Atrioventricular block	Atrial flutter	Wolff-Parkinson-White syndrome	Electrocardiogram QRS complex	Myocardial ischaemia	Supraventricular tachycardia	Vascular resistance systemic
	CID100000206	Type 1 diabetes mellitus	Cardiac failure congestive	Metabolic alkalosis	Hypocalcaemia	Pneumonia	Hypernatraemia	Blood insulin increased	Shock hypoglycaemic	Renal failure	Dehydration	Hypoglycaemia	Hyperglycaemia	Abdominal infection	Diabetic retinopathy	Tetany	Hyponatraemia	Renal impairment	Varicose vein	Wound	Hyperinsulinism	Oedema	Hepatic cirrhosis	Bacteraemia	Nephropathy	Infection	Neuropathy peripheral
	CID100000214	Mitral valve atresia	Erectile dysfunction	Patent ductus arteriosus	Transposition of the great vessels	Pulmonary valve stenosis	Congenital tricuspid valve atresia	Heart disease congenital	Congenital pulmonary valve atresia	Coarctation of the aorta	Fallot's tetralogy	Hypotonia	Vasodilation procedure
	CID100000222	Metabolic alkalosis
	CID100000232	Craniopharyngioma	Hypoglycaemia	Cyanosis	Injury	Dwarfism	Hypopituitarism	Adenoma benign	Acromegaly	Gigantism
	CID100000242	Migraine	Aura
	CID100000244	Lice infestation	Pediculosis capitis
	CID100000247	Hypermethioninaemia	Homocystinuria
	CID100000271	Alkalosis	Poisoning	Dermatitis herpetiformis	Renal failure chronic	Skin disorder	Hypocalcaemia	Purpura non-thrombocytopenic	Muscle spasms	Capillary permeability	Vitamin D deficiency	Calcium deficiency	Rash	Hyperkalaemia	Tetany	Osteomalacia	Neonatal tetany	Rickets	Cardiotoxicity	Hypoparathyroidism	Hyperphosphataemia	Abdominal pain	Arthropod bite	Pruritus
	CID100000274	Cardiac failure congestive
	CID100000297	Vomiting
	CID100000298	Typhoid fever	Cystic fibrosis	Eye infection	Conjunctivitis infective	Meningitis	Bacteraemia	Conjunctivitis bacterial	Psittacosis	Infection	Otitis media chronic	Pneumonia chlamydial	Otitis externa
	CID100000311	Alkalosis	Nephrolithiasis	Gout	Acidosis	Renal failure chronic	Metabolic acidosis	Nephropathy	pH urine decreased	Renal tubular acidosis	Renal impairment	Agitation	Road traffic accident
	CID100000312	Hypokalaemia	Essential hypertension	Poisoning	Hepatic cirrhosis	Arrhythmia	Haemoglobin	Nephropathy	Paralysis	Familial periodic paralysis	Metabolic alkalosis	Ascites	Gastric ulcer	Haemorrhage
	CID100000338	Psoriasis	Osteoarthritis	Rheumatoid arthritis	Pain	Ichthyosis acquired	Skin disorder	Skin papilloma	Ichthyosis	Keratosis pilaris	Hyperkeratosis	Pyoderma	Fungal infection	Dermatitis	Palmoplantar keratoderma	Inflammation	Pityriasis rubra pilaris	Bedridden	Dermatitis infected	Arthritis	Juvenile idiopathic arthritis	Rheumatic disorder	Skin hypertrophy	Arthropod bite
	CID100000401	Nephropathy	Liver disorder	Hepatocellular injury	Urinary tract infection	Infection	Foetor hepaticus	Extrapulmonary tuberculosis
	CID100000444	Convulsion	Nicotine dependence	Major depression	Sexual dysfunction	Mental disability	Feeling guilty	Suicide attempt	Disturbance in attention	Decreased interest	Agitation	Hypersomnia	Asthenia	Chronic obstructive pulmonary disease	Fatigue	Dysthymic disorder	Bradyphrenia	Insomnia	Suicidal ideation	Seasonal affective disorder	Bronchial hyperreactivity	Mental disorder	Depressed mood	Dysphoria	Depression
	CID100000450	Hyperhidrosis	Atrophic vulvovaginitis	Coronary artery disease	Type 1 diabetes mellitus	Osteoporosis postmenopausal	Prostate cancer	Alcohol abuse	Hypogonadism female	Premature menopause	Endometriosis	Osteopenia	Haemorrhage	Vaginal haemorrhage	Menopausal symptoms	Atrophy	Endometrial hyperplasia	Neoplasm malignant	Porphyrin metabolism disorder	Migraine	Hypersensitivity	Skin irritation	Hot flush	Fracture	Haemoglobin	Liver disorder	Acute coronary syndrome	Sleep disorder	Postmenopause	Metastatic neoplasm	Breast cancer	Hyperparathyroidism	Dysuria	Pulmonary embolism	Feeling hot	Bone density decreased	Cushing's syndrome	Coagulopathy	Artificial menopause	Hyperthyroidism	Phlebitis	Menopause	Dyspareunia	Headache	Multiple fractures	Inflammation	Cerebrovascular accident	Foetor hepaticus	Ovarian failure
	CID100000453	Bronchial hyperreactivity	Cystic fibrosis	Brain oedema	Brain mass	Fructose intolerance	Polyuria	Renal failure chronic	Intraocular pressure increased	Renal failure acute	Asthma
	CID100000564	Blood disorder	Thrombocytopenia	Anoxia	Hepatic cirrhosis	Prostate cancer	Injury	Urogenital disorder	Haemoglobin	Aplastic anaemia	Haematuria	Haemophilia	Haemorrhage	Premature separation of placenta	Shock
	CID100000581	Tuberculosis	Bronchiectasis	Cystic fibrosis	Tracheobronchitis	Hepatotoxicity	Bronchospasm	Atelectasis	Bronchopulmonary disease	Liver injury	Traumatic liver injury	Emphysema	Pneumothorax	Bronchitis	Primary amyloidosis	Pneumonia	Asthma	Aspartate aminotransferase increased	Rash
	CID100000596	Leukaemia	Acute leukaemia	Blast cell crisis	Non-Hodgkin's lymphoma	Myelodysplastic syndrome	Neoplasm malignant	Lymphoma	Neoplasm	Type IV hypersensitivity reaction	Meningeal neoplasm	Leukaemic infiltration brain	Malignant transformation	Acute lymphocytic leukaemia	Acute myeloid leukaemia	Chronic myeloid leukaemia	Erythroleukaemia	Metastases to meninges	Tetanus
	CID100000598	Cystitis haemorrhagic
	CID100000604	Tetany	Calcium deficiency	Hypoparathyroidism	Hypocalcaemia
	CID100000612	Xerosis	Dry skin	Skin irritation	Skin exfoliation	Ichthyosis	Pruritus
	CID100000679	Skin disorder	Cystitis interstitial	Bacterial infection
	CID100000681	Polyuria	Injury	Feeling abnormal	Hypotension	Pallor	Vascular resistance systemic	Shock	Vascular resistance systemic decreased	Hypovolaemia	Urine output	Tachyarrhythmia	Acute coronary syndrome	Blood pressure increased	Renal failure	Cardiac failure	Confusional state	Coma	Sepsis	Cardiac failure high output	Cerebrovascular accident	Vasoconstriction	Myocardial infarction	Angiopathy	Cardiac output increased	Cardiac output decreased
	CID100000698	Osteoporosis postmenopausal	Atrophy	Ovarian failure	Hypogonadism	Menopause
	CID100000699	Hyperhidrosis	Atrophic vulvovaginitis	Atrophy	Artificial menopause	Osteoporosis postmenopausal	Hot flush	Menopause	Hormone level abnormal	Hypogonadism female	Uterine haemorrhage	Oestrogen deficiency	Ovarian failure	Climacteric	Menopausal symptoms
	CID100000700	Varices oesophageal
	CID100000723	Hypertension	Cardiac failure congestive
	CID100000727	Lice infestation	Acarodermatitis	Infestation
	CID100000753	Type I hypersensitivity
	CID100000767	Cardiac failure congestive	Poisoning	Cardiac arrest	Diabetic ketoacidosis	Metabolic alkalosis	Discomfort	Shock	Diabetes mellitus	Hypokalaemia	Toxicity to various agents	Ascites	Dehydration	Essential hypertension	Dissociation	Acidosis	Phlebitis	Arrhythmia	Haemolysis	Familial periodic paralysis	Diarrhoea	Injection site pain	Nephropathy toxic	Hepatic cirrhosis	Metabolic acidosis	Cardiovascular insufficiency	Nephropathy	Paralysis	Lactic acidosis
	CID100000772	Acute myocardial infarction	Myocardial infarction	Deep vein thrombosis	Acute coronary syndrome	Angina unstable	Pulmonary embolism	Angina pectoris
	CID100000774	Urticaria	Acute leukaemia	Skin test positive	Dermatitis atopic	Acute myeloid leukaemia	Type I hypersensitivity
	CID100000785	Chloasma	Lentigo	Injury	Skin hyperpigmentation	Pigmentation disorder	Skin discolouration	Skin disorder	Ephelides	Solar lentigo
	CID100000813	Cardiac failure congestive	Hypokalaemia	Essential hypertension	Hyperkalaemia	Toxicity to various agents	Nephrolithiasis	Poisoning	Hepatic cirrhosis	Arrhythmia	Haemoglobin	Nephropathy	Paralysis	Gastric ulcer	Familial periodic paralysis	Metabolic alkalosis	Ascites	Blood potassium decreased	Haemorrhage	Renal tubular acidosis	Road traffic accident
	CID100000815	Staphylococcal infection	Renal failure	Renal impairment	Infection
	CID100000838	Coronary artery disease	Dyspnoea	Bronchospasm	Rhinitis seasonal	Convulsion	Cardiac arrest	Pain	Carotid sinus syndrome	Anaphylactic shock	Hypotension	Tremor	Bite	Rhinitis	Pallor	Serum sickness	Acute sinusitis	Shock	Diabetes mellitus	Arthropod sting	Respiratory distress	Glaucoma	Hypertension	Hypersensitivity	Syncope	Shock hypoglycaemic	Anaphylactoid reaction	Loss of consciousness	Asthma	Dermatitis	Adams-Stokes syndrome	Parkinson's disease	Agitation	Rash	Laryngospasm	Urticaria	Asthenia	Cardiac disorder	Hyperthyroidism	Headache	Atrioventricular block	Cardiovascular disorder	Parkinsonism	Angina pectoris	Anxiety	Seasonal allergy	Atrioventricular block complete	Uterine contractions during pregnancy	Angioedema
	CID100000853	Atrophy	Thyroid neoplasm	Acute myocardial infarction	Thyroid disorder	Autoimmune thyroiditis	Primary hypothyroidism	Adrenal insufficiency	Neoplasm malignant	Hyperthyroidism	Hypersensitivity	Follicular thyroid cancer	Tri-iodothyronine normal	Thyroiditis subacute	Myxoedema coma	Thyroiditis	Hypothyroidism	Congenital anomaly	Goitre
	CID100000861	Atrophy	Thyroid neoplasm	Autoimmune thyroiditis	Primary hypothyroidism	Toxic nodular goitre	Hyperthyroidism	Depressed level of consciousness	Thyroiditis subacute	Myxoedema coma	Hypothyroidism	Myxoedema	Goitre	Congenital hypothyroidism
	CID100000888	Nephritis	Convulsion	Pre-eclampsia	Tetany	Hypertension	Bacterial toxaemia	Magnesium deficiency	Nephritic syndrome	Encephalopathy	Hypocalcaemia	Hypomagnesaemia	Eclampsia
	CID100000896	Primary insomnia	Insomnia	Poor quality sleep
	CID100000923	Poisoning	Addison's disease	Dyspnoea	Nausea	Convulsion	Cardiac arrest	Diabetic ketoacidosis	Injury	Feeling abnormal	Ileus paralytic	Hypotension	Metabolic alkalosis	Shock	Hypophosphataemia	Panic reaction	Diabetes mellitus	Toxicity to various agents	Hypertension	Respiratory fume inhalation disorder	Small intestinal obstruction	Tachypnoea	Chest discomfort	Apnoea	Dehydration	Respiratory rate decreased	Aspiration	Mydriasis	Confusional state	Dissociation	Acidosis	Coma	Headache	Thermal burn	Haemolysis	Diarrhoea	Hyponatraemia	Vomiting	Intestinal obstruction	Nephropathy toxic	Disorientation	Hyperventilation	Mental disorder	Metabolic acidosis	Cardiovascular insufficiency	Pyloric stenosis	Lactic acidosis
	CID100000937	Type V hyperlipidaemia	Hypertriglyceridaemia	Coronary artery disease	Diabetes mellitus	High density lipoprotein increased	Myocardial infarction	Gout	Gastrointestinal pain	Dyslipidaemia	Peptic ulcer	Type 2 diabetes mellitus	Nicotinic acid deficiency	Pancreatitis	Cardiovascular disorder	Blood triglycerides increased	Acute coronary syndrome	Flushing	Abdominal pain	Vasodilation procedure	Hyperlipidaemia	Hypercholesterolaemia
	CID100000942	Palpitations	Coronary artery disease	Nicotine dependence	Skin disorder	Thromboangiitis obliterans	Drug withdrawal syndrome	Non-tobacco user	Vasodilation procedure	Sensitisation	Hypersensitivity	Peripheral vascular disorder	Local reaction	Acute coronary syndrome	Sleep disorder	Liver disorder	Endocrine disorder	Renal failure	Urticaria	Gangrene	Eczema	Pregnancy	Rash generalised	Arrhythmia	Hepatic failure	Prinzmetal angina	Renal impairment	Angina pectoris	Myocardial infarction	Peptic ulcer	Malignant hypertension
	CID100000946	Poisoning	Dyspnoea	Convulsion	Nausea	Injury	Feeling abnormal	Hypotension	Shock	Panic reaction	Hypertension	Respiratory fume inhalation disorder	Tachypnoea	Chest discomfort	Apnoea	Respiratory rate decreased	Mydriasis	Confusional state	Coma	Acidosis	Headache	Vomiting	Disorientation	Hyperventilation	Mental disorder
	CID100000951	Poliomyelitis	Myocardial infarction	Hyperthyroidism	Cardiac arrest	Sepsis	Hypotension	Acute coronary syndrome
	CID100001003	Hypophosphataemia
	CID100001023	Acute myocardial infarction	Gastrointestinal haemorrhage
	CID100001046	Tuberculosis	Jaundice
	CID100001054	Inborn error of metabolism	Convulsion	Nausea	Neurological symptom	Decreased appetite	Sideroblastic anaemia	Neuritis	Hyperoxaluria	Anaemia	Homocystinuria	Cheilosis	Dermatitis	Neuropathy peripheral	Vomiting	Vitamin B6 deficiency
	CID100001065	Ventricular tachycardia	Sinus rhythm	Muscle spasms	Plasmodium falciparum infection	Malaria	Myotonia	Atrial fibrillation	Tachyarrhythmia	Babesiosis	Cardiac flutter	Ventricular arrhythmia
	CID100001071	Acne	Nausea	Acne vulgaris	Decreased appetite	Steatorrhoea	Vitamin A deficiency	Vomiting	Malabsorption
	CID100001125	Phenylketonuria
	CID100001130	Nausea	Vitamin B1 deficiency	Wernicke's encephalopathy	Encephalopathy	Mental disability	Ophthalmoplegia	Body temperature increased	Gastrointestinal disorder	IIIrd nerve paralysis	Liver disorder	Cardiac failure	Anorexia	Coma	Hyperthyroidism	Decreased appetite	Cardiovascular disorder	Vomiting	Foetor hepaticus	Ataxia	Malabsorption	Oedema	Neuritis	Hepatocellular injury	Neuropathy peripheral	Nystagmus
	CID100001134	Hepatitis B	Viral infection	Alanine aminotransferase increased	Hepatitis B e antigen positive	Hepatocellular injury	Liver disorder	Infection	Chronic hepatitis B	Inflammation	Hepatitis C	Fibrosis	Foetor hepaticus
	CID100001176	Infection
	CID100001206	Attention deficit/hyperactivity disorder	Hyperkinesia	Learning disability	Mood swings	Distractibility	Obesity	Agitation	Affect lability	Electroencephalogram abnormal
	CID100001292	Cystitis noninfective	Bacteriuria	Pyelonephritis	Cystitis	Urinary tract infection	Bladder pain
	CID100001301	Ankylosing spondylitis	Osteoarthritis	Rheumatoid arthritis	Dysmenorrhoea	Pain	Injury	Abdominal discomfort	Bursitis	Rhinitis	Spinal osteoarthritis	Body temperature increased	Tendonitis	Muscle spasms	Joint swelling	Gout	Migraine	Gouty arthritis	Toothache	Uterine pain	Vasculitis	Headache	Spondylitis	Back pain	Rotator cuff syndrome	Nasopharyngitis	Musculoskeletal stiffness	Inflammation	Fibromyalgia	Arthritis	Juvenile idiopathic arthritis	Ligament sprain	Nephropathy	Rheumatic disorder	Gastrointestinal haemorrhage	Musculoskeletal disorder	Procedural pain	Ulcer
	CID100001546	Leukaemia	Non-Hodgkin's lymphoma	Nausea	Neoplasm malignant	Lymphoma	Hairy cell leukaemia	Chronic lymphocytic leukaemia	Body temperature increased
	CID100001690	Bladder neoplasm	Acute leukaemia	Ovarian cancer	Brain neoplasm	Sarcoma	Breast cancer stage IV	Prostate cancer	Metastases to liver	Bladder cancer stage IV	Acquired immunodeficiency syndrome	Adenocarcinoma gastric	Acute lymphocytic leukaemia	Lung neoplasm malignant	Thyroid cancer	Rhabdomyosarcoma	Ewing's sarcoma	Squamous cell carcinoma	Small cell lung cancer	Autoimmune disorder	Immunodeficiency	Renal cancer	Neoplasm malignant	Neuroblastoma	Hypersensitivity	Hodgkin's disease lymphocyte depletion type stage unspecified	Hodgkin's disease	Drug interaction	Bladder transitional cell carcinoma metastatic	Testis cancer	Hepatic cancer	Metastatic neoplasm	Bone sarcoma	Breast cancer	Hepatocellular carcinoma	Kaposi's sarcoma AIDS related	Plasmacytoma	Kaposi's sarcoma	Malignant melanoma	Cardiac disorder	Neoplasm	Nephroblastoma	Menopause	Acute myeloid leukaemia	Hepatic cancer metastatic	Ovarian epithelial cancer	Pancreatic carcinoma	Thymoma	Ovarian epithelial cancer stage IV
	CID100001727	Multiple sclerosis	Walking disability	Gait disturbance
	CID100001775	Epilepsy	Poisoning	Convulsion	Hypoalbuminaemia	Drug interaction	Arrhythmia	Liver disorder	Hepatocellular injury	Status epilepticus	Renal failure	Foetor hepaticus	Temporal lobe epilepsy
	CID100001798	Open angle glaucoma	Glaucoma	Angle closure glaucoma
	CID100001805	Lung disorder	Thrombocytopenia	Acute leukaemia	Myelodysplastic syndrome	Chronic myelomonocytic leukaemia	Refractory anemia	Dysplasia	Myelodysplastic syndrome transformation	Myeloproliferative disorder	Acute myeloid leukaemia	Refractory cytopenia with unilineage dysplasia	Neutropenia	Refractory anaemia with an excess of blasts
	CID100001875	Hypoplastic anaemia	Psoriasis	Osteoarthritis	Pneumonia aspiration	Ulcerative keratitis	Pemphigus	Psoriatic arthropathy	Ophthalmic herpes zoster	Polymyositis	Anaemia	Dermatitis contact	Gouty arthritis	Asthma	Colitis ulcerative	Urticaria	Conjunctivitis allergic	Enteritis	Loeffler's syndrome	Non-Hodgkin's lymphoma	Arthritis	Adrenal insufficiency	Adrenocortical insufficiency acute	Synovitis	Iritis	Optic neuritis	Rheumatoid arthritis	Polyuria	Dermatitis exfoliative	Multiple sclerosis	Sympathetic ophthalmia	Thrombocytopenia	Autoimmune disorder	Secondary adrenocortical insufficiency	Rheumatic heart disease	Aplasia pure red cell	Laryngeal oedema	Pulmonary eosinophilia	Epicondylitis	Inflammation	Purpura	Leukaemia	Meningitis tuberculous	Choroiditis	Hypercalcaemia	Acute leukaemia	Idiopathic thrombocytopenic purpura	Dermatitis bullous	Tenosynovitis
	CID100001971	Epilepsy	Immunodeficiency	Pathogen resistance	Disease progression	Drug interaction	Hypersensitivity	Infection
	CID100001972	Cell death	Aspergillus infection	Chills	Nausea	Oral candidiasis	Candida infection	Cryptococcosis	Vulvovaginal candidiasis	Acquired immunodeficiency syndrome	Coccidioidomycosis	Body temperature increased	Autoimmune disorder	Immunodeficiency	Meningitis cryptococcal	Fungal infection	Renal failure	Blastomycosis	Visceral leishmaniasis	Histoplasmosis	Blood creatinine increased	Sporotrichosis	Zygomycosis	Oesophageal candidiasis	Menorrhagia	Vomiting	Renal impairment	Vulvovaginal mycotic infection	Nephropathy toxic	Extravasation	Systemic candida	Infection	Mucocutaneous leishmaniasis
	CID100001978	Hypertension	Extrasystoles	Ventricular extrasystoles	Arrhythmia	Myocardial ischaemia	Ventricular arrhythmia	Angina pectoris
	CID100001983	Cough	Influenza	Osteoarthritis	Pain	Dysmenorrhoea	Oropharyngeal pain	Rhinitis	Discomfort	Tension headache	Body temperature increased	Poor quality sleep	Gout	Migraine	Myalgia	Oropharyngeal discomfort	Musculoskeletal discomfort	Renal failure	Toothache	Insomnia	Headache	Glucose-6-phosphate dehydrogenase deficiency	Back pain	Nasopharyngitis	Rhinorrhoea	Nasal congestion	Sinusitis	Arthritis	Rheumatic disorder	Neuralgia	Dyspepsia	Sinus headache	Ulcer
	CID100001986	Epilepsy	Oedema	Cardiac failure congestive	Convulsion	Glaucoma	Petit mal epilepsy	Angle closure glaucoma	Mountain sickness acute
	CID100001990	Urinary tract infection	Phlebitis	Renal failure	Infection	Venous thrombosis
	CID100001993	Epilepsy	Thyroid disorder	Bronchospasm	Peptic ulcer	Occupational asthma	Cardiovascular disorder	Asthma	Urinary tract obstruction
	CID100002019	Neoplasm malignant	Neoplasm	Nephroblastoma	Rhabdomyosarcoma	Ewing's sarcoma	Gestational trophoblastic tumour	Testis cancer
	CID100002021	Urethritis	Proctitis	Urethritis noninfective	Gonorrhoea	Cervicitis	Infection
	CID100002022	Viral infection	Pain	Ophthalmic herpes simplex	Renal failure chronic	Acquired immunodeficiency syndrome	Papule	Ophthalmic herpes zoster	Body temperature increased	Cytomegalovirus infection	Autoimmune disorder	Immunodeficiency	Hypersensitivity	Drug interaction	Herpes simplex	Dermatitis	Sexually transmitted disease	Renal failure	Rash	Scab	Herpes simplex encephalitis	Eczema	Pregnancy	Viraemia	Fatigue	Genital herpes	Congenital herpes simplex infection	Post herpetic neuralgia	Iridocyclitis	Renal impairment	Oral herpes	Meningoencephalitis herpetic	Varicella	Keratitis	Herpes zoster disseminated	Herpes zoster	Infection	Herpes virus infection	Ulcer
	CID100002082	Neurocysticercosis	Oedema	Cyst	Hepatocellular injury	Liver disorder	Infection	Foetor hepaticus	Echinococciasis
	CID100002083	Bronchial hyperreactivity	Sinus tachycardia	Asthma exercise induced	Diabetes mellitus	Premature labour	Coordination abnormal	Bronchospasm	Chronic obstructive pulmonary disease	Pregnancy	Emphysema	Status asthmaticus	Obstructive airways disorder	Reversible airways obstruction	Asthma	Inflammation	Heart rate normal	Bronchitis chronic
	CID100002085	Skin disorder
	CID100002088	Bone density decreased	Gastrointestinal disorder	Neoplasm malignant	Osteoporosis	Osteoporosis postmenopausal	Peptic ulcer	Fracture	Multiple fractures	Spinal compression fracture	Osteoporotic fracture	Osteitis deformans	Osteopenia	Spinal fracture	Renal failure	Bone disorder	Renal impairment
	CID100002092	Coronary artery disease	Blood pressure systolic decreased	Urinary retention	Benign prostatic hyperplasia
	CID100002094	Hyperuricosuria	Myeloproliferative disorder	Hyperuricaemia	Myeloid metaplasia	Blood disorder	Gout	Neoplasm malignant	Glycogen storage disorder	Gouty arthritis	Joint destruction	Renal failure	Gouty tophus	Neoplasm	Urate nephropathy	Inflammation	Renal impairment	Leukaemia	Non-Hodgkin's lymphoma	Nephrolithiasis	Polycythaemia vera	Lymphoma	Blood uric acid increased	Haemolytic anaemia	Nephropathy	Total hypoxanthine-guanine phosphoribosyl transferase deficiency
	CID100002099	Gastrointestinal pain	Discomfort	Irritable bowel syndrome	Diarrhoea	Abdominal pain	Functional gastrointestinal disorder	Disability	Faecal incontinence
	CID100002118	Palpitations	Hyperhidrosis	Depressive symptom	Agoraphobia	Dyspnoea	Chills	Nausea	Pain	Poisoning	Choking	Abdominal discomfort	Tremor	Completed suicide	Discomfort	Phobia	Mental disability	Disability	Shock	Menopausal symptoms	Substance abuse	Post-traumatic stress disorder	Panic disorder	Hyperkinesia	Hot flush	Chest pain	Syncope	Disturbance in attention	Anxiety disorder	Phobic avoidance	Derealisation	Mass	Loss of consciousness	Fear of death	Irritability	Agitation	Decreased interest	Depersonalisation	Tenderness	Asthenia	Choking sensation	Fatigue	Hyperthyroidism	Dysthymic disorder	Insomnia	Paraesthesia	Diarrhoea	Sensory loss	Dry mouth
	CID100002123	Ovarian epithelial cancer recurrent
	CID100002130	Respiratory tract infection	Diabetes mellitus	Influenza	Immunodeficiency	Carbon monoxide poisoning	Viral infection	Chronic respiratory disease	Malaise	Poisoning	Cerebral arteriosclerosis	Disease progression	Cor pulmonale	Parkinson's disease	Renal failure	Infection	Pneumonia	Neuromyopathy	Renal impairment	Parkinsonism
	CID100002133	Psoriasis	Dermatitis atopic	Skin disorder	Neurodermatitis
	CID100002140	Ependymoma	Cerebral infarction	Glioblastoma	Arteriovenous malformation	Neoplasm malignant	Astrocytoma	Hypersensitivity	Pinealoma	Malignant glioma	Glioma	Neoplasm	Pituitary tumour benign	Germ cell cancer	Neuroma	Infarction	Urinary tract obstruction	Meningioma	Craniopharyngioma	Infection	Aneurysm	Medulloblastoma	Haematoma
	CID100002141	Nephropathy toxic	Ovarian cancer	Neoplasm malignant	Infection	Dry mouth	Non-small cell lung cancer	Neutropenia	Body temperature increased
	CID100002142	Peritonitis	Staphylococcal infection	Abdominal infection	Bacterial sepsis	Meningitis	Sepsis neonatal	Urinary tract infection	Infection	Renal failure	Renal impairment
	CID100002145	Cushing's syndrome	Neoplasm malignant	Neoplasm	Hyperadrenocorticism	Adrenal gland cancer	Adrenal adenoma	Pituitary-dependent Cushing's syndrome
	CID100002153	Bronchial hyperreactivity	Lung disorder	Bronchospasm	Chronic obstructive pulmonary disease	Hyperthyroidism	Emphysema	Asthma	Bronchitis chronic
	CID100002156	Sudden death	Ventricular tachycardia	Hyperkinesia	Drug interaction	Arrhythmia	Atrial fibrillation	Ventricular fibrillation	Wolff-Parkinson-White syndrome	Tachyarrhythmia	Asthma	Pulmonary fibrosis	Respiratory failure	Agitation	Ventricular arrhythmia	Sinus arrhythmia
	CID100002159	Social avoidant behaviour	Blunted affect	Schizophrenia	Delusion	Hallucination
	CID100002160	Enuresis	Major depression	Endogenous depression	Depressive symptom
	CID100002161	Aphthous stomatitis
	CID100002162	Bronchial hyperreactivity	Diabetes mellitus	Coronary artery disease	Cardiac failure congestive	Electrocardiogram ST segment depression	Cardiac failure	Myocardial infarction	Chronic obstructive pulmonary disease	Hypertension	Diabetic nephropathy	Vasospasm	Peripheral vascular disorder	Arteriospasm coronary	Hypotension	Acute coronary syndrome	Pulmonary oedema	Myocardial ischaemia	Prinzmetal angina	Vascular resistance systemic	Hyperlipidaemia	Angina pectoris
	CID100002163	Insomnia
	CID100002168	Onychomycosis	Sensitisation
	CID100002170	Depressive symptom	Dysthymic disorder	Anxiety	Psychotic disorder	Depression	Agitation
	CID100002171	Urticaria	Endocarditis	Rhinitis seasonal	Duodenal ulcer	Hypersensitivity	Regurgitation	Bacteraemia	Endocarditis bacterial	Escherichia infection	Pharyngitis	Hypertrophic cardiomyopathy	Gonorrhoea	Seasonal allergy	Infectious mononucleosis	Tonsillitis	Infection	Asthma	Inflammation	Renal failure	Renal impairment	Mitral valve prolapse
	CID100002173	Typhoid fever	Respiratory tract infection	Urticaria	Dysentery	Endocarditis	Bacterial sepsis	Rhinitis seasonal	Meningitis	Hypersensitivity	Sepsis	Gonorrhoea	Seasonal allergy	Gastrointestinal infection	Urinary tract infection	Streptococcal endocarditis	Infection	Asthma	Meningitis bacterial	Pneumonia streptococcal
	CID100002177	Dermatitis	Immunodeficiency	Disease progression	Infection	Rash
	CID100002179	Leukaemia	Hypokalaemia
	CID100002182	Thrombocytosis	Thrombosis	Myeloproliferative disorder	Essential thrombocythaemia
	CID100002187	Disease progression	Erythema multiforme	Menopause	Breast cancer stage IV	Breast cancer	Myocardial ischaemia	Angioedema
	CID100002215	Parkinson's disease	Parkinsonism
	CID100002216	Tachyphylaxis
	CID100002232	Heparin-induced thrombocytopenia	Acute myocardial infarction	Thrombosis
	CID100002244	Influenza	Osteoarthritis	Cerebral infarction	Rheumatoid arthritis	Dysmenorrhoea	Pain	Injury	Bursitis	Rhinitis	Body temperature increased	Neck pain	Sensitisation	Transient ischaemic attack	Migraine	Myositis	Fracture	Photophobia	Acute coronary syndrome	Phonophobia	Embolism venous	Spondyloarthropathy	Toothache	Rheumatic fever	Acute myocardial infarction	Cardiac disorder	Headache	Multiple fractures	Spondylitis	Nasopharyngitis	Inflammation	Cerebrovascular accident	Angina pectoris	Arthritis	Myocardial infarction	Ligament sprain	Rheumatic disorder	Neuralgia	Musculoskeletal disorder	Angina unstable	Synovitis
	CID100002249	Hypotension	Myocardial ischaemia	Ventricular arrhythmia	Diabetes mellitus	Hypertension	Chest pain	Liver disorder	Acute coronary syndrome	Asthma	Renal failure	Hyperlipidaemia	Arteriosclerosis coronary artery	Acute myocardial infarction	Cardiac failure	Arrhythmia	Systolic hypertension	Foetor hepaticus	Renal impairment	Angina pectoris	Myocardial infarction	Tachycardia	Diabetic nephropathy	Hepatocellular injury	Bradycardia
	CID100002250	Hypertriglyceridaemia	Coronary artery disease	Alcoholism	Type III hyperlipidaemia	Alcohol abuse	Premature menopause	Glucose tolerance impaired	Insulin resistance	High density lipoprotein decreased	Weight decreased	Retinal disorder	Metabolic syndrome	Diabetes mellitus	High density lipoprotein increased	Hypertension	Lipids abnormal	Peripheral vascular disorder	Hypothyroidism	Liver disorder	Acute coronary syndrome	Blood pressure increased	Type II hyperlipidaemia	Albuminuria	Agitation	Arteriosclerosis	Cardiovascular disorder	Cerebrovascular accident	Foetor hepaticus	Central obesity	Combined hyperlipidaemia	Hypercholesterolaemia	Angina pectoris	Nephrotic syndrome	Carotid artery disease	Myocardial infarction	Dyslipidaemia	Type 2 diabetes mellitus	Type IIa hyperlipidaemia	Hepatocellular injury	Blood triglycerides increased	Hyperlipidaemia
	CID100002265	Venoocclusive liver disease	Arthritis	Idiopathic thrombocytopenic purpura	Rheumatoid arthritis	Crohn's disease	Polyarteritis nodosa	Polymyositis	Hepatitis chronic active	Pemphigus	Autoimmune haemolytic anaemia	Systemic lupus erythematosus	Rheumatic disorder	Dermatomyositis	Proctocolitis	Colitis ulcerative	Inflammatory bowel disease	Purpura
	CID100002266	Acne	Acne vulgaris	Erythema	Rash pustular	Papule	Rosacea
	CID100002267	Conjunctivitis allergic	Nasal congestion	Rhinitis seasonal	Upper-airway cough syndrome	Rhinorrhoea	Rhinitis allergic	Seasonal allergy	Vasomotor rhinitis	Nasopharyngitis	Rhinitis perennial	Sneezing	Pruritus
	CID100002269	Lyme disease	Urethritis	Acne	Trachoma	Obstructive airways disorder	Bronchitis	Pneumonia	Pertussis	Acute sinusitis	Immunodeficiency	Abscess	Conjunctivitis infective	Chancroid	Syphilis	Urethritis noninfective	Drug interaction	Gonorrhoea	Pharyngitis streptococcal	Cervicitis	Lower respiratory tract infection	Liver disorder	Respiratory tract infection	Sexually transmitted disease	Otitis media acute	Pneumonia chlamydial	Renal failure	Bronchitis chronic	Rheumatic fever	Cystic fibrosis	Upper respiratory tract infection	Blood culture negative	Pelvic inflammatory disease	Chronic obstructive pulmonary disease	Tonsillitis	Pharyngitis	Hepatic failure	Conjunctivitis bacterial	Mycobacterial infection	Nosocomial infection	Renal impairment	Pneumonia mycoplasmal	Bronchial hyperreactivity	Fasting	Sinusitis bacterial	Malaise	Pathogen resistance	Asplenia	Bacteraemia
	CID100002274	Meningitis	Genital infection female	Ototoxicity	Bronchitis	Pneumonia	Parametritis	Cystitis noninfective	Abscess	Pyelonephritis	Pseudomonas infection	Gonorrhoea	Lower respiratory tract infection	Bladder pain	Peritonitis	Cystic fibrosis	Abdominal infection	Pelvic inflammatory disease	Sepsis	Cystitis	Wound	Endometritis	Nephropathy toxic	Bacteraemia	Urinary tract infection	Infection	Asymptomatic bacteriuria	Ulcer
	CID100002284	Brain injury	Bladder dysfunction	Epilepsy	Nervous system disorder	Muscle spasms	Hypertonia	Brain disorder NOS	Pain	Cerebral palsy	Pulmonary function test decreased	Spinal cord injury	Clonus	Muscle rigidity	Spinal cord disorder	Respiratory depression	Multiple sclerosis	Muscle spasticity	Cerebrovascular disorder	Head injury
	CID100002307	Lichen planus	Nasal polyps	Psoriasis	Polyp	Eczema	Localised infection	Seborrhoeic dermatitis	Neurodermatitis	Skin disorder	Asthma	Rhinitis perennial	Cutaneous lupus erythematosus	Intertrigo	Rhinitis	Pruritus
	CID100002308	Polyp	Localised infection	Nasal polyps	Rhinitis	Asthma
	CID100002311	Renal artery stenosis	Essential hypertension	Hypertension	Nephropathy	Renal failure	Angioedema	Renal impairment
	CID100002315	Cardiac failure congestive	Oedema	Nephrotic syndrome	Essential hypertension
	CID100002337	Pain	Aphthous stomatitis	Ear pain	Otitis media acute	Discomfort	Otitis externa
	CID100002341	Obesity
	CID100002344	Tardive dyskinesia	Parkinson's disease	Extrapyramidal disorder	Parkinsonism
	CID100002345	Lice infestation	Acarodermatitis	Pediculosis corporis
	CID100002349	Erysipelas	Erysipeloid	Rhinitis seasonal	Chorea	Meningitis	Pneumonia staphylococcal	Endocarditis bacterial	Corynebacterium infection	Streptobacillary fever	Botulism	Pneumonia	Pneumonia anthrax	Necrotising ulcerative gingivostomatitis	Zoonotic bacterial infection	Wound infection	Staphylococcal infection	Cardiac valve disease	Septic arthritis streptobacillus	Bacterial sepsis	Syphilis	Clostridial infection	Actinomycosis	Hypersensitivity	Meningitis meningococcal	Heart disease congenital	Pasteurella infection	Gonorrhoea	Pharyngitis streptococcal	Listeriosis	Gas gangrene	Asthma	Streptococcal infection	Sexually transmitted disease	Renal failure	Pneumococcal infection	Yaws	Rheumatic heart disease	Peritonitis	Rheumatic fever	Urticaria	Sepsis	Neurosyphilis	Pharyngitis	Pinta	Scarlet fever	Tonsillitis	Congenital syphilis	Empyema
	CID100002350	Conjunctivitis allergic	Pruritus
	CID100002351	Angina pectoris
	CID100002366	Meniere's disease	Hearing impaired	Deafness	Nausea	Vomiting	Vertigo	Tinnitus
	CID100002367	Brain oedema	Psoriasis	Optic neuritis	Addison's disease	Brain neoplasm	Osteoarthritis	Rheumatoid arthritis	Acute leukaemia	Polyarteritis nodosa	Optic ischaemic neuropathy	Dermatitis exfoliative	Injury	Pemphigus	Ulcerative keratitis	Collagen disorder	Skin disorder	Respiratory failure	Shock	Blood disorder	Gastrointestinal disorder	Neoplasm malignant	Systemic lupus erythematosus	Dermatitis contact	Dermatomyositis	Proctocolitis	Dermatitis	Endocrine disorder	Chorioretinitis	Colitis ulcerative	Sarcoidosis	Secondary adrenocortical insufficiency	Asthma	Laryngospasm	Rheumatic heart disease	Conjunctivitis allergic	Enteritis	Neoplasm	Laryngitis	Seborrhoeic dermatitis	Neurodermatitis	Eye disorder	Status asthmaticus	Cerebrovascular accident	Cutaneous sarcoidosis	Leukaemia	Lung disorder	Oedema	Arthritis
	CID100002369	Bronchial hyperreactivity	Chronic obstructive pulmonary disease	Glaucoma	Hypertension	Open angle glaucoma	Asthma	Ocular hypertension
	CID100002370	Urinary retention
	CID100002375	Prostate cancer metastatic	Prostate cancer
	CID100002391	Constipation
	CID100002405	Cardiac failure	Asthma	Hypertension
	CID100002431	Ventricular tachycardia	Sinus rhythm	Ventricular arrhythmia	Arrhythmia	Cardiac fibrillation
	CID100002435	Developmental glaucoma	Glaucoma	Erythema	Open angle glaucoma	Rosacea	Ocular hypertension
	CID100002441	Tension	Emotional distress	Anxiety	Agitation	Anxiety disorder
	CID100002442	Common cold	Cough	Influenza	Infection	Nasopharyngitis	Rhinitis
	CID100002443	Amenorrhoea	Primary hypothyroidism	Hallucination	Nausea	Infertility	Glucose tolerance impaired	Mood swings	Feeling abnormal	Hypotension	Stillbirth	Flatulence	Hypertension	Hypothyroidism	Azoospermia	Acute coronary syndrome	Luteal phase deficiency	Endocrine disorder	Parkinson's disease	Erectile dysfunction	Loss of libido	Confusional state	Neoplasm	Prolactinoma	Breast tenderness	Galactorrhoea	Adenoma benign	Cerebrovascular accident	Ovarian failure	Abdominal distension	Parkinsonism	Hypercholesterolaemia	Hyperprolactinaemia	Angina pectoris	Hypogonadism	Oedema	Breast pain	Myocardial infarction	Infertility female	Dyskinesia	Type 2 diabetes mellitus	Premenstrual syndrome	Acromegaly	Oligomenorrhoea	Fibrocystic breast disease
	CID100002462	Croup infectious	Nasal polyps	Rhinitis seasonal	Crohn's disease	Seasonal allergy	Vasomotor rhinitis	Asthma	Proctocolitis	Rhinitis perennial	Inflammation	Colitis ulcerative	Rhinitis
	CID100002471	Cardiac failure congestive	Oedema	Nephrotic syndrome	Acute pulmonary oedema	Hypersensitivity	Nephropathy	Hepatocellular injury	Liver disorder	Foetor hepaticus
	CID100002474	Wound	Chills	Convulsion	Pain	Coma	Cardiac arrest	Ventricular arrhythmia	Labour pain	Vascular resistance systemic	Atrioventricular block	Agitation	Respiratory arrest	Liver disorder	Hepatocellular injury	Tremor	Procedural pain	Foetor hepaticus	Hypotonia	Cardiac output decreased	Vasodilation procedure
	CID100002476	Pain	Procedural pain	Therapy naive	Drug dependence
	CID100002477	Hyperhidrosis	Depressive symptom	Palpitations	Abdominal discomfort	Tremor	Discomfort	Pallor	Hyperkinesia	Mass	Anxiety disorder	Myalgia	Liver disorder	Impatience	Musculoskeletal discomfort	Renal failure	Agitation	Irritability	Feeling jittery	Fatigue	Dysthymic disorder	Psychotic disorder	Insomnia	Paraesthesia	Diarrhoea	Dry mouth	Schizophrenia	Nervousness	Renal impairment	Tension	Pollakiuria	Generalised anxiety disorder	Mental disorder	Anxiety	Muscle strain	Distractibility	Depression	Flushing	Dizziness	Blepharospasm
	CID100002478	Venoocclusive liver disease	Leukaemia	Acute leukaemia	Non-Hodgkin's lymphoma	Plasmacytoma	Myelodysplastic syndrome	Plasma cell myeloma	Hepatotoxicity	Disease recurrence	Ovarian cancer	Hodgkin's disease lymphocyte depletion type stage unspecified	Hodgkin's disease	Acute lymphocytic leukaemia	Acute myeloid leukaemia	Chronic myeloid leukaemia	Thalassaemia	Breast cancer	Hodgkin's disease lymphocyte predominance type stage unspecified
	CID100002479	Insomnia
	CID100002484	Body tinea	Immunodeficiency	Photosensitivity reaction	Pityriasis	Tinea cruris	Infection	Tinea pedis	Tinea infection
	CID100002487	Pain	Procedural pain	Migraine
	CID100002512	Amenorrhoea	Pituitary tumour	Cleft lip	Mental disorder	Pituitary tumour benign	Prolactinoma	Death neonatal	Breast feeding	Anovulatory cycle	Empty sella syndrome	Galactorrhoea	Stillbirth	Parkinson's disease	Oligomenorrhoea	Parkinsonism	Hyperprolactinaemia
	CID100002519	Apnoea	Apnoea neonatal	Pulmonary function test decreased	Respiratory depression
	CID100002520	Sinus rhythm	Intermittent claudication	Coronary artery insufficiency	Atrial flutter	Hypotension	Vasodilation procedure	Vascular resistance systemic	Diabetes mellitus	Cardiac index	Hypertension	Cardiac fibrillation	Peripheral vascular disorder	Tachyarrhythmia	Acute coronary syndrome	Asthma	Supraventricular tachycardia	Acute myocardial infarction	Essential hypertension	Cardiomyopathy	Cardiac disorder	Cardiac failure	Arrhythmia	Infarction	Cardiac flutter	Prinzmetal angina	Angina pectoris	Fasting	Myocardial infarction	Tachycardia	Diabetic nephropathy	Atrial fibrillation	Hypertrophic cardiomyopathy	Angina unstable	Hyperlipidaemia
	CID100002522	Psoriasis	Skin disorder
	CID100002524	Osteodystrophy	Hyperparathyroidism secondary	Blood parathyroid hormone increased	Osteoporosis postmenopausal	Osteoporosis	Calcinosis	Renal failure chronic	Fracture	Multiple fractures	Renal osteodystrophy	Hypophosphataemic rickets	Hypoparathyroidism	Bone metabolism disorder	Hypocalcaemia	High turnover osteopathy	Brown tumour	Osteopenia	Pseudohypoparathyroidism
	CID100002540	Cardiac failure congestive	Essential hypertension	Cardiac failure	Hypertension	Left ventricular dysfunction	Renal failure	Renal impairment
	CID100002541	Hypertension	Left ventricular dysfunction	Cardiac failure congestive	Cardiac failure
	CID100002547	Tuberculosis	Cirrhosis alcoholic	Lung infection
	CID100002548	Pain	Post herpetic neuralgia	Diabetes mellitus	Neuralgia
	CID100002550	Type 1 diabetes mellitus	Cardiac failure congestive	Hypotension	Blood aldosterone decreased	Protein urine present	Vascular resistance systemic	Retinal disorder	Diabetes mellitus	Hypertension	Renin decreased	Microalbuminuria	Acute coronary syndrome	Dermatitis	Renal failure	Dehydration	Rash	Blood potassium increased	Proteinuria	Cardiac failure	Cardiac failure high output	Infarction	Left ventricular dysfunction	Cerebrovascular accident	Renal impairment	Collagen-vascular disease	Myocardial infarction	Diabetic nephropathy	Type 2 diabetes mellitus	Cardiac output increased	Nephropathy	Angioedema	Malignant hypertension
	CID100002551	Miosis	Glaucoma
	CID100002554	Convulsion	Diabetic neuropathy	Pain	Major depression	Polyuria	Grand mal convulsion	Multiple sclerosis	Simple partial seizures	Alcohol withdrawal syndrome	Bipolar I disorder	Glossopharyngeal neuralgia	Status epilepticus	Partial seizures	Loss of consciousness	Irritability	Decreased interest	Myoclonic epilepsy	Headache	Atrioventricular block	Urine output increased	Affective disorder	Fasting	Epilepsy	Trigeminal neuralgia	Bipolar disorder	Diabetes insipidus	Mania	Thrombophlebitis	Depressed mood	Petit mal epilepsy	Polydipsia	Atonic seizures	Facial pain	Electroencephalogram abnormal
	CID100002559	Prostatitis	Infection	Asymptomatic bacteriuria
	CID100002563	Parkinson's disease	Poisoning	Vomiting	Parkinsonism	Nausea
	CID100002564	Urticaria	Conjunctivitis allergic	Urticaria physical	Hypersensitivity	Anaphylactic shock	Mechanical urticaria	Vasomotor rhinitis	Rhinitis perennial	Angioedema
	CID100002576	Discomfort
	CID100002578	Ependymoma	Lung disorder	Plasmacytoma	Non-Hodgkin's lymphoma	Pancytopenia	Brain neoplasm	Glioblastoma	Neoplasm malignant	Astrocytoma	Lymphoma	Plasma cell myeloma	Hodgkin's disease lymphocyte depletion type stage unspecified	Hodgkin's disease	Neoplasm	Convulsion	Brain stem glioma	Malignant glioma	Drug interaction	Glioblastoma multiforme	Medulloblastoma	Hodgkin's disease lymphocyte predominance type stage unspecified
	CID100002583	Open angle glaucoma	Hypertension
	CID100002585	Cardiac failure congestive	Dyspnoea	Atrial pressure	Vasodilation procedure	Vascular resistance systemic	Hypertension	Drug interaction	Ischaemic cardiomyopathy	Liver disorder	Acute coronary syndrome	Asthma	Renal failure	Cardiomyopathy	Essential hypertension	Cardiac failure	Arrhythmia	Ventricular dysfunction	Left ventricular dysfunction	Renal vessel disorder	Cerebrovascular accident	Foetor hepaticus	Cardiac failure chronic	Renal impairment	Angina pectoris	Myocardial infarction	Tachycardia	Hepatocellular injury	Prostatism	Angina unstable
	CID100002609	Drug hypersensitivity	Bronchitis	Pneumonia	Cystitis noninfective	Skin infection	Bacterial infection	Pyelonephritis	Lower respiratory tract infection	Streptococcal infection	Respiratory tract infection	Renal failure	Bladder pain	Bronchitis chronic	Rheumatic fever	Upper respiratory tract infection	Tracheobronchitis	Cystitis	Tonsillitis	Pharyngitis	Renal impairment	Sinusitis bacterial	Rheumatic disorder	Urinary tract infection	Atypical pneumonia	Infection	Otitis media
	CID100002610	Rheumatic fever	Tonsillitis	Pharyngitis	Acute pharyngitis	Rheumatic disorder	Lower respiratory tract infection	Urinary tract infection	Infection	Pneumonia	Renal failure	Renal impairment
	CID100002612	Infection
	CID100002617	Epididymitis	Rheumatic fever	Endocarditis	Cholecystitis acute	Sepsis	Rheumatic disorder	Jaundice cholestatic	Prostatitis	Streptococcal infection	Urinary tract infection	Infection	Respiratory tract infection	Genital infection	Renal failure	Renal impairment	Soft tissue infection
	CID100002622	Dermatitis bullous	Hypotension	Bronchitis	Pneumonia	Body temperature increased	Pyelonephritis	Blister	Febrile neutropenia	Lower respiratory tract infection	Renal failure	Peritonitis	Cystic fibrosis	Abdominal infection	Sepsis	Neutropenia	Renal impairment	Haematological malignancy	Bacteraemia	Hepatic function abnormal	Urinary tract infection	Infection	Pneumonia streptococcal
	CID100002631	Enterococcal infection	Bronchiectasis	Cellulitis	Lung abscess	Meningitis	Genital infection female	Ototoxicity	CNS ventriculitis	Pneumonia	Osteomyelitis	Parametritis	Wound infection	Cystitis noninfective	Skin infection	Bacterial sepsis	Bacterial infection	Gonorrhoea	Lower respiratory tract infection	Respiratory tract infection	Renal failure	Borrelia infection	Bladder pain	Bronchitis chronic	Peritonitis	Abdominal infection	Pyelonephritis chronic	Pelvic inflammatory disease	Sepsis	Cystitis	Soft tissue infection	Renal impairment	Endometritis	Nephropathy toxic	Bacteraemia	Central nervous system infection	Urinary tract infection	Infection	Pneumonia bacterial	Asymptomatic bacteriuria	Arthritis bacterial
	CID100002637	Peritonitis	Endometritis	Abscess	Respiratory tract infection	Endocarditis	Abdominal infection	Pelvic inflammatory disease	Lung abscess	Sepsis	Genital infection female	Lower respiratory tract infection	Urinary tract infection	Abdominal abscess	Infection	Pneumonia	Renal failure	Pelvic infection	Renal impairment	Parametritis
	CID100002645	Infection
	CID100002646	Cystitis noninfective	Rheumatic fever	Influenza	Abscess	Tracheobronchitis	Renal impairment	Bacterial infection	Cystitis	Tonsillitis	Pharyngitis	Rheumatic disorder	Streptococcal infection	Urinary tract infection	Infection	Bronchitis	Renal failure	Acute sinusitis	Otitis media	Bladder pain	Bronchitis chronic
	CID100002650	Urethritis	Bronchiectasis	Erysipelas	Cellulitis	Meningitis	Sepsis neonatal	Genital infection female	Bronchitis	Bursitis	Pneumonia	Osteomyelitis	Parametritis	Cystitis noninfective	Immunodeficiency	Abscess	Bacterial sepsis	Pyelonephritis	Pleurisy	Urethritis noninfective	Pseudomonas infection	Lower respiratory tract infection	Mastoiditis	Respiratory tract infection	Renal failure	Mastitis	Bladder pain	Peritonitis	Cystic fibrosis	Abdominal infection	Pyelonephritis chronic	Sepsis	Cystitis	Abdominal abscess	Soft tissue infection	Renal impairment	Wound	Endometritis	Osteitis	Bronchopneumonia	Nephrolithiasis	Bacteraemia	Central nervous system infection	Urinary tract infection	Infection	Enterocolitis	Otitis media	Arthritis bacterial
	CID100002654	Rheumatic fever	Otitis media bacterial	Tonsillitis	Pharyngitis	Rheumatic disorder	Infection	Otitis media acute	Renal failure	Renal impairment	Bronchitis chronic
	CID100002655	Abdominal infection	Pelvic inflammatory disease	Meningitis	Sepsis	Gonorrhoea	Lower respiratory tract infection	Urinary tract infection	Infection	Renal failure	Renal impairment
	CID100002656	Meningitis	Pneumonia	Bacterial sepsis	Cholecystitis chronic	Gonorrhoea	Lower respiratory tract infection	Respiratory tract infection	Genital infection	Renal failure	Peritonitis	Abdominal infection	Pelvic inflammatory disease	Sepsis	Shunt infection	Renal impairment	Wound	Otitis media bacterial	Cholecystitis acute	Jaundice cholestatic	Urinary tract infection	Infection	Pneumonia streptococcal
	CID100002658	Lyme disease	Bronchiectasis	Erysipelas	Cellulitis	Lung abscess	Meningitis	Erythema migrans	Bronchitis	Pneumonia	Osteomyelitis	Overgrowth bacterial	Wound infection	Cystitis noninfective	Bacterial sepsis	Bacterial infection	Hypersensitivity	Gonorrhoea	Lower respiratory tract infection	Liver disorder	Streptococcal infection	Respiratory tract infection	Renal failure	Bladder pain	Bronchitis chronic	Peritonitis	Rheumatic fever	Tracheobronchitis	Pyelonephritis chronic	Pelvic inflammatory disease	Sepsis	Cystitis	Tonsillitis	Pharyngitis	Soft tissue infection	Foetor hepaticus	Renal impairment	Otitis media bacterial	Sinusitis	Pathogen resistance	Impetigo	Rheumatic disorder	Hepatocellular injury	Urinary tract infection	Infection	Pneumonia bacterial	Asymptomatic bacteriuria	Otitis media	Arthritis bacterial
	CID100002662	Soft tissue injury	Ankylosing spondylitis	Adenomatous polyposis coli	Arthritis	Osteoarthritis	Juvenile idiopathic arthritis	Rheumatoid arthritis	Dysmenorrhoea	Hypertension	Pain	Polyp	Ligament sprain	Injury	Spondylitis	Large intestine polyp	Intestinal polyp	Inflammation	Spondyloarthropathy	Colon adenoma
	CID100002663	Hypertension	Asthma	Angina pectoris
	CID100002666	Renal impairment	Rheumatic fever	Sinusitis bacterial	Endocarditis	Bacterial infection	Hypersensitivity	Tooth infection	Endocarditis bacterial	Rheumatic disorder	Prostatitis	Streptococcal infection	Infection	Respiratory tract infection	Renal failure	Otitis media	Soft tissue infection
	CID100002675	Cystitis noninfective	Rheumatic fever	Urethritis	Tracheobronchitis	Sinusitis	Urethritis noninfective	Cystitis	Tonsillitis	Pharyngitis	Gonorrhoea	Rheumatic disorder	Urinary tract infection	Bronchitis	Infection	Renal impairment	Renal failure	Otitis media	Bladder pain	Bronchitis chronic
	CID100002676	Hypertriglyceridaemia	Coronary artery disease	Diabetes mellitus	Low density lipoprotein increased	Carotid artery disease	Hypertension	Dyslipidaemia	Premature menopause	Peripheral vascular disorder	Type IIb hyperlipidaemia	Blood triglycerides increased	High density lipoprotein decreased	Hyperlipidaemia	Hypercholesterolaemia
	CID100002678	Urticaria	Conjunctivitis allergic	Nasal congestion	Rhinitis seasonal	Lacrimation increased	Upper-airway cough syndrome	Hypersensitivity	Erythema	Rhinorrhoea	Rhinitis allergic	Seasonal allergy	Conjunctivitis	Asthma	Urticaria chronic	Rhinitis perennial	Chronic spontaneous urticaria	Arthropod bite	Sneezing	Nasopharyngitis	Pruritus
	CID100002684	Sjogren's syndrome	Dry mouth
	CID100002708	Leukaemia	Epilepsy	Ovarian cancer	Non-Hodgkin's lymphoma	Extranodal marginal zone B-cell lymphoma (MALT type)	Lymphoma	Mantle cell lymphoma	B-cell lymphoma	Hodgkin's disease lymphocyte depletion type stage unspecified	Hodgkin's disease	Waldenstrom's macroglobulinaemia	Lymphocytic leukaemia	Chronic lymphocytic leukaemia	Ovarian epithelial cancer	Dermatitis	Breast cancer	Hodgkin's disease lymphocyte predominance type stage unspecified	Gestational trophoblastic tumour	Rash
	CID100002712	Tension	Alcoholism	Anxiety	Alcohol abuse	Anxiety disorder	Drug withdrawal syndrome
	CID100002713	Gingival bleeding	Gingivitis	Erythema	Dental caries	Swelling	Gingivitis ulcerative	Periodontitis	Necrotising ulcerative gingivostomatitis	Skin wound
	CID100002719	Plasmodium ovale infection	Plasmodium vivax infection	Plasmodium falciparum infection	Infection	Plasmodium malariae infection	Amoebiasis
	CID100002720	Cardiac failure congestive	Oedema	Nephrotic syndrome	Pre-eclampsia	Glomerulonephritis acute	Hypertension	Pregnancy	Hepatic cirrhosis	Renal failure chronic	Cardiovascular disorder	Fluid overload	Discomfort	Gravitational oedema
	CID100002725	Rhinitis seasonal	Anaphylactic shock	Skin disorder	Serum sickness	Urticaria physical	Dermatitis atopic	Hypersensitivity	Mechanical urticaria	Dermatitis contact	Vasomotor rhinitis	Anal pruritus	Urticaria	Conjunctivitis allergic	Anorectal discomfort	Pruritus genital	Rhinitis allergic	Seasonal allergy	Conjunctivitis	Vulvovaginal pruritus	Arthropod bite	Angioedema	Pruritus
	CID100002726	Nausea	Mood swings	Porphyria acute	Hyperkinesia	Bipolar I disorder	Liver disorder	Agitation	Tetanus	Psychotic disorder	Mitral valve incompetence	Disturbance in social behaviour	Vomiting	Schizophrenia	Foetor hepaticus	Bipolar disorder	Anxiety	Frustration	Hepatocellular injury	Conduct disorder	Hiccups	Affect lability	Electroencephalogram abnormal
	CID100002727	Type 2 diabetes mellitus
	CID100002732	Cardiac failure congestive	Oedema	Nephrotic syndrome	Pre-eclampsia	Glomerulonephritis acute	Hypertension	Pregnancy	Renal failure chronic	Hepatic cirrhosis	Fluid retention	Ascites	Gravitational oedema	Premenstrual syndrome	Discomfort	Cardiac failure chronic	Hypercalciuria	Venous insufficiency
	CID100002733	Discomfort
	CID100002735	Osteoporosis
	CID100002749	Epilepsy	Body tinea	Diabetes mellitus	Diabetic neuropathy	Onychomycosis	Candida infection	Hypersensitivity	Seborrhoeic dermatitis	Dandruff	Pityriasis	Tinea cruris	Herpes zoster	Herpes simplex	Skin candida	Infection	Fungal infection	Fungal skin infection	Tinea pedis	Nail disorder	Tinea infection
	CID100002751	Renal artery stenosis	Cardiac failure congestive	Essential hypertension	Cardiac failure	Hypertension	Nephropathy	Hepatic function abnormal	Renovascular hypertension	Renal failure	Cerebrovascular disorder	Myocardial ischaemia
	CID100002754	Intermittent claudication
	CID100002756	Stress ulcer	Gastrooesophageal reflux disease	Erosive oesophagitis	Arthritis	Pain	Duodenal ulcer	Peptic ulcer	Upper gastrointestinal haemorrhage	Hyperchlorhydria	Anaphylactic shock	Haemoglobin	Gastric ulcer	Gastric pH decreased	Adenoma benign	Haemorrhage	Dyspepsia	Gastrinoma	Systemic mastocytosis	Scleroderma	Ulcer
	CID100002762	Urinary tract infection
	CID100002764	Urethritis	Influenza	Dysentery	Osteoarthritis	Convulsion	Bacterial prostatitis	Ulcerative keratitis	Arthropathy	Bronchitis	Pneumonia	Osteomyelitis	Overgrowth bacterial	Pneumonia anthrax	Acute sinusitis	Body temperature increased	Adnexitis	Cystitis noninfective	Tuberculosis	Conjunctivitis infective	Pyelonephritis	Urethritis noninfective	Drug interaction	Pseudomonas infection	Gonorrhoea	Lower respiratory tract infection	Cervicitis	Liver disorder	Respiratory tract infection	Renal failure	Bladder pain	Bronchitis chronic	Typhoid fever	Peritonitis	Cystic fibrosis	Glucose-galactose malabsorption	Paratyphoid fever	Abdominal infection	Salpingo-oophoritis	Sepsis	Blepharitis	Cystitis	Hepatic failure	Gastroenteritis	Gastrointestinal infection	Back pain	Conjunctivitis bacterial	Renal function test abnormal	Soft tissue infection
	CID100002767	Ovarian cancer	Sarcoma	Prostate cancer	Lung neoplasm malignant	Hypocalcaemia	Penile cancer	Squamous cell carcinoma	Renal cancer	Neoplasm malignant	Hodgkin's disease lymphocyte depletion type stage unspecified	Hodgkin's disease	Adrenal gland cancer	Hepatic cancer	Mesothelioma	Choriocarcinoma	Breast cancer	Brain neoplasm malignant	Renal failure	Malignant melanoma	Neoplasm	Hypomagnesaemia	Neutropenia	Oesophageal carcinoma	Renal impairment	Gestational trophoblastic tumour	Cervix carcinoma	Bladder transitional cell carcinoma	Bladder cancer	Non-Hodgkin's lymphoma	Testicular neoplasm	Lymphoma	Osteosarcoma	Anal cancer	Ovarian neoplasm	Endometrial cancer	Hodgkin's disease lymphocyte predominance type stage unspecified
	CID100002771	Cognitive disorder	Dementia	Vision blurred	Cerebral infarction	Cerebral arteriosclerosis	Obsessive rumination	Major depression	Obsessive thoughts	Mood swings	Mental disability	Feeling guilty	Ischaemia	Suicide attempt	Cerebral artery embolism	Disturbance in attention	Anxiety disorder	Vascular dementia	Sleep disorder	Renal failure	Cerebrovascular disorder	Irritability	Agitation	Decreased interest	Depersonalisation	Orthostatic hypotension	Hypersomnia	Obsessive-compulsive personality disorder	Asthenia	Cardiac disorder	Fatigue	Dysthymic disorder	Bradyphrenia	Akathisia	Insomnia	Drug abuse	Dry mouth	Cerebral thrombosis	Emotional distress	Suicidal ideation	Renal impairment	Disinhibition	Suicidal behaviour	Tension	Fasting	Social phobia	Obsessive-compulsive disorder	Generalised anxiety disorder	Amnesia
	CID100002781	Urticaria	Angioedema	Lacrimation increased	Rhinorrhoea	Rhinitis allergic	Nasopharyngitis	Sneezing	Pruritus
	CID100002786	Erysipelas	Acne	Cellulitis	Vaginal infection	Lung abscess	Vaginal discharge	Genital infection female	Acquired immunodeficiency syndrome	Paronychia	Bronchitis	Pneumonia	Osteomyelitis	Pseudomembranous colitis	Vaginitis bacterial	Parametritis	Wound infection	Autoimmune disorder	Abscess	Sensitisation	Furuncle	Gonorrhoea	Herpes simplex	Cervicitis	Lower respiratory tract infection	Respiratory tract infection	Myocarditis	Pelvic infection	Vulvovaginitis	Tooth abscess	Peritonitis	Upper respiratory tract infection	Abdominal infection	Pneumocystis jirovecii pneumonia	Plasmodium falciparum infection	Pelvic inflammatory disease	Sepsis	Tubo-ovarian abscess	Tonsillitis	Pharyngitis	Scarlet fever	Abdominal abscess	Diarrhoea	Empyema	Soft tissue infection	Endometritis	Sinusitis	Endocarditis	Vaginitis gardnerella
	CID100002789	Brain injury	Epilepsy	Convulsion	Lennox-Gastaut syndrome	Anxiety	Sleep disorder
	CID100002791	Psoriasis	Induration	Eczema	Dermatitis atopic	Excoriation	Seborrhoeic dermatitis	Erythema	Skin disorder	Pruritus	Lichenification
	CID100002792	Eczema	Seborrhoeic dermatitis	Dermatitis atopic	Neurodermatitis	Skin disorder	Dermatitis contact	Dermatitis	Pruritus	Scratch	Otitis externa
	CID100002794	Type 2 lepra reaction	Leprosy	Lepromatous leprosy
	CID100002800	Amenorrhoea	Infertility	Endometriosis	Vaginal haemorrhage	Haemorrhage	Gynaecomastia	Uterine leiomyoma	Assisted fertilisation	Ovarian enlargement	Haemoglobin	Polycystic ovaries	Thyroid disorder	Pregnancy	Anovulatory cycle	Uterine haemorrhage	Ovarian failure	Infertility male	Hyperprolactinaemia	Testicular neoplasm	Adrenal disorder	Endometrial cancer	Ovarian cyst
	CID100002801	Affective disorder	Phobia	Obsessive-compulsive disorder	Senile dementia	Cataplexy	Obsessive rumination	Compulsions	Major depression	Anxiety	Obsessive thoughts	Emotional distress	Narcolepsy	Personality disorder	Panic attack	Parkinson's disease	Schizophrenia	Parkinsonism
	CID100002802	Palpitations	Hyperhidrosis	Agoraphobia	Dyspnoea	Convulsion	Nausea	Chills	Grand mal convulsion	Abdominal discomfort	Tremor	Discomfort	Menopausal symptoms	Panic disorder	Lennox-Gastaut syndrome	Hot flush	Chest pain	Derealisation	Status epilepticus	Partial seizures	Fear of death	Depersonalisation	Choking sensation	Infantile spasms	Myoclonic epilepsy	Paraesthesia	Sensory loss	Hypoaesthesia	Epilepsy	Drug tolerance	Petit mal epilepsy	Atonic seizures	Panic attack	Temporal lobe epilepsy	Dizziness
	CID100002803	Attention deficit/hyperactivity disorder	Vascular headache	Essential hypertension	Visceral pain	Hypertensive crisis	Hyperkinesia	Mental disorder	Hypertension	Neoplasm malignant	Menopause	Pain	Psychotic disorder	Migraine	Hypotension	Neuralgia	Renal hypertension	Flushing	Memory impairment	Agitation
	CID100002806	Arteriosclerosis	Ischaemia	Thrombocytopenia	Acute myocardial infarction	Coronary artery disease	Myocardial infarction	Cerebrovascular accident	Ischaemic stroke	Atrial fibrillation	Haemoglobin	Peripheral arterial occlusive disease	Infarction	Nephritic syndrome	Neutropenia	Acute coronary syndrome	Embolism	Electrocardiogram ST segment elevation	Angina unstable	Haemorrhage	Cerebrovascular disorder	Angina pectoris
	CID100002809	Tension	Epilepsy	Alcohol withdrawal syndrome	Anxiety	Anxiety disorder	Partial seizures
	CID100002812	Leukaemia	Body tinea	Immunodeficiency	Genital candidiasis	Oropharyngeal candidiasis	Erythrasma	Candida infection	Vaginal discharge	Neoplasm	Vulvovaginal candidiasis	Tinea cruris	Paronychia	Skin candida	Infection	Tinea versicolour	Tinea pedis	Balanitis candida	Pruritus	Vulvovaginal mycotic infection
	CID100002818	Epilepsy	Hyperglycaemia	Myocarditis	Myoclonus	Convulsion	Nausea	Cardiac arrest	Psychotic disorder	Headache	Tardive dyskinesia	Leukopenia	Cardiovascular disorder	Diarrhoea	Neutropenia	Vomiting	Agranulocytosis	Completed suicide	Schizophrenia	Suicidal behaviour	Schizoaffective disorder
	CID100002828	Pain	Cough	Procedural pain	Headache	Diarrhoea
	CID100002833	Diarrhoea	Gout
	CID100002881	Urticaria	Conjunctivitis allergic	Bronchospasm	Nausea	Keratitis	Gastrointestinal pain	Hypersensitivity	Headache	Vulvovaginal candidiasis	Mastocytosis	Diarrhoea	Asthma	Flushing	Abdominal pain	Vomiting	Pruritus
	CID100002883	Scabies	Acarodermatitis
	CID100002891	Crohn's disease	Gastritis atrophic	Acquired immunodeficiency syndrome	Diphyllobothriasis	Overgrowth bacterial	Multiple sclerosis	Haemorrhage	Tropical sprue	Autoimmune disorder	Neoplasm malignant	Drug interaction	Coeliac disease	Haemoglobin	Anaemia	Endocrine disorder	Hyperthyroidism	Neoplasm	Folate deficiency	Vegetarian	Iron deficiency	Malabsorption	Pernicious anaemia	Pathogen resistance	Haemolytic anaemia	Nephropathy	Parasitic gastroenteritis	Gluten free diet	Vitamin B12 deficiency	Stasis syndrome	Malnutrition
	CID100002895	Tenderness	Nervous system disorder	Muscle spasms	Pain	Cerebral palsy	Spinal cord disorder	Muscle spasticity	Central nervous system disorder
	CID100002905	Cycloplegia	Accommodation disorder	Mydriasis
	CID100002907	Acute leukaemia	Burkitt's lymphoma	Viral infection	Sarcoma	Waldenstrom's macroglobulinaemia	Diffuse large B-cell lymphoma	Lung neoplasm malignant	Mediastinal disorder	Chronic lymphocytic leukaemia	Rhabdomyosarcoma	Ewing's sarcoma	Autoimmune disorder	X-linked lymphoproliferative syndrome	Neoplasm malignant	Neuroblastoma	Hodgkin's disease lymphocyte depletion type stage unspecified	Hodgkin's disease	Retinoblastoma	Breast cancer	Renal failure	Brain neoplasm malignant	Plasmacytoma	Cardiac disorder	Neoplasm	B-cell lymphoma	Mycosis fungoides	Granulomatosis with polyangiitis	Aplastic anaemia	Chronic myeloid leukaemia	Transplant rejection	Acute myeloid leukaemia	Ovarian epithelial cancer	Neutropenia	Acute myelomonocytic leukaemia	Thymoma	Leukaemia monocytic	Renal impairment	Gestational trophoblastic tumour	Cervix carcinoma	Leukaemia	Bladder cancer	Lymphoproliferative disorder	Non-Hodgkin's lymphoma	Nephrotic syndrome	Plasma cell myeloma	Lymphoma	Osteosarcoma	Endometrial cancer
	CID100002909	Psoriasis	Arthritis	Graft versus host disease	Nephrotic syndrome	Rheumatoid arthritis	Uveitis	Dermatitis atopic	Glomerulonephritis membranous	Choroiditis	Transplant rejection	Glomerulonephropathy	Dry eye	Inflammation	Glomerulonephritis minimal lesion	Glomerulosclerosis
	CID100002913	Urticaria	Conjunctivitis allergic	Cold urticaria	Rhinitis seasonal	Urticaria physical	Hypersensitivity	Anaphylactic shock	Rhinitis allergic	Mechanical urticaria	Seasonal allergy	Conjunctivitis	Vasomotor rhinitis	Angioedema
	CID100002914	Alopecia	Feminisation acquired	Seborrhoeic dermatitis	Prostate cancer	Hot flush	Hirsutism	Androgenetic alopecia	Menopausal symptoms
	CID100002949	Tenderness	Diabetes mellitus	Stress	Breast pain	Pain	Hereditary angioedema	Menorrhagia	Endometriosis	Breast disorder	Angioedema	Fibrocystic breast disease
	CID100002951	Neuroleptic malignant syndrome	Hypercapnia	Hypermetabolism	Cyanosis	Cerebral palsy	Tachycardia	Spinal cord injury	Clonus	Muscle rigidity	Metabolic acidosis	Immobile	Tachypnoea	Carbon dioxide increased	Multiple sclerosis	Cerebrovascular accident	Muscle spasticity	Body temperature increased
	CID100002955	Sensitisation	Acne vulgaris	Dermatitis herpetiformis	Acne	Leprosy
	CID100002958	Leukaemia	Acute leukaemia	Non-Hodgkin's lymphoma	Kaposi's sarcoma	Neoplasm malignant	Lymphoma	Neoplasm	Neuroblastoma	Hodgkin's disease lymphocyte depletion type stage unspecified	Hodgkin's disease	Acute lymphocytic leukaemia	Acute myeloid leukaemia	Rhabdomyosarcoma	Hodgkin's disease lymphocyte predominance type stage unspecified
	CID100002972	Thalassaemia beta	Thalassaemia	Anaemia	Iron overload
	CID100002973	Thalassaemia beta	Toxic encephalopathy	Poisoning	Cardiac disorder	Acidosis	Hypoproteinaemia	Renal failure chronic	Porphyria non-acute	Sideroblastic anaemia	Haemochromatosis	Haemosiderosis	Hepatic fibrosis	Autoimmune haemolytic anaemia	Thalassaemia	Anaemia	Aluminium overload	Iron overload	Renal failure	Bone disorder	Shock
	CID100002978	Autoimmune disorder	Nausea	Neoplasm malignant	Underweight	Decreased appetite	Acquired immunodeficiency syndrome	Drug dependence	Vomiting	Weight decreased
	CID100002995	Orthostatic hypotension	Bipolar disorder	Major depression	Dysthymic disorder	Psychotic disorder	Bipolar I disorder	Depression
	CID100003000	Skin disorder
	CID100003003	Hypoplastic anaemia	Psoriasis	Neonatal respiratory distress syndrome	Osteoarthritis	Optic ischaemic neuropathy	Polyarteritis nodosa	Pneumonia aspiration	Ulcerative keratitis	Erythema	Pemphigus	Psoriatic arthropathy	Ophthalmic herpes zoster	Shock	Blood disorder	Polymyositis	Anaemia	Dermatitis contact	Gouty arthritis	Asthma	Dermatitis	Colitis ulcerative	Oesophagitis ulcerative	Inflammatory bowel disease	Urticaria	Conjunctivitis allergic	Arteritis	Cyclitis	Enteritis	Pregnancy	Eye disorder	Loeffler's syndrome	Vomiting	Cutaneous sarcoidosis	Non-Hodgkin's lymphoma	Arthritis	Adrenal insufficiency	Allergic bronchitis	Adrenocortical insufficiency acute	Swelling	Diabetic retinal oedema	Scleroderma	Synovitis	Iritis	Granuloma annulare	Brain oedema	Optic neuritis	Brain neoplasm	Rheumatoid arthritis
	CID100003007	Attention deficit/hyperactivity disorder	Hyperkinesia	Mental disorder	Learning disability	Decreased appetite	Psychotic disorder	Mood swings	Distractibility	Narcolepsy	Memory impairment	Agitation	Affect lability	Electroencephalogram abnormal
	CID100003008	Cough
	CID100003009	Hirsutism
	CID100003015	Neoplasm malignant
	CID100003016	Delirium	Convulsion	Injury	Tremor	Monoplegia	Muscle spasticity	Tension headache	Body temperature increased	Muscle spasms	Migraine	Alcohol withdrawal syndrome	Cerebral palsy	Anxiety disorder	Status epilepticus	Paraplegia	Athetosis	Irritability	Agitation	Diplegia	Psychotic disorder	Insomnia	Stiff person syndrome	Inflammation	Emotional distress	Tension	Epilepsy	Myoclonus	Sleep terror	Convulsion in childhood	Anxiety	Somnambulism	Aura	Tetanus
	CID100003019	Blood insulin increased	Hyperinsulinism	Hypoglycaemia	Cardiac failure congestive	Nephritis	Hypertensive crisis	Diabetes mellitus	Neoplasm malignant	Hypertension	Haemoglobin	Blood pressure increased	Hypotension	Renal failure	Cerebral haemorrhage	Hypertensive encephalopathy	Adenoma benign	Haemorrhage	Renal impairment	Vascular resistance systemic	Hyperplasia	Malignant hypertension
	CID100003032	Ankylosing spondylitis	Osteoarthritis	Convulsion	Rheumatoid arthritis	Dysmenorrhoea	Polyuria	Pain	Injury	Seborrhoeic keratosis	Pharyngotonsillitis	Hypotension	Biliary colic	Contusion	Spinal osteoarthritis	Body temperature increased	Adnexitis	Gastrointestinal disorder	Gout	Migraine	Photophobia	Liver disorder	Renal failure	Effusion	Salpingo-oophoritis	Ear infection	Cataract	Cluster headache	Actinic keratosis	Pulmonary function test decreased	Spondylitis	Inflammation	Vomiting	Foetor hepaticus	Renal impairment	Respiratory depression	Wound	Renal colic	Arthritis	Chronic hepatitis	Juvenile idiopathic arthritis	Post-traumatic pain	Hepatic cirrhosis	Ligament sprain	Rheumatic disorder	Swelling	Hepatic function abnormal	Hepatocellular injury	Aura
	CID100003040	Staphylococcal infection	Cellulitis	Infection	Pneumonia	Osteomyelitis	Renal failure	Renal impairment	Wound infection	Pneumonia streptococcal
	CID100003042	Irritable bowel syndrome	Functional gastrointestinal disorder	Benign prostatic hyperplasia
	CID100003043	Immunodeficiency	Disease progression	Liver disorder	Pancreatitis	Infection	Renal failure	Renal impairment
	CID100003053	Asthma
	CID100003054	Hypertriglyceridaemia	Bone density decreased	Menopause	Fracture	Multiple fractures	Type IV hyperlipidaemia
	CID100003056	Skin disorder
	CID100003059	Rheumatoid arthritis	Osteoarthritis	Arthritis	Pain
	CID100003060	Pain	Inflammation	Iridocyclitis
	CID100003062	Tachyarrhythmia	Cardiac failure congestive	Cardiac failure	Atrial fibrillation
	CID100003063	Neoplasm malignant	Procedural pain	Pain
	CID100003066	Coronary artery disease	Myocardial ischaemia	Pallor	Peripheral arterial occlusive disease	Ischaemia	Colitis ischaemic	Migraine	Hypertension	Cerebral ischaemia	Hypersensitivity	Myalgia	Liver disorder	Acute coronary syndrome	Musculoskeletal discomfort	Blood pressure increased	Fibrosis	Acute myocardial infarction	Gangrene	Cluster headache	Sepsis	Cyanosis	Feeling cold	Arteriospasm coronary	Cardiovascular disorder	Sensory loss	Microsomia	Cerebrovascular accident	Prinzmetal angina	Angina pectoris	Hypoaesthesia	Myocardial infarction	Retroperitoneal fibrosis	Basilar migraine	Cerebral haemorrhage	Aura	Vasospasm	Subarachnoid haemorrhage
	CID100003075	Sinus rhythm	Coronary artery disease	Atrial flutter	Hypotension	Vascular resistance systemic	Diabetes mellitus	Hypertension	Heart disease congenital	Supraventricular tachycardia	Agitation	Essential hypertension	Nodal arrhythmia	Arrhythmia	Arteriospasm coronary	Prinzmetal angina	Angina pectoris	Tachycardia	Atrial fibrillation	Wolff-Parkinson-White syndrome	Hepatic function abnormal	Vasospasm	Bradycardia
	CID100003080	Metal poisoning	Lead poisoning
	CID100003100	Urticaria	Conjunctivitis allergic	Sneezing	Angioedema	Rhinitis seasonal	Urticaria physical	Lacrimation increased	Throat irritation	Hypersensitivity	Anaphylactic shock	Rhinorrhoea	Motion sickness	Seasonal allergy	Mechanical urticaria	Nasopharyngitis	Rhinitis	Pruritus	Parkinsonism
	CID100003105	Lenticular opacities	Vision blurred	Glaucoma	Cataract	Miosis	Open angle glaucoma	Night blindness	Accommodation disorder
	CID100003108	Coronary artery disease	Myocardial infarction	Transient ischaemic attack	Ischaemic stroke	Cardiac valve replacement complication	Acute coronary syndrome	Embolism venous	Embolism	Vasodilation procedure
	CID100003114	Atrioventricular block first degree	Bundle branch block	Bundle branch block left	Ventricular arrhythmia	Shock	Sudden death	Ischaemia	Glaucoma	Hypersensitivity	Electrocardiogram QT prolonged	Liver disorder	Acute coronary syndrome	Renal failure	Agitation	Ventricular tachycardia	Cardiomyopathy	Cardiac disorder	Cardiac failure	Arrhythmia	Hepatic failure	Infarction	Bundle branch block right	Renal impairment	Myocardial infarction	Conduction disorder	Depressed mood	Atrioventricular block complete	Sinus arrhythmia
	CID100003117	Palpitations	Lipids increased	Alcoholism	Nausea	Alcohol abuse	Headache	Flushing	Vomiting
	CID100003121	Delusion of grandeur	Convulsion	Major depression	Grand mal convulsion	Acquired immunodeficiency syndrome	Hepatic enzyme increased	Nonketotic hyperglycinaemia	Hyperammonaemic encephalopathy	Complex partial seizures	Thrombocytopenia	Autoimmune disorder	Hyperkinesia	Migraine	Lennox-Gastaut syndrome	Drug interaction	Bipolar I disorder	Systemic lupus erythematosus	Status epilepticus	Loss of consciousness	Partial seizures	Irritability	Dehydration	Decreased interest	Agitation	Hyperglycaemia	Somnolence	Pregnancy	Flight of ideas	Myoclonic epilepsy	Psychotic disorder	Headache	Amino acid metabolism disorder	Hyperammonaemia	Fasting	Epilepsy	Mania	Bipolar disorder	Pressure of speech	Depressed mood	Petit mal epilepsy	Aggression	Hostility	Hepatic function abnormal	Urinary tract infection
	CID100003125	Phaeochromocytoma malignant
	CID100003143	Ovarian cancer	Nausea	Lacrimation increased	Breast cancer stage IV	Prostate cancer	Adenocarcinoma gastric	Lung neoplasm malignant	Squamous cell carcinoma	Neoplasm malignant	Hypersensitivity	Hormone-refractory prostate cancer	Oesophageal adenocarcinoma	Liver disorder	Metastatic neoplasm	Mesothelioma	Peripheral sensory neuropathy	Breast cancer	Neoplasm	Squamous cell carcinoma of head and neck	Oedema peripheral	Prostate cancer metastatic	Vomiting	Foetor hepaticus	Metastatic squamous cell carcinoma	Hepatocellular injury	Non-small cell lung cancer
	CID100003148	Neoplasm malignant	Vomiting	Cardiovascular disorder	Procedural nausea	Nausea
	CID100003151	Orthostatic hypotension	Renal impairment	Gastrointestinal disorder	Flatulence	Nausea	Anorexia nervosa	Migraine	Gastric atony	Gastritis	Early satiety	Parkinson's disease	Vomiting	Renal failure	Diabetic gastroparesis	Abdominal distension	Impaired gastric emptying	Parkinsonism
	CID100003152	Dementia Alzheimer's type	Dementia	Cerebrovascular disorder	Vascular dementia
	CID100003154	Calculus urinary	Diabetes mellitus	Glaucoma	Open angle glaucoma	Hepatocellular injury	Liver disorder	Ocular hypertension	Foetor hepaticus
	CID100003155	Major depression
	CID100003156	Bronchial hyperreactivity	Lung disorder	Acute respiratory failure	Chronic obstructive pulmonary disease	Hypercapnia	Depressed level of consciousness	Pulmonary function test decreased	Obstructive airways disorder	Cardiovascular disorder	Depression	Carbon dioxide increased	Airway obstruction NOS	Vomiting	Apnoea	Respiratory depression
	CID100003157	Nocturia	Diabetes mellitus	Bladder neck obstruction	Essential hypertension	Benign prostatic hyperplasia	Cardiac failure	Myocardial infarction	Blood pressure normal	Calculus bladder	Polyuria	Hypertension	Urinary incontinence	Diabetic nephropathy	Parkinsonism	Peak expiratory flow rate	Neurogenic bladder	Hypotension	Acute coronary syndrome	Urine flow decreased	Hyperlipidaemia	Angina pectoris
	CID100003158	Cardiac failure congestive	Alcoholism	Major depression	Alcohol abuse	Neurosis	Dermatitis atopic	Drug interaction	Bipolar I disorder	Sleep disorder	Asthenia	Coma	Dysthymic disorder	Fatigue	Psychotic disorder	Neurodermatitis	Insomnia	Cardiovascular disorder	Tension	Bipolar disorder	Depressed mood	Anxiety	Depression	Pruritus
	CID100003168	Delirium	Bipolar disorder	Hyperkinesia	Nausea	Pain	Anxiety	Schizophreniform disorder	Psychotic disorder	Aggression	Bipolar I disorder	Vomiting	Agitation	Shock
	CID100003171	Orthostatic hypotension	Dizziness postural	Diabetic autonomic neuropathy	Parkinsonism	Loss of consciousness	Parkinson's disease	Dizziness	Multiple system atrophy
	CID100003182	Bronchitis chronic	Emphysema	Asthma	Bronchospasm
	CID100003198	Skin infection	Body tinea	Tinea cruris	Skin candida	Tinea versicolour	Fungal skin infection	Tinea pedis	Tinea infection
	CID100003199	Sarcoma	Leiomyosarcoma	Liposarcoma	Ovarian cancer
	CID100003202	Cholinergic syndrome	Myasthenia gravis	Pulmonary function test decreased	Respiratory depression
	CID100003203	Immunodeficiency	Hepatitis B	Mental disorder	Pathogen resistance	Drug interaction	Carcinogenicity	Hepatocellular injury	Liver disorder	Infection	HIV infection	Dermatitis	Foetor hepaticus	Rash
	CID100003219	Conjunctivitis allergic
	CID100003222	Renal artery stenosis	Diabetes mellitus	Cardiac failure congestive	Essential hypertension	Cardiac failure	Myocardial infarction	Hypertension	Glucose-6-phosphate dehydrogenase deficiency	Left ventricular dysfunction	Hypotension	Acute coronary syndrome	Renovascular hypertension	Angina unstable	Renal failure	Angioedema	Renal impairment	Angina pectoris
	CID100003226	Uterine atony	Uterine haemorrhage
	CID100003241	Conjunctivitis allergic	Pruritus
	CID100003249	Rickets familial hypophosphataemic	Hypoparathyroidism	Rickets	Hypophosphataemia
	CID100003250	Uterine atony	Uterine hypotonus	Post abortion haemorrhage	Postpartum haemorrhage
	CID100003251	Migraine	Vascular headache	Headache
	CID100003255	Urethritis	Acne	Inclusion conjunctivitis	Meningitis	Endocarditis bacterial	Corynebacterium infection	Trachoma	Panophthalmitis	Pneumonia	Overgrowth bacterial	Ophthalmia neonatorum	Pertussis	Amoebiasis	Cardiac valve disease	Primary syphilis	Acne vulgaris	Erythrasma	Hypersensitivity	Syphilis	Legionella infection	Gonorrhoea	Pharyngitis streptococcal	Listeriosis	Streptococcal infection	Lower respiratory tract infection	Respiratory tract infection	Sexually transmitted disease	Renal failure	Low birth weight baby	Mitral valve prolapse	Rheumatic heart disease	Rheumatic fever	Upper respiratory tract infection	Eye infection	Pelvic inflammatory disease	Tetany	Tetanus	Chlamydial infection	Pharyngitis	Tonsillitis	Soft tissue infection	Renal impairment	Wound	Endophthalmitis	Endocarditis	Pathogen resistance	Diphtheria	Rheumatic disorder
	CID100003256	Urethritis	Corynebacterium infection	Pneumonia	Pertussis	Amoebiasis	Primary syphilis	Erythrasma	Syphilis	Legionella infection	Gonorrhoea	Pharyngitis streptococcal	Listeriosis	Lower respiratory tract infection	Respiratory tract infection	Renal failure	Rheumatic fever	Upper respiratory tract infection	Pelvic inflammatory disease	Tonsillitis	Pharyngitis	Renal impairment	Diphtheria	Rheumatic disorder	Conjunctivitis	Infection	Amoebic colitis	Pneumonia legionella
	CID100003261	Insomnia
	CID100003263	Hypogonadism	Menopause
	CID100003267	Atrophy	Hypogonadism	Osteoporosis postmenopausal	Menopause	Prostate cancer	Oestrogen deficiency	Ovarian failure
	CID100003268	Neoplasm	Prostate cancer
	CID100003269	Atrophic vulvovaginitis	Vaginal infection	Infertility	Urinary incontinence	Vaginal haemorrhage	Menopausal symptoms	Atrophy	Hot flush	Postmenopause	Breast cancer	Dysuria	Menopausal disorder	Menopause	Dyspareunia	Night sweats	Eyelid ptosis	Cardiovascular disorder	Inflammation	Convalescent	Uterovaginal prolapse	Hostility	Vulvovaginal pruritus	Infection	Oestrogen deficiency	Pruritus	Ulcer
	CID100003278	Rheumatic heart disease	Cardiac failure congestive	Oedema	Nephrotic syndrome	Neoplasm malignant	Heart disease congenital	Lymphoedema	Nephropathy	Ascites
	CID100003279	Tuberculosis	Tuberculosis of genitourinary system	Disseminated tuberculosis	Meningitis tuberculous	Eye disorder	Pulmonary tuberculosis	Joint tuberculosis
	CID100003291	Petit mal epilepsy	Epilepsy
	CID100003292	Convulsion
	CID100003305	Pain	Injury	Spinal cord injury	Osteitis deformans	Bone pain	Extraskeletal ossification	Arthralgia	Nervous system disorder	Neoplasm malignant	Hypercalcaemia of malignancy	Bone formation increased	Fracture	Musculoskeletal discomfort	Fibrosis	Bone deformity	Osteomalacia	Multiple fractures	Angiopathy	Osteoporosis	Bone lesion	Blood alkaline phosphatase increased	Hypercalcaemia	Hyperphosphataemia	Bone disorder
	CID100003308	Diabetes mellitus	Osteoarthritis	Arthritis	Juvenile idiopathic arthritis	Rheumatoid arthritis	Pain
	CID100003310	Ovarian cancer	Brain neoplasm	Prostate cancer	Lymphocytic leukaemia	Acquired immunodeficiency syndrome	Rhabdomyosarcoma	Ewing's sarcoma	Small cell lung cancer	Autoimmune disorder	Nervous system disorder	Pancytopenia	Neoplasm malignant	Neuroblastoma	Hypersensitivity	Hodgkin's disease lymphocyte depletion type stage unspecified	Hodgkin's disease	Hepatic cancer	Renal failure	Hepatocellular carcinoma	Kaposi's sarcoma	Neoplasm	Small cell carcinoma	Neutropenia	Renal impairment	Gestational trophoblastic tumour	Cervix carcinoma	Leukaemia	Bladder cancer	Non-Hodgkin's lymphoma	Testicular neoplasm	Lymphoma	Hepatic function abnormal	Hodgkin's disease lymphocyte predominance type stage unspecified
	CID100003324	Scab	Tenderness	Ophthalmic herpes zoster	Immunodeficiency	Pain	Pruritus	Genital herpes	Herpes zoster	Herpes simplex	Post herpetic neuralgia	Infection	Dermatitis	Rash	Oral herpes
	CID100003325	Hallucination	Polyuria	Constipation	Renal failure chronic	Grand mal convulsion	Anaphylactic shock	Abdominal discomfort	Feeling abnormal	Gastric ulcer	Contusion	Haemorrhage	Body temperature increased	Gynaecomastia	Thrombocytopenia	Erosive oesophagitis	Pancytopenia	Hypertension	Developmental delay	Hypersensitivity	Drug interaction	Teratogenicity	Haemoglobin	Hyperchlorhydria	Congenital anomaly	Leukopenia	Liver disorder	Sleep disorder	Chest discomfort	Agranulocytosis	Renal failure	Agitation	Hyperplasia	Erectile dysfunction	Urticaria	Gastrooesophageal reflux disease	Asthenia	Bradycardia	Confusional state	Toxic epidermal necrolysis	Fatigue	Neoplasm	Oesophagitis	Dyspepsia	Carcinogenicity	Headache	Gastritis erosive	Diarrhoea	Adenoma benign
	CID100003331	Lennox-Gastaut syndrome	Epilepsy	Partial seizures	Convulsion
	CID100003333	Diabetes mellitus	Essential hypertension	Cardiac failure	Myocardial infarction	Hypertension	Gingivitis	Diabetic nephropathy	Hypotension	Acute coronary syndrome	Hyperlipidaemia	Angina pectoris
	CID100003339	Hypertriglyceridaemia	Coronary artery disease	Pancreatitis	Type IV hyperlipidaemia	High density lipoprotein decreased	Aortic aneurysm	Weight decreased	Peripheral arterial occlusive disease	Diabetes mellitus	Low density lipoprotein increased	Peripheral vascular disorder	Hypothyroidism	Renal failure	Cardiac disorder	Diabetic retinopathy	Type I hyperlipidaemia	Combined hyperlipidaemia	Hyperchylomicronaemia	Renal impairment	Hypercholesterolaemia	Carotid artery disease	Dyslipidaemia	Type 2 diabetes mellitus	Blood triglycerides increased	Obesity	Hyperlipidaemia
	CID100003340	Hypertension	Malignant hypertension
	CID100003342	Rheumatoid arthritis	Osteoarthritis	Arthritis	Pain
	CID100003345	Cough	Bronchospasm	Pain	Major depression	Alcohol abuse	Hypotension	Polymenorrhoea	Respiratory failure	Therapy naive	Substance abuse	Euphoric mood	Neoplasm malignant	Migraine	Hypoxia	Analgesic therapy	Apnoea	Toothache	Urticaria	Dissociation	Pulmonary function test decreased	Headache	Drug abuse	Respiratory depression	Coordination abnormal	Hypoventilation	Mental disorder	Breakthrough pain	Miosis	Muscle rigidity	Mucosal inflammation	Cancer pain	Drug dependence	Procedural pain	Bradycardia
	CID100003348	Urticaria	Rhinitis seasonal	Lacrimation increased	Hypersensitivity	Sedation	Rhinorrhoea	Rhinitis allergic	Seasonal allergy	Chronic spontaneous urticaria	Nasopharyngitis	Rhinitis perennial	Sneezing	Pruritus	Ocular hyperaemia
	CID100003350	Prostatomegaly	Alopecia	Polyuria	Prostate cancer	Androgenetic alopecia	Benign prostatic hyperplasia
	CID100003354	Incontinence	Nocturia	Suprapubic pain	Dysuria	Abdominal pain lower
	CID100003355	Sudden death	Ventricular tachycardia	Cardiac disorder	Myocardial infarction	Nodal arrhythmia	Arrhythmia	Atrial fibrillation	Cardiac fibrillation	Atrial flutter	Wolff-Parkinson-White syndrome	Tachyarrhythmia	Cardiac flutter	Acute coronary syndrome	Myocardial ischaemia	Arrhythmia supraventricular	Supraventricular tachycardia	Ventricular arrhythmia
	CID100003363	Adenocarcinoma
	CID100003364	Cellulitis	Lung abscess	Meningitis	Skin disorder	Pneumonia	Osteomyelitis	Wound infection	Abscess	Furuncle	Respiratory tract infection	Renal failure	Enteritis	Eczema	Sepsis	Tonsillitis	Pharyngitis	Empyema	Soft tissue infection	Peritonsillar abscess	Renal impairment	Carbuncle	Sinusitis	Endocarditis	Impetigo	Urinary tract infection	Infection	Otitis media	Acute tonsillitis	Ulcer
	CID100003365	Mucocutaneous candidiasis	Candida infection	Cryptococcosis	Hepatitis	Candiduria	Vulvovaginal candidiasis	Acquired immunodeficiency syndrome	Pneumonia	Autoimmune disorder	Immunodeficiency	Neoplasm malignant	Meningitis cryptococcal	Fungal infection	Fungal skin infection	Tinea pedis	Renal failure	Peritonitis	Body tinea	Oral pain	Oesophageal candidiasis	Tinea versicolour	Neutropenia	Renal impairment	Vulvovaginal mycotic infection	Oropharyngeal candidiasis	Systemic candida	Tinea cruris	Urinary tract infection	Infection
	CID100003366	Endocarditis	Systemic candida	Candida infection	Cryptococcosis	Meningitis	Sepsis	Lung infection	Chromoblastomycosis	Urinary tract infection	Infection
	CID100003367	Leukaemia	Non-Hodgkin's lymphoma	Lymphoma	Neoplasm	Chronic lymphocytic leukaemia refractory	Chronic lymphocytic leukaemia	Renal failure	Renal impairment
	CID100003368	Leukaemia	Non-Hodgkin's lymphoma	Platelet count decreased	Neoplasm	Lymphoma	Chronic lymphocytic leukaemia	Renal failure	Renal impairment
	CID100003370	Adrenogenital syndrome	Addison's disease	Secondary adrenocortical insufficiency
	CID100003372	Renal failure	Renal impairment	Psychotic disorder	Convulsion
	CID100003373	Liver disorder	Drug withdrawal syndrome	Panic disorder	Convulsion	Renal function test abnormal
	CID100003375	Skin disorder
	CID100003379	Rhinitis perennial	Localised infection	Seasonal allergy	Asthma	Rhinitis seasonal
	CID100003380	Insomnia
	CID100003381	Psoriasis	Uveitis	Food allergy	Seborrhoeic dermatitis	Dermatitis atopic	Skin disorder	Otitis externa
	CID100003382	Psoriasis	Dermatitis atopic	Skin disorder
	CID100003384	Inflammation
	CID100003385	Cervix carcinoma	Bowen's disease	Hyperkeratosis	Basal cell carcinoma	Renal cell carcinoma	Neoplasm malignant	Skin cancer	Actinic keratosis	Colon cancer	Dihydropyrimidine dehydrogenase deficiency	Seborrhoeic keratosis	Oesophageal carcinoma
	CID100003386	Palpitations	Hyperhidrosis	Agoraphobia	Dyspnoea	Chills	Nausea	Weight increased	Obsessive rumination	Major depression	Obsessive thoughts	Mood swings	Abdominal discomfort	Tremor	Discomfort	Mental disability	Menopausal symptoms	Feeling guilty	Panic reaction	Suicide attempt	Panic disorder	Flatulence	Hot flush	Chest pain	Tourette's disorder	Disturbance in attention	Drug interaction	Bipolar I disorder	Myalgia	Liver disorder	Musculoskeletal discomfort	Fear of death	Renal failure	Irritability	Agitation	Decreased interest	Hypersomnia	Asthenia	Choking sensation	Fatigue	Dysthymic disorder	Premenstrual dysphoric disorder	Bradyphrenia	Headache	Insomnia	Drug abuse	Paraesthesia	Breast tenderness	Sensory loss
	CID100003387	Orchitis	Primary hypogonadism	Androgen deficiency	Neoplasm	Injury	Orchitis noninfective	Secondary hypogonadism	Puberty	Cryptorchism	Hypogonadism male	Breast cancer	Delayed puberty
	CID100003388	Brain injury	Blood disorder	Pancytopenia	Convulsion	Cerebral arteriosclerosis	Coma	Liver injury	Hypersensitivity	Psychotic disorder	Hypothyroidism	Hepatocellular injury	Renal impairment	Renal failure	Schizophrenia	Phaeochromocytoma	Sedation	Angina pectoris
	CID100003392	Skin disorder
	CID100003393	Terminal insomnia	Insomnia
	CID100003394	Tendonitis	Ankylosing spondylitis	Arthritis	Leukocytosis	Osteoarthritis	Rheumatoid arthritis	Dysmenorrhoea	Pain	Injury	Miosis	Bursitis	Intraocular pressure increased	Inflammation	Vasodilation procedure
	CID100003397	Benign prostatic hypertrophy	Neoplasm malignant	Prostate cancer	Prostate cancer metastatic	Metastatic neoplasm	Benign prostatic hyperplasia
	CID100003399	Nasal polyps	Sneezing	Sinus headache	Rhinitis seasonal	Eczema	Glaucoma	Dermatitis atopic	Hypersensitivity	Nasal obstruction	Discomfort	Rhinorrhoea	Rhinitis allergic	Seasonal allergy	Skin disorder	Asthma	Nasopharyngitis	Rhinitis perennial	Rhinitis	Pruritus
	CID100003403	Coronary artery disease	Alcoholism	Alcohol abuse	Premature menopause	Diabetes mellitus	Cardiac death	Hypertension	Peripheral vascular disorder	Hypothyroidism	Liver disorder	Acute coronary syndrome	Arteriosclerosis coronary artery	Arteriosclerosis	Menarche	Cardiac disorder	Cardiovascular disorder	Foetor hepaticus	Hypercholesterolaemia	Nephrotic syndrome	Carotid artery disease	Myocardial infarction	Dyslipidaemia	Type IIa hyperlipidaemia	Hepatocellular injury	Hyperlipidaemia
	CID100003404	Performance fear	Social phobia	Phobia	Obsessive-compulsive disorder	Convulsion	Obsessive rumination	Compulsions	Dysthymic disorder	Anxiety	Obsessive thoughts	Major depression	Liver disorder	Hepatocellular injury	Depression	Renal failure	Panic attack	Emotional distress	Foetor hepaticus	Renal impairment
	CID100003405	Epilepsy	Coeliac disease	Folate deficiency	Anaemia	Anaemia megaloblastic	Pernicious anaemia
	CID100003410	Bronchial hyperreactivity	Asthma exercise induced	Bronchospasm	Chronic obstructive pulmonary disease	Emphysema	Obstructive airways disorder	Reversible airways obstruction	Asthma	Bronchitis chronic
	CID100003414	Cytomegalovirus infection	Autoimmune disorder	Immunodeficiency	Retinitis	Encephalitis	Acquired immunodeficiency syndrome	Gastroenteritis	Cytomegalovirus chorioretinitis	Infection	Pneumonia
	CID100003417	Bacteriuria	Pyelonephritis	Urinary tract infection	Perinephric abscess
	CID100003419	Cardiac failure congestive	Renal failure chronic	Hypotension	Blood aldosterone decreased	Protein urine present	Vascular resistance systemic	Cardiac index	Hypertension	Renin decreased	Microalbuminuria	Liver disorder	Renovascular hypertension	Blood pressure increased	Renal failure	Biliary cirrhosis	Blood potassium increased	Proteinuria	Essential hypertension	Cardiac failure	Cardiac failure high output	Pregnancy	Hepatic failure	Blood pressure fluctuation	Renal impairment	Tachycardia	Cardiac output increased
	CID100003425	Infection	Peripheral T-cell lymphoma unspecified
	CID100003440	Brain oedema	Cardiac failure congestive	Nephritis	Hypoproteinaemia	Polyuria	Renal failure chronic	Jaundice	Hypertension	Hypersensitivity	Immobile	Nephritic syndrome	Systemic lupus erythematosus	Renal failure	Glomerulonephritis chronic	Anuria	Cardiac failure	Acute pulmonary oedema	Hepatic failure	Fluid retention	Renal failure acute	Renal impairment	Intercapillary glomerulosclerosis	Oedema	Nephrotic syndrome	Nephropathy	Oliguria	Infection
	CID100003443	Peritonitis	Cystic fibrosis	Abscess	Enteritis	Endocarditis	Furuncle	Staphylococcal infection	Conjunctivitis infective	Keratitis	Blepharitis	Sepsis	Conjunctivitis bacterial	Conjunctivitis	Infection	Pneumonia	Osteomyelitis	Eye infection bacterial	Wound infection
	CID100003446	Convulsion	Pain	Diabetic neuropathy	Urinary incontinence	Grand mal convulsion	Pancreatitis	Diabetes mellitus	Hypersensitivity	Pseudocroup	Partial seizures	Renal failure	Somnolence	Asthenia	Fatigue	Post herpetic neuralgia	Restless legs syndrome	Ataxia	Renal impairment	Epilepsy	Stevens-Johnson syndrome	Erythema multiforme	Neuralgia	Dizziness
	CID100003449	Dementia Alzheimer's type
	CID100003454	Cytomegalovirus infection	Autoimmune disorder	Histoplasmosis	Immunodeficiency	Pneumonia cytomegaloviral	Toxoplasmosis	Neoplasm	Candida infection	Retinitis	Congenital cytomegalovirus infection	Retinal scar	Acquired immunodeficiency syndrome	Carcinogenicity	Reproductive toxicity	Cytomegalovirus chorioretinitis	Retinal exudates
	CID100003461	Ovarian cancer	Alcoholism	Breast cancer stage IV	Alcohol abuse	Lung neoplasm malignant	Pneumonia	Thrombocytopenia	Pancytopenia	Neoplasm malignant	Hypersensitivity	Hodgkin's disease lymphocyte depletion type stage unspecified	Hodgkin's disease	Apoptosis	Febrile neutropenia	Mesothelioma	Breast cancer	Renal failure	Adenocarcinoma pancreas	Neoplasm	Hepatic failure	Ovarian epithelial cancer	Cardiovascular disorder	Transitional cell carcinoma	Pancreatic carcinoma	Renal impairment	Cervix carcinoma	Bladder cancer	Non-Hodgkin's lymphoma	Lymphoma	Non-small cell lung cancer	Neuropathy peripheral	Hodgkin's disease lymphocyte predominance type stage unspecified
	CID100003462	Pregnancy
	CID100003463	Type V hyperlipidaemia	Fasting	Diabetes mellitus	Coronary artery disease	Hypertriglyceridaemia	Low density lipoprotein increased	Myocardial infarction	Gastrointestinal pain	Dyslipidaemia	Xanthoma	Hypothyroidism	Combined hyperlipidaemia	Pancreatitis	Type IV hyperlipidaemia	Blood triglycerides increased	Acute coronary syndrome	Abdominal pain	High density lipoprotein decreased	Weight decreased	Hyperlipidaemia	Hypercholesterolaemia
	CID100003467	Influenza	Viral infection	Meibomianitis	Meningitis	Sepsis neonatal	Ulcerative keratitis	Pneumonia staphylococcal	Paronychia	Skin disorder	Wound infection	Skin infection	Staphylococcal infection	Pseudofolliculitis barbae	Furuncle	Bacterial sepsis	Bacterial infection	Arthropod sting	Pyoderma gangrenosum	Dermatitis contact	Respiratory tract infection	Skin ulcer	Renal failure	Dacryocystitis	Peritonitis	Ecthyma	Eczema	Blepharitis	Excoriation	Seborrhoeic dermatitis	Sepsis	Dermal cyst	Folliculitis	Pneumonia klebsiella	Soft tissue infection	Renal impairment	Superinfection	Wound	Laceration	Endocarditis	Subcutaneous abscess	Sycosis barbae	Keratitis	Acne pustular	Bacteraemia	Impetigo	Pustular psoriasis	Conjunctivitis	Urinary tract infection
	CID100003475	Ketosis	Diabetes mellitus	Hyperglycaemia	Type 2 diabetes mellitus	Platelet adhesiveness
	CID100003476	Diabetes mellitus	Type 1 diabetes mellitus	Hyperglycaemia	Hypoglycaemia	Coma	Diabetic ketoacidosis	Type 2 diabetes mellitus	Nephropathy	Blood glucose decreased	Obesity	Neuropathy peripheral	Weight decreased	Retinal disorder
	CID100003478	Diabetes mellitus	Type 1 diabetes mellitus	Hyperglycaemia	Diabetic retinopathy	Type 2 diabetes mellitus	Glucose-6-phosphate dehydrogenase deficiency	Nephropathy	Blood glucose decreased	Obesity	Ketosis	Neuropathy peripheral	Weight decreased
	CID100003488	Diabetes mellitus	Hyperglycaemia	Type 2 diabetes mellitus	Blood glucose decreased	Obesity	Ketosis	Weight decreased
	CID100003494	Bronchial hyperreactivity	Gastrointestinal disorder	Chronic obstructive pulmonary disease	Cholinergic syndrome	Peptic ulcer	Arrhythmia	Bradycardia
	CID100003510	Neoplasm malignant	Vomiting	Dysphagia	Procedural nausea	Nausea
	CID100003512	Histoplasmosis	Body tinea	Sporotrichosis	Tinea capitis	Bacterial infection	Onychomycosis	Candida infection	Cryptococcosis	Actinomycosis	Tinea barbae	Tinea cruris	Chromoblastomycosis	Tinea pedis	Coccidioidomycosis	Infection	Tinea versicolour	Tinea infection	Nocardiosis	Blastomycosis
	CID100003516	Cough	Productive cough	Bronchitis chronic
	CID100003517	Renal failure chronic
	CID100003519	Hypertension	Attention deficit/hyperactivity disorder
	CID100003520	Small cell lung cancer	Lambert-Eaton myasthenic syndrome	Fatigue	Small cell carcinoma	Muscular weakness	Myasthenic syndrome	Myasthenia gravis
	CID100003553	Psoriasis	Eczema	Dermatitis atopic	Neurodermatitis	Dermatitis contact	Skin disorder	Pruritus
	CID100003559	Hyperkinesia	Tourette's disorder	Psychotic disorder	Frustration	Mood swings	Agitation	Conduct disorder	Schizoaffective disorder	Abnormal behaviour	Disturbance in social behaviour	Schizophrenia	Affect lability
	CID100003598	Infection
	CID100003623	Iritis	Lenticular opacities	Cycloplegia	Mydriasis	Ciliary muscle spasm	Paralysis	Iridocyclitis	Accommodation disorder
	CID100003636	Muscle relaxation	Muscle spasms	Hypotonia	Biliary colic
	CID100003637	Orthostatic hypotension	Vasodilatation	Cardiac failure congestive	Oedema	Hypertensive crisis	Pre-eclampsia	Essential hypertension	Hypertension	Cardiac failure high output	Tachycardia	Cardiac output increased	Fluid retention	Hypotension	Renal failure	Cerebrovascular accident	Renal impairment	Vascular resistance systemic	Eclampsia
	CID100003639	Cardiac failure congestive	Pre-eclampsia	Renal failure chronic	Dilatation ventricular	Fluid overload	Discomfort	Gravitational oedema	Hypertension	Dehydration	Essential hypertension	Hyperkalaemia	Pregnancy	Fluid retention	Cardiovascular disorder	Left ventricular hypertrophy	Cerebrovascular accident	Oedema	Nephrotic syndrome	Glomerulonephritis acute	Hepatic cirrhosis	Obesity	Premenstrual syndrome	Eclampsia
	CID100003640	Hypoplastic anaemia	Psoriasis	Osteoarthritis	Pneumonia aspiration	Ulcerative keratitis	Erythema	Pemphigus	Prostate cancer	Pneumonia	Psoriatic arthropathy	Ophthalmic herpes zoster	Blood disorder	Polymyositis	Anaemia	Dermatitis contact	Gouty arthritis	Asthma	Anal pruritus	Dermatitis	Colitis ulcerative	Inflammatory bowel disease	Rash	Urticaria	Conjunctivitis allergic	Enteritis	Loeffler's syndrome	Non-Hodgkin's lymphoma	Arthritis	Adrenal insufficiency	Photosensitivity reaction	Adrenocortical insufficiency acute	Pruritus genital	Haemorrhoids	Synovitis	Ulcer	Iritis	Brain oedema	Optic neuritis	Rheumatoid arthritis	Polyuria	Dermatitis exfoliative	Multiple sclerosis	Sympathetic ophthalmia	Thrombocytopenia	Tuberculosis	Secondary adrenocortical insufficiency	Hypopituitarism	Rheumatic heart disease
	CID100003641	Anorectal discomfort	Proctitis	Pruritus genital	Skin disorder	Anal pruritus	Colitis ulcerative	Proctocolitis
	CID100003642	Psoriasis	Dry skin	Eczema	Seborrhoeic dermatitis	Neurodermatitis	Skin disorder	Dermatitis
	CID100003647	Cardiac failure congestive	Oedema	Nephrotic syndrome	Glomerulonephritis acute	Hypertension	Hepatic cirrhosis	Renal failure chronic
	CID100003648	Renal colic	Myocardial infarction	Neoplasm malignant	Pain	Biliary colic	Procedural pain	Injury	Thermal burn	Cancer pain	Acute coronary syndrome	Proctocolitis	Burn	Colitis ulcerative	Discomfort
	CID100003652	Arthritis	Plasmodium falciparum infection	Plasmodium ovale infection	Rheumatoid arthritis	Systemic lupus erythematosus	Plasmodium malariae infection	Cutaneous lupus erythematosus
	CID100003657	Cervix carcinoma	Leukaemia	Sickle cell anaemia	Ovarian cancer	Malignant melanoma	Neoplasm malignant	Neoplasm	Uterine cancer	Myeloproliferative disorder	Teratogenicity	Chronic myeloid leukaemia	Hepatic function abnormal	Ovarian epithelial cancer	Lung neoplasm malignant	Renal failure	Renal impairment	Acute chest syndrome
	CID100003658	Tension	Emotional disorder	Alcoholism	Cardiac disorder	Nausea	Neurosis	Vomiting in pregnancy	Anxiety	Alcohol abuse	Psychotic disorder	Skin disorder	Vomiting	Asthma	Urticaria chronic	Delirium tremens	Agitation	Drug withdrawal syndrome	Pruritus
	CID100003661	Hyperhidrosis	Dysentery	Dyspnoea	Bronchospasm	Rhinitis seasonal	Nausea	Pain	Lacrimation increased	Poisoning	Hypotension	Pancreatitis	Abdominal cramps	Biliary colic	Tremor	Rhinitis	Wheezing	Cystitis noninfective	Gastrointestinal disorder	Muscle spasms	Cholinergic syndrome	Conjunctivitis infective	Angle closure glaucoma	Infantile colic	Automatic bladder	Pulmonary oedema	Muscle contractions involuntary	Irritability	Bladder pain	Accommodation disorder	Abdominal pain upper	Acute myocardial infarction	Eye infection	Mydriasis	Hypertonia	Urethral disorder	Cystitis	Arrhythmia	Atrioventricular block	Conjunctivitis bacterial	Irritable bowel syndrome	Nasopharyngitis	Diarrhoea	Salivary hypersecretion	Vomiting	Functional gastrointestinal disorder	Rhinorrhoea	Parkinsonism	Central nervous system lesion
	CID100003672	Ankylosing spondylitis	Influenza	Osteoarthritis	Nausea	Rheumatoid arthritis	Dysmenorrhoea	Pain	Tenosynovitis	Oropharyngeal pain	Arthropathy	Bursitis	Haemorrhage	Rhinitis	Discomfort	Body temperature increased	Connective tissue disorder	Tension headache	Soft tissue injury	Autoimmune disorder	Muscle spasms	Tendonitis	Patent ductus arteriosus	Migraine	Haemoglobin	Systemic lupus erythematosus	Myalgia	Analgesic therapy	Oropharyngeal discomfort	Musculoskeletal discomfort	Blood pressure increased	Toothache	Renal failure	Uterine pain	Headache	Back pain	Nasopharyngitis	Inflammation	Renal impairment	Arthritis	Juvenile idiopathic arthritis	Ligament sprain	Periarthritis	Ear pain	Neuralgia	Procedural pain	Otitis media	Ulcer
	CID100003675	Anxiety depression	Depression
	CID100003676	Urethritis	Sunburn	Pain	Cardiac arrest	Oropharyngeal pain	Discomfort	Ventricular arrhythmia	Cystitis noninfective	Toxicity to various agents	Urethritis noninfective	Retching	Acute coronary syndrome	Anal pruritus	Oropharyngeal discomfort	Agitation	Bladder pain	Anorectal discomfort	Tenderness	Acute myocardial infarction	Eczema	Oesophagitis	Post gastric surgery syndrome	Cystitis	Arrhythmia	Post herpetic neuralgia	Myocardial infarction	Photosensitivity reaction	Anal fissure	Pruritus genital	Cardiovascular insufficiency	Haemorrhoids	Herpes zoster	Vulvovaginal pruritus	Arthropod bite	Pruritus
	CID100003680	Neoplasm
	CID100003685	Gastrointestinal disorder	Cardiac failure congestive	Acute leukaemia	Cardiac disorder	Non-Hodgkin's lymphoma	Myocardial infarction	Chest pain	Arrhythmia	Acute lymphocytic leukaemia	Acute myeloid leukaemia	Chronic myeloid leukaemia	Acute coronary syndrome	Breast cancer
	CID100003687	Keratitis	Herpes simplex
	CID100003690	Cervix carcinoma	Cystitis haemorrhagic	Non-Hodgkin's lymphoma	Neoplasm malignant	Lymphoma	Sarcoma	Menorrhagia	Acute lymphocytic leukaemia	Encephalopathy	Pancreatic carcinoma	Testis cancer
	CID100003696	Depressive symptom	Alcoholism	Enuresis	Major depression	Alcohol abuse	Depression	Personality disorder
	CID100003702	Diabetes mellitus	Blood potassium increased	Cardiac failure congestive	Oedema	Hypokalaemia	Gout	Pre-eclampsia	Hypertension	Pregnancy	Hypersensitivity	Essential hypertension	Lipids increased	Fluid retention	Vascular resistance systemic	Discomfort	Anuria	Gravitational oedema	Hyperkaliuria
	CID100003706	Acquired immunodeficiency syndrome	Autoimmune disorder	Immunodeficiency	Malaise	Haemophilia
	CID100003715	Ankylosing spondylitis	Osteoarthritis	Rheumatoid arthritis	Pain	Dysmenorrhoea	Tenosynovitis	Bursitis	Tendonitis	Gout	Patent ductus arteriosus	Drug interaction	Fracture	Gouty arthritis	Proctocolitis	Colitis ulcerative	Multiple fractures	Back pain	Inflammation	Oedema	Arthritis	Joint dislocation	Ligament sprain	Periarthritis	Musculoskeletal disorder	Synovitis
	CID100003724	Ependymoma	Prostatomegaly	Coronary artery disease	Cerebral infarction	Glioblastoma	Haemorrhage	Arterial occlusive disease	Arteriovenous malformation	Neoplasm malignant	Astrocytoma	Hypersensitivity	Pinealoma	Haemoglobin	Malignant glioma	Glioma	Neoplasm	Phlebitis	Pituitary tumour benign	Neuroma	Urinary tract obstruction	Contrast media reaction	Meningioma	Thrombosis	Craniopharyngioma	Nephrolithiasis	Neurogenic bladder	Aneurysm	Infection	Medulloblastoma	Haematoma
	CID100003734	Hypersensitivity
	CID100003737	Nephropathy
	CID100003738	Renal failure	Renal impairment	Contrast media reaction
	CID100003741	Renal failure	Hypersensitivity	Renal impairment	Contrast media reaction	Convulsion
	CID100003742	Rheumatoid arthritis	Arthritis
	CID100003746	Bronchial hyperreactivity	Nasal congestion	Sneezing	Bronchospasm	Rhinitis seasonal	Chronic obstructive pulmonary disease	Glaucoma	Upper-airway cough syndrome	Hypersensitivity	Emphysema	Seasonal allergy	Reversible airways obstruction	Nasopharyngitis	Asthma	Rhinitis perennial	Rhinitis	Rhinorrhoea	Bronchitis chronic
	CID100003749	Renal failure chronic	Single functional kidney	Protein urine present	Diabetes mellitus	Blood magnesium decreased	Hypertension	Rebound effect	Microalbuminuria	Liver disorder	Renal failure	Proteinuria	Essential hypertension	Cardiac failure	Hyperkalaemia	Renal vessel disorder	Renal aplasia	Foetor hepaticus	Renal impairment	Angina pectoris	Type 2 diabetes mellitus	Diabetic nephropathy	Nephropathy	Hepatocellular injury	Angina unstable
	CID100003750	Dyspnoea	Metastases to liver	Lung neoplasm malignant	Neoplasm malignant	Ascites	Metastatic neoplasm	Mesothelioma	Dehydration	Cardiac disorder	Glioma	Neoplasm	Hepatic cancer metastatic	Diarrhoea	Pancreatic carcinoma	Neutropenia	Oesophageal carcinoma	Cervix carcinoma	Non-Hodgkin's lymphoma	Colorectal cancer metastatic	Lymphoma	Pleural effusion	Colorectal cancer
	CID100003759	Feeling guilty	Panic reaction	Suicide attempt	Asthenia	Fatigue	Major depression	Anxiety	Mental disability	Dysphoria	Bradyphrenia	Disturbance in attention	Depressed mood	Decreased interest	Insomnia	Suicidal ideation	Agitation	Hypersomnia
	CID100003763	Diabetes mellitus	Diabetic
	CID100003767	Tuberculosis	Leukaemia	Diabetes mellitus	Immunodeficiency	Silicosis	Induration	Neoplasm malignant	Skin test positive	Renal failure chronic	Hodgkin's disease lymphocyte depletion type stage unspecified	Carcinoma	Hodgkin's disease	Ulcer	Extrapulmonary tuberculosis	Peptic ulcer	Low income	Infection	Hodgkin's disease lymphocyte predominance type stage unspecified	Weight decreased	Malnutrition	Malabsorption
	CID100003777	Open angle glaucoma	Ocular hypertension
	CID100003779	Ventricular tachycardia	Cardiac failure congestive	Bronchospasm	Septic shock	Cardiogenic shock	Cardiac arrest	Electric shock	Cardiac fibrillation	Atrioventricular block	Cardiac output decreased	Hypoperfusion
	CID100003780	Arteriosclerosis coronary artery	Coronary artery disease	Pulmonary oedema	Cardiac failure congestive	Acute myocardial infarction	Left ventricular failure	Angina unstable	Myocardial ischaemia	Prinzmetal angina	Angina pectoris
	CID100003783	Premature labour	Gangrene	Raynaud's phenomenon	Peripheral vascular disorder	Arteriosclerosis obliterans	Thromboangiitis obliterans	Cerebrovascular insufficiency	Peripheral arterial occlusive disease
	CID100003784	Hypertension
	CID100003793	Aspergillus infection	Oral candidiasis	Candida infection	Bronchopulmonary aspergillosis	Hepatic enzyme abnormal	Vulvovaginal candidiasis	Acquired immunodeficiency syndrome	Streptobacillary fever	Body temperature increased	Skin infection	Autoimmune disorder	Immunodeficiency	Septic arthritis streptobacillus	Paracoccidioides infection	Onychomycosis	Liver disorder	Fungal infection	Fungal skin infection	Tinea pedis	Renal failure	Tinea infection	Blastomycosis	Cystic fibrosis	Histoplasmosis	Sporotrichosis	Body tinea	Keratitis fungal	Oesophageal candidiasis	Tinea versicolour	Foetor hepaticus	Azotaemia	Renal impairment	Lung disorder	Oropharyngeal candidiasis	Systemic candida	Tinea cruris	Chromoblastomycosis	Hepatocellular injury	Chronic pulmonary histoplasmosis	Infection	Drug intolerance
	CID100003821	Glaucoma	Hypotonia	Visceral pain
	CID100003823	Fungal infection	Histoplasmosis	Body tinea	Paracoccidioides infection	Oral candidiasis	Mucocutaneous candidiasis	Candida infection	Seborrhoeic dermatitis	Candiduria	Dandruff	Pityriasis	Chromoblastomycosis	Tinea cruris	Tinea pedis	Skin candida	Coccidioidomycosis	Infection	Tinea versicolour	Tinea infection	Meningitis fungal	Blastomycosis
	CID100003825	Ankylosing spondylitis	Sciatica	Osteoarthritis	Rheumatoid arthritis	Dysmenorrhoea	Pain	Bursitis	Sports injury	Contusion	Spinal osteoarthritis	Arthralgia	Tendonitis	Gout	Musculoskeletal discomfort	Spondylitis	Back pain	Inflammation	Fibromyalgia	Arthritis	Post-traumatic pain	Ligament sprain	Periarthritis	Swelling	Procedural pain	Synovitis
	CID100003826	Conjunctivitis allergic	Pain	Procedural pain	Breakthrough pain	Injury	Haemoglobin	Eye pain	Eye pruritus	Uterine spasm	Inflammation	Haemorrhage
	CID100003827	Conjunctivitis allergic	Inflammation	Asthma
	CID100003830	Postpartum haemorrhage
	CID100003848	Skin exfoliation	Xerosis	Pruritus	Ichthyosis
	CID100003869	Cardiac failure congestive	Hypertension	Asthma	Renal failure	Renal impairment	Angina pectoris
	CID100003872	Poisoning	Coma	Coma hepatic	Constipation	Hepatic encephalopathy	Altered state of consciousness	Depressed level of consciousness	Haemorrhoids	Hepatocellular injury	Liver disorder	Diarrhoea	Neuropsychiatric syndrome	Foetor hepaticus
	CID100003877	Immunodeficiency	Hepatitis B	Hepatitis D	Hepatitis viral	Viral infection	Alanine aminotransferase increased	Hepatitis chronic active	Hepatitis B e antigen positive	Pathogen resistance	Hepatic failure	Hepatitis B DNA decreased	Hepatitis B surface antigen positive	Hepatocellular injury	Liver disorder	Infection	Pancreatitis	Inflammation	Hepatitis C	Fibrosis	Chronic hepatitis B	Foetor hepaticus
	CID100003878	Affective disorder	Epilepsy	Mania	Bipolar disorder	Hypomania	Convulsion	Lennox-Gastaut syndrome	Dysmenorrhoea	Grand mal convulsion	Bipolar I disorder	Hepatic function abnormal	Renal failure	Partial seizures	Parkinson's disease	Renal impairment	Parkinsonism
	CID100003883	Gastrooesophageal reflux disease	Erosive oesophagitis	Duodenal ulcer	Oesophagitis	Peptic ulcer	Gastritis	Ulcer	Infection	Gastric ulcer	Dyspepsia	Gastrinoma	Barrett's oesophagus
	CID100003890	Open angle glaucoma	Ocular hypertension	Asthma	Angle closure glaucoma
	CID100003899	Rheumatoid arthritis	Pain	Renal failure chronic	Disease progression	Psoriatic arthropathy	Arthralgia	Autoimmune disorder	Joint swelling	Graft versus host disease	Drug interaction	Joint destruction	Renal failure	Tenderness	Neoplasm	Sepsis	Musculoskeletal stiffness	Renal impairment	Lung disorder	Arthritis	Swelling	Enzyme inhibition	Disability
	CID100003902	Neoplasm malignant	Neoplasm	Hepatic cirrhosis	Menopause	Disease progression	Breast cancer stage IV	Hepatic function abnormal	Liver disorder	Breast cancer	Renal failure	Renal impairment
	CID100003911	Adrenogenital syndrome	Congenital adrenal hyperplasia	Neoplasm	Prostate cancer	Prostate cancer metastatic	Haematuria	Urinary tract obstruction	Precocious puberty
	CID100003914	Open angle glaucoma	Ocular hypertension
	CID100003915	Conjunctivitis allergic
	CID100003916	Tension	Trigeminal neuralgia	Bipolar disorder	Nausea	Neoplasm malignant	Pain	Hallucination	Anxiety	Discomfort	Psychotic disorder	Insomnia	Bipolar I disorder	Phantom pain	Neuralgia	Vomiting	Schizophrenia	Pruritus
	CID100003918	Pain
	CID100003928	Erysipelas	Shigella infection	Cellulitis	Corynebacterium infection	Paronychia	Lymphadenitis	Pneumonia	Osteomyelitis	Wound infection	Staphylococcal infection	Abscess	Furuncle	Mastoiditis	Respiratory tract infection	Mastitis	Bronchitis chronic	Upper respiratory tract infection	Gangrene	Sepsis	Tonsillitis	Pharyngitis	Scarlet fever	Sinusitis	Endocarditis	Diphtheria	Impetigo	Infection	Otitis media	Arthritis bacterial
	CID100003929	Diabetes mellitus	Decubitus ulcer	Necrotising fasciitis	Bacteraemia	Cellulitis gangrenous	Urinary tract infection	Infection	Pneumonia	Osteomyelitis	Diabetic foot infection
	CID100003937	Cough	Coronary artery disease	Cardiac failure congestive	Cardiogenic shock	Hypotension	Blood aldosterone decreased	Ventricular arrhythmia	Renal artery stenosis	Diabetes mellitus	Hypertension	Renin decreased	Acute coronary syndrome	Renovascular hypertension	Renal failure	Acute myocardial infarction	Essential hypertension	Cardiac failure	Cardiac failure high output	Pregnancy	Infarction	Left ventricular dysfunction	Renal impairment	Angina pectoris	Myocardial infarction	Tachycardia	Diabetic nephropathy	Cardiac output increased	Hepatic function abnormal	Angioedema	Hyperlipidaemia
	CID100003938	Amenorrhoea	Akinesia	Chills	Pituitary tumour	Nausea	Hypokinesia	Infertility	Neoplasm	Prolactinoma	Dyskinesia	Blood prolactin increased	Bradykinesia	Parkinson's disease	Galactorrhoea	Tremor	Acromegaly	Blood growth hormone increased	Parkinsonism
	CID100003939	Delusion of grandeur	Mania	Bipolar disorder	Hyperkinesia	Pressure of speech	Flight of ideas	Aggression	Bipolar I disorder	Hostility	Agitation
	CID100003948	Cystitis noninfective	Cystitis	Bacteraemia	Urinary tract infection	Infection	Bladder pain	Bronchitis chronic
	CID100003950	Hodgkin's disease lymphocyte predominance type stage unspecified	Anaemia	Hodgkin's disease lymphocyte depletion type stage unspecified	Hodgkin's disease	Brain neoplasm
	CID100003954	Liver disorder	Renal failure	Inflammatory bowel disease	Diarrhoea	Renal impairment
	CID100003957	Rhinitis seasonal	Lacrimation increased	Hypersensitivity	Rhinorrhoea	Seasonal allergy	Skin disorder	Eye pruritus	Urticaria chronic	Nasopharyngitis	Rhinitis perennial	Sneezing	Pruritus
	CID100003958	Tension	Depressive symptom	Somnolence	Anxiety	Insomnia	Anxiety disorder	Status epilepticus
	CID100003961	Cough	Diabetes mellitus	Proteinuria	Essential hypertension	Cardiac failure	Myocardial infarction	Hypertension	Cerebrovascular accident	Hypersensitivity	Renal failure chronic	Type 2 diabetes mellitus	Diabetic nephropathy	Nephropathy	Dilatation ventricular	Acute coronary syndrome	Left ventricular hypertrophy	Protein urine present
	CID100003962	Hypertriglyceridaemia	Coronary artery disease	Lipid metabolism disorder	Premature menopause	Type IIb hyperlipidaemia	High density lipoprotein decreased	Carotid arteriosclerosis	Diabetes mellitus	Low density lipoprotein increased	Hypertension	Blood triglycerides normal	Peripheral vascular disorder	Hypothyroidism	Liver disorder	Acute coronary syndrome	Arteriosclerosis coronary artery	Arteriosclerosis	Menarche	Infarction	Cardiovascular disorder	Cerebrovascular accident	Foetor hepaticus	Hypercholesterolaemia	Angina pectoris	Nephrotic syndrome	Carotid artery disease	Myocardial infarction	Blood cholesterol increased	Dyslipidaemia	Type IIa hyperlipidaemia	Hepatocellular injury	Blood triglycerides increased	Angina unstable	Hyperlipidaemia
	CID100003964	Bronchial hyperreactivity	Fasting	Lung disorder	Tension	Bipolar disorder	Dementia	Chronic obstructive pulmonary disease	Bipolar I disorder	Asthma	Schizoaffective disorder	Schizophrenia	Agitation
	CID100003998	Wound	Burns third degree	Bacterial infection
	CID100004011	Bipolar disorder	Mental disorder	Fatigue	Major depression	Anxiety	Dysthymic disorder	Apathy	Dysphoria	Menopausal depression	Bipolar I disorder	Depression	Flat affect	Irritability	Affective disorder
	CID100004030	Ascariasis	Hookworm infection	Diarrhoea	Infection	Enterobiasis	Trichuriasis
	CID100004031	Gastrointestinal disorder	Muscle spasms	Flatulence	Gastrointestinal pain	Constipation	Irritable bowel syndrome	Diarrhoea	Abdominal pain	Functional gastrointestinal disorder
	CID100004032	Essential hypertension	Malignant hypertension
	CID100004033	Non-Hodgkin's lymphoma	Effusion	Asthenia	Polycythaemia vera	Malaise	Lymphoma	Mycosis fungoides	Hodgkin's disease lymphocyte depletion type stage unspecified	Hodgkin's disease	Metastatic neoplasm	Chronic lymphocytic leukaemia	Hodgkin's disease lymphocyte predominance type stage unspecified	Bronchial carcinoma
	CID100004034	Nausea	Hypersensitivity	Motion sickness	Vomiting	Vertigo	Dizziness
	CID100004036	Ankylosing spondylitis	Arthritis	Osteoarthritis	Gout	Rheumatoid arthritis	Pain	Dysmenorrhoea	Juvenile idiopathic arthritis	Peptic ulcer	Spondylitis	Rotator cuff syndrome	Gouty arthritis	Bursitis	Spondyloarthropathy	Body temperature increased
	CID100004042	Amenorrhoea	Induration	Pain	Dysmenorrhoea	Breast cancer stage IV	Nulliparous	Uterine cancer	Endometriosis	Vaginal haemorrhage	Menopausal symptoms	Haemorrhage urinary tract	Endometrial hyperplasia	Neoplasm malignant	Migraine	Hot flush	Liver disorder	Acute coronary syndrome	Endometrial cancer stage IV	Breast cancer	Tenderness	Oestrogenic effect	Cardiac disorder	Pregnancy	Menopause	Dyspareunia	Hormone level abnormal	Anovulatory cycle	Uterine haemorrhage	Menstrual disorder	Inflammation	Cerebrovascular accident	Foetor hepaticus	Unintended pregnancy	Renal cell carcinoma	Myocardial infarction	Thrombophlebitis	Angiopathy	Breast cancer recurrent	Blindness	Hepatocellular injury	Pelvic pain
	CID100004043	Conjunctivitis allergic	Episcleritis
	CID100004044	Diabetes mellitus	Pain	Dysmenorrhoea	Menorrhagia	Toothache	Metrorrhagia	Body temperature increased
	CID100004046	Plasmodium ovale infection	Plasmodium vivax infection	Malaria	Plasmodium falciparum infection	Pathogen resistance	Infection	Plasmodium malariae infection
	CID100004048	Autoimmune disorder	Oestrogenic effect	Endometrial adenocarcinoma	Endometrial hyperplasia	Cachexia	Underweight	Decreased appetite	Prostate cancer	Uterine cancer	Acquired immunodeficiency syndrome	Prostate cancer metastatic	Metastatic neoplasm	Breast cancer	Weight decreased
	CID100004051	Gastrointestinal disorder	Osteoarthritis	Arthritis	Myocardial infarction	Rheumatoid arthritis	Pain	Juvenile idiopathic arthritis	Arthropathy	Acute coronary syndrome	Inflammation	Cerebrovascular accident
	CID100004053	Plasmacytoma	Ovarian cancer	Malignant melanoma	Polycythaemia vera	Plasma cell myeloma	Neoplasm malignant	Neuroblastoma	Polyuria	Sarcoma	Waldenstrom's macroglobulinaemia	Rhabdomyosarcoma	Ovarian epithelial cancer	Breast cancer	Renal failure	Renal impairment	Body temperature increased
	CID100004054	Epilepsy	Dementia	Dementia Alzheimer's type	Neuralgia	Vascular dementia	Mental disorder due to a general medical condition	Parkinson's disease	Muscle spasticity	Parkinsonism
	CID100004057	Peptic ulcer
	CID100004058	Renal impairment	Cough	Renal colic	Stupor	Pain	Pancreatitis	Diarrhoea	Biliary colic	Analgesic therapy	Renal failure	Pancreatitis acute
	CID100004060	Temporal lobe epilepsy
	CID100004064	Tension	Anxiety	Anxiety disorder
	CID100004075	Proctitis	Crohn's disease	Alopecia	Colitis	Malaise	Proctitis ulcerative	Diarrhoea	Proctocolitis	Aphagia	Inflammation	Colitis ulcerative	Inflammatory bowel disease
	CID100004086	Palpitations	Silicosis	Tuberculosis	Disability	Dyspnoea	Bronchospasm	Pulmonary congestion	Emphysema	Respiratory tract congestion	Lung neoplasm malignant	Bronchitis	Asthma	Sarcoidosis	Tremor	Wheezing	Bronchitis chronic
	CID100004091	Fasting	Diabetes mellitus	Type 1 diabetes mellitus	Hyperglycaemia	Myocardial infarction	Coma	Hypersensitivity	Diabetic ketoacidosis	Type 2 diabetes mellitus	Metabolic acidosis	Blood glucose decreased	Acute coronary syndrome	Obesity	Ketosis	Lactic acidosis	Weight decreased
	CID100004095	Substance abuse	Convulsion	Pain	Heroin addiction	Pulmonary function test decreased	Therapy naive	Analgesic therapy	Drug dependence	Procedural pain	Withdrawal syndrome	Respiratory depression
	CID100004101	Cystitis noninfective	Nervous system disorder	Chills	Pyelonephritis chronic	Bacteriuria	Pyelonephritis	Cystitis	Bladder pain	Urinary tract infection	Infection	pH urine decreased	Body temperature increased
	CID100004107	Epilepsy	Discomfort
	CID100004112	Psoriasis	Acute leukaemia	Burkitt's lymphoma	Rheumatoid arthritis	Lymphocytic leukaemia	Acute lymphocytic leukaemia	Lung neoplasm malignant	Psoriatic arthropathy	Squamous cell carcinoma	Osteosarcoma metastatic	Neoplasm malignant	Hodgkin's disease lymphocyte depletion type stage unspecified	Hodgkin's disease	Drug interaction	Testis cancer	Fungal infection	Metastatic neoplasm	Benign hydatidiform mole	Choriocarcinoma	Breast cancer	Neoplasm	Mycosis fungoides	Leukaemic infiltration brain	Oesophageal carcinoma	Metastasis	Leukaemia	Bladder cancer	Non-Hodgkin's lymphoma	Arthritis	Juvenile idiopathic arthritis	Lymphoma	Osteosarcoma	Malignant hydatidiform mole	Hodgkin's disease lymphocyte predominance type stage unspecified	Bronchial carcinoma
	CID100004114	Psoriasis	Photosensitivity reaction	Dermatitis atopic	Mycosis fungoides	Albinism	Vitiligo	Myocardial ischaemia
	CID100004120	Peptic ulcer
	CID100004121	Cardiac failure congestive	Oedema	Nephrotic syndrome	Glomerulonephritis acute	Hypertension	Hepatic cirrhosis	Renal failure chronic
	CID100004138	Hypertension	Hypertensive crisis
	CID100004139	Fistula	Methaemoglobinaemia
	CID100004140	Uterine atony	Haemorrhage	Uterine haemorrhage	Uterine hypotonus	Haemoglobin
	CID100004158	Sudden death	Brain injury	Nervous system disorder	Attention deficit/hyperactivity disorder	Somnolence	Hyperkinesia	Mental disorder	Mental disability	Learning disability	Affect lability	Heart disease congenital	Psychotic disorder	Mood swings	Cardiovascular disorder	Narcolepsy	Distractibility	Memory impairment	Agitation	Ventricular arrhythmia	Electroencephalogram abnormal
	CID100004159	Hypoplastic anaemia	Psoriasis	Osteoarthritis	Pneumonia aspiration	Ulcerative keratitis	Pemphigus	Pneumonia	Psoriatic arthropathy	Ophthalmic herpes zoster	Blood disorder	Polymyositis	Anaemia	Dermatitis contact	Gouty arthritis	Asthma	Dermatitis	Colitis ulcerative	Renal failure	Inflammatory bowel disease	Urticaria	Conjunctivitis allergic	Enteritis	Loeffler's syndrome	Non-Hodgkin's lymphoma	Arthritis	Adrenal insufficiency	Adrenocortical insufficiency acute	Synovitis	Iritis	Granuloma annulare	Brain oedema	Optic neuritis	Brain neoplasm	Rheumatoid arthritis	Polyuria	Dermatitis exfoliative	Multiple sclerosis	Polymyalgia rheumatica	Sympathetic ophthalmia	Tuberculosis	Thrombocytopenia	Drug interaction	Secondary adrenocortical insufficiency	Cutaneous lupus erythematosus	Keloid scar	Rheumatic heart disease	Metastases to central nervous system	Neoplasm
	CID100004160	Orchitis	Primary hypogonadism	Androgen deficiency	Neoplasm	Injury	Orchitis noninfective	Secondary hypogonadism	Puberty	Cryptorchism	Hypogonadism male	Breast cancer	Delayed puberty
	CID100004163	Vascular headache
	CID100004168	Cyclic vomiting syndrome	Cardiac failure congestive	Nausea	Procedural vomiting	Post procedural diarrhoea	Diabetic gastroparesis	Impaired gastric emptying	Diabetes mellitus	Gastrointestinal disorder	Neoplasm malignant	Hypertension	Migraine	Muscle relaxant therapy	Asthma	Abnormal behaviour	Hypotonia	Gastrooesophageal reflux disease	Anorexia	Decreased appetite	Motion sickness	Vomiting	Abdominal distension	Azotaemia	Procedural nausea	Oesophageal ulcer	Malaise	Gastric atony	Infection	Dyspepsia
	CID100004170	Cardiac failure congestive	Oedema	Nephrotic syndrome	Essential hypertension	Hypertension	Polyuria	Pregnancy	Diuresis	Discomfort	Fluid retention	Nephropathy	Hepatocellular injury	Liver disorder	Foetor hepaticus	Gravitational oedema
	CID100004171	Palpitations	Cardiogenic shock	Renal failure chronic	Supraventricular tachyarrhythmia	Obstructive airways disorder	Hypotension	Myocardial ischaemia	Diabetes mellitus	Hypertensive crisis	Migraine	Hypertension	Acute coronary syndrome	Renal failure	Supraventricular tachycardia	Acute myocardial infarction	Cardiac disorder	Cardiac failure	Bradycardia	Hyperthyroidism	Ventricular extrasystoles	Arrhythmia	Cardiovascular disorder	Cerebrovascular accident	Angina pectoris	Oedema	Myocardial infarction	Hepatic cirrhosis	Tachycardia	Diabetic nephropathy	Atrial fibrillation	Cardiac failure chronic	Hyperlipidaemia
	CID100004173	Vaginal infection	Pneumonia necrotising	Pericoronitis	Crohn's disease	Lung abscess	Meningitis	Erythema	Vaginal discharge	Genital infection female	Papule	Pneumonia	Osteomyelitis	Giardiasis	Vaginitis bacterial	Parametritis	Abscess	Gastrointestinal disorder	Bacterial sepsis	Bacterial infection	Gingivitis ulcerative	Brain abscess	Decubitus ulcer	Herpes simplex	Liver disorder	Lower respiratory tract infection	Pelvic abscess	Skin ulcer	Sexually transmitted disease	Vulvovaginitis	Genital infection	Postoperative wound infection	Peritonitis	Urogenital trichomoniasis	Abdominal infection	Sepsis	Tubo-ovarian abscess	Rash pustular	Abdominal abscess	Empyema	Rosacea	Postpartum sepsis	Hepatic amoebiasis	Foetor hepaticus	Nervousness	Vulvovaginitis trichomonal	Tension	Endometritis	Endocarditis
	CID100004174	Cushing's syndrome	Oedema	Hyperkinesia	Pituitary tumour	Adrenal neoplasm	Adrenocorticotropic hormone deficiency	Agitation	Hyperaldosteronism
	CID100004178	Ventricular tachycardia	Ventricular arrhythmia	Arrhythmia
	CID100004184	Major depression
	CID100004189	Body tinea	Immunodeficiency	Diabetes mellitus	Oropharyngeal candidiasis	Neoplasm malignant	Oral candidiasis	Candida infection	Vulvovaginal candidiasis	Tinea cruris	Skin candida	Infection	Tinea versicolour	Tinea pedis	Vulvovaginitis	Vulvovaginal mycotic infection
	CID100004192	Epilepsy	Laceration	Somnolence	Memory impairment	Convulsion	Amnesia	Anxiety	Insomnia	Polymenorrhoea	Emotional distress
	CID100004195	Orthostatic hypotension	Diabetes mellitus	Bradycardia	Coagulopathy	Autonomic failure syndrome	Blood pressure systolic increased	Hypotension	Clotting	Liver disorder	Blood pressure increased	Parkinson's disease	Vascular resistance systemic	Parkinsonism	Multiple system atrophy
	CID100004196	Foetal death	Glucose tolerance impaired	Cushing's syndrome	Hyperglycaemia	Type 2 diabetes mellitus
	CID100004197	Cardiac failure acute	Cardiac failure congestive	Ventricular arrhythmia
	CID100004201	Hypertension	Cardiac failure high output	Cardiac output increased	Fluid retention	Encephalopathy	Vascular resistance systemic	Retinal disorder
	CID100004205	Convulsion	Major depression	Ischaemic stroke	Feeling abnormal	Mental disability	Feeling guilty	Suicide attempt	Disturbance in attention	Liver disorder	Acute coronary syndrome	Renal failure	Agitation	Decreased interest	Hypersomnia	Somnolence	Asthenia	Cardiac disorder	Confusional state	Fatigue	Dysthymic disorder	Bradyphrenia	Insomnia	Drug abuse	Suicidal ideation	Renal impairment	Angina pectoris	Myocardial infarction	Mental disorder	Depressed mood	Anxiety	Dysphoria	Nephropathy	Depression	Dizziness
	CID100004211	Neoplasm malignant	Adrenocortical carcinoma	Adrenal gland cancer
	CID100004212	Acute leukaemia	Pain	Prostate cancer	Lymphocytic leukaemia	Acute lymphocytic leukaemia	Multiple sclerosis	Neoplasm malignant	Hormone-refractory prostate cancer	Hepatic cancer	Liver disorder	Metastatic neoplasm	Breast cancer	Hepatocellular carcinoma	Neoplasm	Chronic myeloid leukaemia	Acute myeloid leukaemia	Leukaemia	Blast cell crisis	Non-Hodgkin's lymphoma	Lymphoma	Hepatic function abnormal	Relapsing-remitting multiple sclerosis	Disability
	CID100004235	Social phobia	Major depression
	CID100004236	Poor quality sleep	Asthenia	Somnolence	Cataplexy	Fatigue	Dyskinesia	Sleep apnoea syndrome	Sleep disorder	Narcolepsy	Apnoea	Hypersomnia
	CID100004240	Nasal polyps	Sensitisation	Psoriasis	Sinusitis	Rhinitis seasonal	Bacterial infection	Dermatitis atopic	Seborrhoeic dermatitis	Erythema	Seasonal allergy	Skin disorder	Papule	Asthma	Skin exfoliation	Rhinitis perennial	Hypotonia
	CID100004248	Bronchospasm	Rhinitis seasonal	Rhinitis allergic	Seasonal allergy	Asthma	Rhinitis perennial	Suicidal ideation
	CID100004253	Cough	Dyspnoea	Antitussive therapy	Nausea	Pain	Constipation	Sedation	Injury	Mood swings	Left ventricular failure	Lung neoplasm malignant	Muscle mass	Contusion	Acute left ventricular failure	Euphoric mood	Neoplasm malignant	Acute coronary syndrome	Asthma	Proctocolitis	Analgesic therapy	Pulmonary oedema	Colitis ulcerative	Parkinson's disease	Renal failure	Somnolence	Cardiac disorder	Acute pulmonary oedema	Pulmonary function test decreased	Insomnia	Diarrhoea	Vomiting	Renal impairment	Parkinsonism	Respiratory depression	Fasting	Renal colic	Bedridden	Myocardial infarction	Injection site haemorrhage	Anxiety	Dysphoria	Miosis	Cancer pain	Drug dependence	Procedural pain	Affect lability
	CID100004259	Acne	Bronchitis	Overgrowth bacterial	Pneumonia	Acute sinusitis	Abscess	Hypokalaemia	Bacterial infection	Conjunctivitis infective	Liver disorder	Respiratory tract infection	Renal failure	Diabetic foot infection	Bronchitis chronic	Abdominal infection	Pelvic inflammatory disease	Conjunctivitis bacterial	Renal impairment	Sinusitis bacterial	Endometritis	Sinusitis	Pathogen resistance	Hepatic cirrhosis	Salpingitis	Hepatic function abnormal	Infection
	CID100004264	Psoriasis	Ichthyosis acquired	Skin disorder	Ichthyosis	Skin infection	Furuncle	Epidermolysis bullosa	Dermatitis atopic	Pyoderma	Tearfulness	Ecthyma	Eczema	Folliculitis	Crying	Wound	Laceration	Dermatitis infected	Eczema infected	Pathogen resistance	Impetigo	Infection	Arthropod bite	Herpes virus infection	Ulcer
	CID100004271	Neoplasm malignant	Cytomegalovirus viraemia	Transplant rejection	Oral toxicity
	CID100004272	Transplant rejection	Kidney transplant rejection	Lupus nephritis
	CID100004274	Myocardial ischaemia	Cardiac disorder	Coronary artery disease
	CID100004409	Rheumatoid arthritis	Osteoarthritis	Arthritis
	CID100004411	Diabetes mellitus	Cardiac failure	Myocardial infarction	Pain	Hypertension	Hyperthyroidism	Anxiety	Tachycardia	Diabetic nephropathy	Headache	Arrhythmia	Migraine	Muscular weakness	Hypotension	Acute coronary syndrome	Migraine with aura	Tremor	Hyperlipidaemia	Angina pectoris
	CID100004419	Pain
	CID100004421	Urinary tract infection	Infection
	CID100004422	Pulmonary function test decreased	Alcohol abuse	Drug withdrawal syndrome	Alcoholism	Respiratory depression
	CID100004425	Septic shock	Pulmonary function test decreased	Hypotension	Dependence	Blood pressure increased	Drug withdrawal syndrome	Respiratory depression
	CID100004428	Drug dependence	Alcohol abuse	Alcoholism
	CID100004432	Osteoporosis	Renal failure chronic	Aplastic anaemia	Anaemia	Renal failure acute	Breast cancer	Renal failure	Renal impairment
	CID100004436	Common cold	Conjunctivitis allergic	Rhinitis seasonal	Hypersensitivity	Seasonal allergy	Nasopharyngitis	Rhinitis	Pallor	Eye irritation
	CID100004440	Migraine	Cluster headache	Aura
	CID100004443	Blood glucose decreased	Diabetes mellitus	Hyperglycaemia	Type 2 diabetes mellitus	Weight decreased
	CID100004449	Feeling guilty	Suicide attempt	Asthenia	Fatigue	Major depression	Mental disability	Depressed mood	Dysphoria	Bradyphrenia	Disturbance in attention	Decreased interest	Insomnia	Drug abuse	Depression	Suicidal ideation	Agitation	Hypersomnia
	CID100004450	Pain
	CID100004451	Immunodeficiency
	CID100004454	Coma hepatic	Conjunctivitis infective	Hepatic encephalopathy	Thermal burn	Infection	Iridocyclitis	Injury corneal
	CID100004456	Abdominal distension	Ileus paralytic	Dysphagia	Urinary retention	Myasthenia gravis
	CID100004463	Autoimmune disorder	Hepatotoxicity	Acquired immunodeficiency syndrome	Infection	Dermatitis	Rash
	CID100004473	Hypertension	Arteriosclerosis	Angina pectoris
	CID100004485	Coronary artery disease	Pain	Vasospasm	Hypotension	Vasodilation procedure	Vascular resistance systemic	Diabetes mellitus	Gastrointestinal disorder	Transient ischaemic attack	Hypertension	Hypovolaemia	Liver disorder	Acute coronary syndrome	Electrocardiogram ST segment elevation	Renal failure	Short-bowel syndrome	Essential hypertension	Cardiac failure	Fatigue	Menorrhagia	Arteriospasm coronary	Cerebrovascular accident	Prinzmetal angina	Renal impairment	Angina pectoris	Tension	Myocardial infarction	Hepatic cirrhosis	Tachycardia	Diabetic nephropathy	Angina unstable	Hyperlipidaemia	Malignant hypertension
	CID100004493	Prostate cancer metastatic
	CID100004497	Berry aneurysm	Subarachnoid haemorrhage	Cerebral vasoconstriction	Intracranial aneurysm
	CID100004499	Hypertension
	CID100004506	Tension	Epilepsy	Bedridden	Mental disorder	Infantile spasms	Anxiety	Myoclonic epilepsy	Insomnia	Sleep disorder	Irritability	Overwork
	CID100004509	Arthralgia	Cystitis noninfective	Urticaria	Abscess	Body temperature increased	Drug hypersensitivity	Bacteriuria	Pyelonephritis	Cystitis	Pancreatitis	Urinary tract infection	Asthma	Infection	Dermatitis	Musculoskeletal discomfort	Sialoadenitis	Angioedema	Pruritus	Bladder pain	Rash
	CID100004510	Coronary artery disease	Cardiac failure congestive	Pain	Left ventricular failure	Hypotension	Discomfort	Vascular resistance systemic	Vasodilation procedure	Cardiac index	Hypertension	Drug interaction	Acute coronary syndrome	Pulmonary oedema	Acute myocardial infarction	Acute pulmonary oedema	Ventricular extrasystoles	Arteriospasm coronary	Cerebrovascular accident	Prinzmetal angina	Angina pectoris	Tension	Myocardial infarction	Anal fissure	Tachycardia	Nephropathy	Haemorrhoids	Procedural hypotension
	CID100004513	Gastrooesophageal reflux disease	Hypergastrinaemia	Duodenal ulcer	Hypersensitivity	Oesophagitis	Oesophagitis ulcerative	Gastric ulcer	Renal failure	Dyspepsia	Renal impairment	Ulcer
	CID100004536	Amenorrhoea	Nulliparous	Hormone level abnormal	Uterine cancer	Endometriosis	Uterine haemorrhage	Unintended pregnancy
	CID100004539	Shigella infection	Proctitis	Dysentery	Pyelocystitis	Overgrowth bacterial	Cystitis noninfective	Epididymitis	Staphylococcal infection	Urethritis gonococcal	Pyelonephritis	Gonorrhoea	Cervicitis	Sexually transmitted disease	Bladder pain	Cystitis	Pharyngitis	Gastroenteritis	Gastrointestinal infection	Nephrolithiasis	Pathogen resistance	Gastroenteritis bacterial	Neurogenic bladder	Prostatitis	Urinary tract infection	Infection
	CID100004542	Sexual abuse	Assisted fertilisation	Pregnancy	Device expulsion	Nulliparous	Breast feeding	Menorrhagia	Male contraception	Obesity	Sexually transmitted disease	Unintended pregnancy
	CID100004543	Nicotine dependence	Major depression	Endogenous depression	Depressive symptom
	CID100004547	Diabetes mellitus	Type 1 diabetes mellitus	Hyperglycaemia	Coronary artery disease	Type 2 diabetes mellitus	Nephropathy	Blood glucose decreased	Diabetic complication	Obesity	Neuropathy peripheral	Weight decreased	Retinal disorder
	CID100004568	Gastrointestinal candidiasis	Candida infection	Infection
	CID100004583	Urethritis	Influenza	Acne	Cellulitis	Convulsion	Bacterial prostatitis	Dermatitis bullous	Ulcerative keratitis	Bronchitis	Pneumonia	Overgrowth bacterial	Pneumonia anthrax	Acute sinusitis	Wound infection	Cystitis noninfective	Tendonitis	Diabetes mellitus	Abscess	Furuncle	Bacterial infection	Conjunctivitis infective	Blister	Hypersensitivity	Keratitis bacterial	Legionella infection	Gonorrhoea	Cervicitis	Pyoderma	Otitis media acute	Renal failure	Plague sepsis	Bladder pain	Bronchitis chronic	Pelvic inflammatory disease	Cystitis	Hepatic failure	Conjunctivitis bacterial	Otitis media chronic	Renal impairment	Otitis externa	Sinusitis bacterial	Dermatitis infected	Plague	Mental disorder	Pathogen resistance	Hepatic cirrhosis	Bacteraemia	Impetigo
	CID100004585	Tension	Mania	Dementia	Bipolar disorder	Mental disorder	Weight increased	Major depression	Dyskinesia	Psychotic disorder	Bipolar I disorder	Movement disorder	Drug abuse	Extrapyramidal disorder	Depression	Schizoaffective disorder	Schizophrenia	Agitation	Hyperlipidaemia
	CID100004594	Nausea	Regurgitation	Gastric ulcer	Haemorrhage	Discomfort	Erosive oesophagitis	Flatulence	Helicobacter infection	Gastritis	Liver disorder	Systemic mastocytosis	Gastrooesophageal reflux disease	Abdominal pain upper	Eructation	Early satiety	Gastric haemorrhage	Adenoma benign	Vomiting	Foetor hepaticus	Abdominal distension	Duodenal ulcer	Peptic ulcer	Hepatocellular injury	Infection	Dyspepsia	Gastrinoma	Ulcer
	CID100004595	Neoplasm malignant	Vomiting	Procedural nausea	Nausea
	CID100004599	Diabetes mellitus	Drug interaction	Type 2 diabetes mellitus	Weight decreased	Obesity
	CID100004601	Discomfort
	CID100004603	Hyperhidrosis	Cough	Influenza	Chills	Pain	Oropharyngeal pain	Feeling abnormal	Discomfort	Rhinitis	Body temperature increased	Myalgia	Asthma	Respiratory tract infection	Oropharyngeal discomfort	Musculoskeletal discomfort	Ill-defined disorder	Asthenia	Cardiac disorder	Fatigue	Headache	Nasal congestion	Influenza like illness	Malaise	Infection
	CID100004607	Staphylococcal infection	Renal failure	Renal impairment	Infection
	CID100004609	Lung neoplasm malignant	Shock	Neoplasm malignant	Syncope	Colon cancer	Leukopenia	Loss of consciousness	Breast cancer	Agranulocytosis	Dehydration	Asthenia	Fatigue	Neoplasm	Germ cell cancer	Diarrhoea	Colon cancer stage III	Non-Hodgkin's lymphoma	Colorectal cancer metastatic	Lymphoma	Colorectal cancer	Hypercalcaemia	Dizziness
	CID100004614	Rheumatoid arthritis	Osteoarthritis	Arthritis	Juvenile idiopathic arthritis
	CID100004616	Tension	Confusional state	Alcohol withdrawal syndrome	Anxiety	Anxiety disorder	Feeling abnormal	Alcohol intoxication	Tremor	Agitation	Irritability	Alcohol poisoning
	CID100004623	Body tinea	Pityriasis	Tinea cruris	Infection	Tinea pedis	Tinea infection
	CID100004631	Sinus tachycardia	Atrial tachycardia	Hyperthyroidism	Hypertension	Toxicity to various agents	Ventricular extrasystoles	Arrhythmia	Angina pectoris
	CID100004634	Skin sensitisation	Incontinence	Pollakiuria	Extravasation	Constipation	Urinary incontinence	Hypertonic bladder	Urge incontinence	Neurogenic bladder	Spina bifida	Agitation	Dysuria
	CID100004635	Orthostatic hypotension	Hyperhidrosis	Neoplasm malignant	Pain	Sphincter of Oddi dysfunction	Constipation	Drug interaction	Pulmonary function test decreased	Ocular hyperaemia	Miosis	Cancer pain	Analgesic therapy	Flushing	Procedural pain	Pruritus	Vasodilation procedure	Respiratory depression
	CID100004638	Blood disorder	Hypoplastic anaemia	Congenital aplastic anaemia	Aplastic anaemia	Anaemia	Myeloid metaplasia	Vitamin B6 deficiency	Myelofibrosis
	CID100004639	Dyspnoea	Pain	Anxiety	Back pain	Left ventricular dysfunction	Pulmonary oedema	Procedural pain	Therapy naive
	CID100004649	Tuberculosis
	CID100004666	Ovarian cancer	Acute leukaemia	Burkitt's lymphoma	Dyspnoea	Disease progression	Breast cancer stage IV	Acquired immunodeficiency syndrome	Lung neoplasm malignant	Hypotension	Shock	Autoimmune disorder	Neoplasm malignant	Hypersensitivity	Syncope	Electrocardiogram normal	Liver disorder	Loss of consciousness	Metastatic neoplasm	Breast cancer	Kaposi's sarcoma AIDS related	Adenocarcinoma pancreas	Urticaria	Kaposi's sarcoma	Neoplasm	Acute myeloid leukaemia	Ovarian epithelial cancer	Ovarian epithelial cancer stage IV	B-cell type acute leukaemia	Nephropathy	Hepatic function abnormal	Non-small cell lung cancer	Fall	Angioedema	Dizziness
	CID100004673	Hydraemia	Plasmacytoma	Cardiac failure	Plasma cell myeloma	Neoplasm malignant	Neoplasm	Hypercalcaemia of malignancy	Hypersensitivity	Metastatic pain	Hypovolaemia	Urine output	Osteolysis	Osteitis deformans	Hypercalcaemia	Fluid overload	Breast cancer	Amyloidosis	Hyperparathyroidism	Bone cancer metastatic
	CID100004675	Muscle twitching	Mean arterial pressure	Muscle relaxation	Renal failure	Hypotonia	Vascular resistance systemic
	CID100004678	Abdominal distension	Ileus paralytic	Flatulence
	CID100004679	Odynophagia	Gastrooesophageal reflux disease	Gastrointestinal disorder	Erosive oesophagitis	Duodenal ulcer	Regurgitation	Peptic ulcer	Gastritis	Haemoglobin	Infection	Gastric ulcer	Haemorrhage	Dyspepsia	Gastrinoma	Ulcer
	CID100004680	Coronary artery occlusion	Muscle spasms	Acute myocardial infarction	Abdominal pain	Peripheral vascular disorder	Vasospasm	Pulmonary embolism	Angina pectoris
	CID100004689	Infection	Coma hepatic	Amoebic colitis	Amoebiasis
	CID100004691	Palpitations	Hyperhidrosis	Depressive symptom	Flashback	Agoraphobia	Dyspnoea	Chills	Nausea	Weight increased	Obsessive rumination	Major depression	Social fear	Obsessive thoughts	Haemorrhagic disorder	Mood swings	Abdominal discomfort	Sexual dysfunction	Tremor	Phobia	Discomfort	Mental disability	Menopausal symptoms	Feeling guilty	Panic reaction	Post-traumatic stress disorder	Suicide attempt	Panic disorder	Flatulence	Hypertension	Hot flush	Partner stress	Chest pain	Disturbance in attention	Derealisation	Myalgia	Liver disorder	Sleep disorder	Musculoskeletal discomfort	Performance fear	Fear of death	Irritability	Agitation	Decreased interest	Depersonalisation	Hypersomnia	Asthenia	Choking sensation	Fatigue
	CID100004695	Chylothorax	Lymphoedema	Ascites	Metastatic neoplasm	Ascites chylous	Chyluria
	CID100004724	Hypertension
	CID100004725	Immunodeficiency	Rash	Genital herpes	Herpes zoster	Dermatitis	Ophthalmic herpes zoster	Oral herpes
	CID100004727	Ankylosing spondylitis	Rheumatoid arthritis	Neurological symptom	Blood copper decreased	Liver injury	Renal tubular disorder	Liver disorder	Dermatitis	Rash	Copper deficiency	Inflammation	Foetor hepaticus	Renal impairment	Environmental exposure	Metal poisoning	Arthritis	Cystinuria	Hepatic cirrhosis	Kayser-Fleischer ring	Hepatic function abnormal	Hepato-lenticular degeneration	Hepatocellular injury
	CID100004730	Erysipelas	Chorea	Meningitis	Endocarditis bacterial	Pneumonia	Necrotising ulcerative gingivostomatitis	Staphylococcal infection	Cardiac valve disease	Gingivitis	Heart disease congenital	Streptococcal infection	Pneumococcal infection	Rheumatic fever	Pharyngitis	Scarlet fever	Empyema	Endocarditis	Arthritis	Bacteraemia	Rheumatic disorder	Infection	Gingivitis ulcerative	Pericarditis
	CID100004734	Neoplasm	Duodenal ulcer	Peptic ulcer	Gastritis atrophic	Achlorhydria	Anastomotic ulcer	Gastric cancer	Pernicious anaemia
	CID100004735	Autoimmune disorder	Immunodeficiency	Kaposi's sarcoma	Pneumocystis jirovecii pneumonia	Hypersensitivity	African trypanosomiasis	Acquired immunodeficiency syndrome	Pneumonia	Renal failure	Leishmaniasis	Renal impairment
	CID100004736	Pain
	CID100004737	Cholera	Meningitis	Insomnia	Status epilepticus	Tetanus	Eclampsia
	CID100004739	Hairy cell leukaemia
	CID100004740	Diabetes mellitus	Angiopathy	Gangrene	Intermittent claudication	Obstruction	Peripheral vascular disorder	Cardiovascular disorder	Skin ulcer	Arterial occlusive disease	Ulcer
	CID100004745	Parkinson's disease	Dyskinesia	Parkinsonism
	CID100004746	Coronary artery disease	Diabetes mellitus	Angina pectoris
	CID100004747	Tension	Anxiety	Psychotic disorder	Aggression	Schizophrenia	Agitation
	CID100004748	Vomiting	Schizophrenia	Electroencephalogram abnormal	Nausea
	CID100004756	Pain	Discomfort	Urinary tract infection	Injury	Infection
	CID100004763	Convulsion	Nausea	Chorea	Meningitis	Haemorrhage	Febrile convulsion	Haemoglobin	Status epilepticus	Partial seizures	Agitation	Cholera	Essential hypertension	Cardiac failure	Hyperthyroidism	Insomnia	Motion sickness	Vomiting	Tension	Epilepsy	Eclampsia	Anxiety	Pylorospasm	Cerebral haemorrhage	Tetanus	Labyrinthitis
	CID100004771	Diabetes mellitus	Glucose tolerance impaired	Sleep apnoea syndrome	Weight decreased	Obesity	Insulin resistant diabetes
	CID100004775	Disorders of urea cycle metabolism	Amino acid metabolism disorder	Hyperammonaemic encephalopathy
	CID100004782	Mydriasis	Cycloplegia	Uveitis	Hypertension	Hypersensitivity	Open angle glaucoma	Cardiovascular disorder	Iris adhesions	Supraventricular tachycardia	Accommodation disorder	Shock
	CID100004786	Common cold	Cough	Nasal congestion	Sneezing	Sinusitis	Rhinitis seasonal	Pain	Hypersensitivity	Discomfort	Headache	Seasonal allergy	Nasopharyngitis	Rhinitis	Rhinorrhoea	Body temperature increased
	CID100004810	Hypertension
	CID100004811	Anticholinergic syndrome
	CID100004812	Vitamin K deficiency	Cystic fibrosis	Gastrointestinal disorder	Enteritis	Coagulopathy	Haemorrhage	Hypoprothrombinaemia	Coeliac disease	Haemoglobin	Haemorrhagic disease of newborn	Jaundice cholestatic	Hypovitaminosis	Coagulation factor decreased	Proctocolitis	Biliary fistula	Colitis ulcerative	Factor II deficiency	Malabsorption
	CID100004819	Tension	Neoplasm malignant	Glaucoma	Angle closure glaucoma	Open angle glaucoma	Miosis	Sjogren's syndrome	Cardiovascular disorder	Dry mouth	Ocular hypertension	Myopia
	CID100004828	Sinus tachycardia	Atrial tachycardia	Hypertension	Supraventricular extrasystoles	Extrasystoles	Tachycardia	Tachycardia paroxysmal	Arrhythmia	Ventricular extrasystoles	Atrial fibrillation	Atrial flutter	Somatoform disorder cardiovascular	Cardiac fibrillation	Supraventricular tachycardia	Hyperkinetic heart syndrome	Angina pectoris
	CID100004829	Diabetes mellitus	Type 1 diabetes mellitus	Cardiac failure congestive	Cardiac failure	Cardiac disorder	Diabetic ketoacidosis	Type 2 diabetes mellitus	Carcinogenicity	Anovulatory cycle	Hepatocellular injury	Liver disorder	Macroangiopathy	Insulin resistance	Foetor hepaticus	Weight decreased
	CID100004834	Urethritis	Endometritis	Cystic fibrosis	Abdominal infection	Bacterial infection	Urethritis gonococcal	Pelvic inflammatory disease	Sepsis	Genital infection female	Urethritis noninfective	Bacteraemia	Lower respiratory tract infection	Urinary tract infection	Infection	Parametritis
	CID100004845	Asthma	Bronchospasm
	CID100004865	Squamous cell carcinoma	Anorectal human papilloma virus infection	Necrosis	Anogenital warts	Skin papilloma	Bowenoid papulosis
	CID100004868	Urinary tract infection	Bacteraemia	Infection
	CID100004870	Cardiac failure congestive	Oedema	Nephrotic syndrome	Glomerulonephritis acute	Hypertension	Hepatic cirrhosis	Renal failure chronic
	CID100004885	Parkinson's disease	Restless legs syndrome	Parkinsonism
	CID100004889	Coronary artery disease	Alcoholism	Blood cholesterol normal	Disease progression	Type III hyperlipidaemia	Alcohol abuse	Premature menopause	High density lipoprotein decreased	Diabetes mellitus	Low density lipoprotein increased	Transient ischaemic attack	Hypertension	Peripheral vascular disorder	Hypothyroidism	Liver disorder	Acute coronary syndrome	Type II hyperlipidaemia	Arteriosclerosis coronary artery	Arteriosclerosis	Cardiovascular disorder	Cerebrovascular accident	Foetor hepaticus	Hypercholesterolaemia	Angina pectoris	Nephrotic syndrome	Carotid artery disease	Myocardial infarction	Blood cholesterol increased	Dyslipidaemia	Type IIa hyperlipidaemia	Hepatocellular injury	Angina unstable	Hyperlipidaemia
	CID100004891	Infestation	Liver disorder	Infection
	CID100004893	Diabetes mellitus	Cardiac failure congestive	Benign prostatic hyperplasia	Cardiac failure	Myocardial infarction	Hypertension	Diabetic nephropathy	Raynaud's phenomenon	Hypotension	Acute coronary syndrome	Urinary tract obstruction	Renal impairment	Renal failure	Cerebrovascular disorder	Hyperlipidaemia	Angina pectoris
	CID100004894	Hypoplastic anaemia	Psoriasis	Osteoarthritis	Pneumonia aspiration	Ulcerative keratitis	Pemphigus	Alveolitis allergic	Psoriatic arthropathy	Ophthalmic herpes zoster	Blood disorder	Diabetes mellitus	Polymyositis	Polychondritis	Anaemia	Dermatitis contact	Gouty arthritis	Asthma	Colitis ulcerative	Conjunctivitis allergic	Cyclitis	Enteritis	Vasculitis	Eye disorder	Loeffler's syndrome	Bronchial hyperreactivity	Non-Hodgkin's lymphoma	Arthritis	Synovitis	Iritis	Optic neuritis	Dyspnoea	Rheumatoid arthritis	Polyuria	Dermatitis exfoliative	Multiple sclerosis	Polymyalgia rheumatica	Injury corneal	Sympathetic ophthalmia	Tuberculosis	Thrombocytopenia	Organising pneumonia	Conjunctivitis infective	Hypoxia	Secondary adrenocortical insufficiency	Rheumatic heart disease	Congenital adrenal hyperplasia	Chronic obstructive pulmonary disease	Eosinophilic pneumonia
	CID100004895	Pneumonia aspiration	Pemphigus	Alveolitis allergic	Psoriatic arthropathy	Ophthalmic herpes zoster	Blood disorder	Polymyositis	Polychondritis	Dermatitis contact	Gouty arthritis	Asthma	Colitis ulcerative	Conjunctivitis allergic	Cyclitis	Vasculitis	Bronchial hyperreactivity	Non-Hodgkin's lymphoma	Arthritis	Iritis	Brain oedema	Rheumatoid arthritis	Polyuria	Ophthalmic herpes simplex	Dermatitis exfoliative	Multiple sclerosis	Polymyalgia rheumatica	Injury corneal	Sympathetic ophthalmia	Thrombocytopenia	Organising pneumonia	Conjunctivitis infective	Hypoxia	Secondary adrenocortical insufficiency	Congenital adrenal hyperplasia	Metastases to central nervous system	Chronic obstructive pulmonary disease	Eosinophilic pneumonia	Thermal burn	Mycobacterial infection	Aplasia pure red cell	Inflammation	Purpura	Varicella	Meningitis tuberculous	Sjogren's syndrome	Obliterative bronchiolitis	Acute leukaemia	Idiopathic thrombocytopenic purpura
	CID100004896	Ankylosing spondylitis	Obliterative bronchiolitis	Acute leukaemia	Dyspnoea	Idiopathic thrombocytopenic purpura	Rheumatoid arthritis	Drug hypersensitivity	Polyuria	Dermatitis bullous	Dermatitis exfoliative	Pemphigus	Tenosynovitis	Thyroiditis	Skin disorder	Alveolitis allergic	Bursitis	Multiple sclerosis	Protein urine present	Psoriatic arthropathy	Bronchopulmonary aspergillosis allergic	Polymyalgia rheumatica	Serum sickness	Sympathetic ophthalmia	Blood disorder	Tuberculosis	Gastrointestinal disorder	Thrombocytopenia	Diabetes mellitus	Organising pneumonia	Gout	Neoplasm malignant	Uveitis	Polymyositis	Dermatitis atopic	Conjunctivitis infective	Hypoxia	Polychondritis	Systemic lupus erythematosus	Dermatitis contact	Gouty arthritis	Asthma	Dermatomyositis	Proctocolitis	Endocrine disorder	Colitis ulcerative	Sarcoidosis	Secondary adrenocortical insufficiency	Idiopathic pulmonary fibrosis
	CID100004900	Hypoplastic anaemia	Psoriasis	Neonatal respiratory distress syndrome	Osteoarthritis	Convulsion	Polyarteritis nodosa	Pneumonia aspiration	Ulcerative keratitis	Pemphigus	Pneumonia	Psoriatic arthropathy	Ophthalmic herpes zoster	Blood disorder	Diabetes mellitus	Hypokalaemia	Polymyositis	Anaemia	Dermatitis contact	Gouty arthritis	Asthma	Dermatitis	Colitis ulcerative	Inflammatory bowel disease	Conjunctivitis allergic	Arteritis	Enteritis	Loeffler's syndrome	Non-Hodgkin's lymphoma	Arthritis	Hepatocellular injury	Alkalosis hypokalaemic	Synovitis	Ulcer	Iritis	Optic neuritis	Rheumatoid arthritis	Polyuria	Dermatitis exfoliative	Hypotension	Multiple sclerosis	Sympathetic ophthalmia	Thrombocytopenia	Secondary adrenocortical insufficiency	Rheumatic heart disease	Congenital adrenal hyperplasia	Aplasia pure red cell	Pulmonary eosinophilia	Epicondylitis
	CID100004906	Ischaemia	Convulsion	Foetal acidosis	Cardiac arrest	Methaemoglobinaemia	Cardiovascular insufficiency	Agitation
	CID100004908	Vivax malaria	Plasmodium vivax infection
	CID100004909	Simple partial seizures	Epilepsy	Bone disorder	Myoclonus	Grand mal convulsion
	CID100004911	Oedema	Gout	Hypertension	Blood uric acid increased	Hyperuricaemia	Gouty arthritis
	CID100004913	Ventricular tachycardia	Blood disorder	Arrhythmia	Leukopenia	Agranulocytosis	Ventricular arrhythmia
	CID100004915	Plasmacytoma	Non-Hodgkin's lymphoma	Malignant melanoma	Brain neoplasm	Glioma	Plasma cell myeloma	Lymphoma	Neoplasm	Hodgkin's disease lymphocyte depletion type stage unspecified	Hodgkin's disease	Lung neoplasm malignant	Hodgkin's disease lymphocyte predominance type stage unspecified
	CID100004917	Mania	Meniere's disease	Agitated depression	Nausea	Migraine	Generalised anxiety disorder	Anxiety	Psychotic disorder	Mitral valve incompetence	Tardive dyskinesia	Vomiting	Schizophrenia	Vertigo	Electroencephalogram abnormal	Labyrinthitis
	CID100004920	Vision blurred	Uterine cancer	Mood swings	Oropharyngeal pain	Feeling abnormal	Bronchitis	Uterine leiomyoma	Haemoglobin	Acute coronary syndrome	Sleep disorder	Breast cancer	Musculoskeletal discomfort	Abdominal pain upper	Cleft palate	Eye disorder	Headache	Back pain	Vomiting	Nasal congestion	Arthritis	Blindness	Swelling	Hepatocellular injury	Dyspepsia	Amenorrhoea	Vaginal infection	Menstruation irregular	Gastrointestinal pain	Haemorrhage	Menopausal symptoms	Diplopia	Muscle spasms	Oropharyngeal discomfort	Irritability	Pulmonary embolism	Asthenia	Coagulopathy	Confusional state	Menopause	Hormone level abnormal	Breast tenderness	Dry mouth	Cerebrovascular accident	Foetor hepaticus	Vulvovaginal dryness	Myocardial infarction	Urinary tract infection	Disability
	CID100004923	Renal failure	Drug interaction	Plasmodium falciparum infection	Renal impairment
	CID100004927	Rhinitis seasonal	Nausea	Pain	Procedural vomiting	Anaphylactic shock	Poor quality sleep	Arthropod sting	Measles	Urticaria physical	Hypersensitivity	Mechanical urticaria	Dermatitis contact	Vasomotor rhinitis	Urticaria	Conjunctivitis allergic	Arthropod bite	Motion sickness	Vomiting	Varicella	Anxiety	Rhinitis allergic	Seasonal allergy	Procedural pain	Angioedema	Pruritus
	CID100004932	Sudden death	Ventricular tachycardia	Cardiac index	Cardiac disorder	Myocardial infarction	Supraventricular extrasystoles	Ventricular arrhythmia	Arrhythmia	Atrial fibrillation	Hepatic failure	Atrial flutter	Wolff-Parkinson-White syndrome	Menorrhagia	Cardiac flutter	Acute coronary syndrome	Renal impairment	Renal failure	Agitation	Supraventricular tachycardia	Vascular resistance systemic
	CID100004934	Hyperhidrosis	Renal colic	Cholecystitis	Peptic ulcer	Gastritis	Diverticulitis	Enterocolitis	Irritable bowel syndrome	Pancreatitis	Diarrhoea	Proctocolitis	Colitis ulcerative	Functional gastrointestinal disorder
	CID100004946	Palpitations	Sinus rhythm	Haemangioma	Pain	Atrial flutter	Hypotension	Tremor	Arrhythmia supraventricular	Familial tremor	Ventricular arrhythmia	Shock	Migraine without aura	Diabetes mellitus	Migraine	Hypertension	Toxicity to various agents	Atrial tachycardia	Syncope	Tachyarrhythmia	Acute coronary syndrome	Loss of consciousness	Supraventricular tachycardia	Hyperlipidaemia	Arteriosclerosis coronary artery	Ventricular tachycardia	Cardiac failure	Neoplasm	Hyperthyroidism	Ventricular extrasystoles	Arrhythmia	Headache	Myocardial depression	Angina pectoris	Myocardial infarction	Conduction disorder	Diabetic nephropathy	Atrial fibrillation	Hypertrophic cardiomyopathy	Wolff-Parkinson-White syndrome	Haemangioma of skin	Essential tremor	Dizziness	Ulcer
	CID100004976	Depression
	CID100004989	Hookworm infection	Infestation
	CID100004991	Myasthenia gravis	Ileus paralytic	Urinary retention	Breast feeding
	CID100004992	Urticaria	Bite	Arthropod sting
	CID100004993	Toxoplasmosis	Malaria
	CID100004999	Chronic insomnia	Insomnia
	CID100005002	Mania	Hyperglycaemia	Bipolar disorder	Bipolar II disorder	Tremor	Generalised anxiety disorder	Mental disorder	Cogwheel rigidity	Dementia	Major depression	Psychotic disorder	Akathisia	Bipolar I disorder	White blood cell count decreased	Extrapyramidal disorder	Liver disorder	Depression	Schizoaffective disorder	Nuchal rigidity	Neutropenia	Schizophrenia
	CID100005005	Cardiac failure congestive	Essential hypertension	Cardiac failure	Hypertension	Hypotension	Renovascular hypertension	Angioedema
	CID100005029	Gastrooesophageal reflux disease	Duodenal ulcer	Regurgitation	Peptic ulcer	Gastritis	Infection	Gastric ulcer	Dyspepsia	Gastrinoma	Ulcer
	CID100005032	Nasal congestion	Bronchospasm	Rhinitis seasonal	Cardiac disorder	Hypertension	Sinus congestion	Hypersensitivity	Headache	Rhinorrhoea	Swelling	Seasonal allergy	Hypotension	Atrioventricular block complete	Nasopharyngitis	Asthma	Narcolepsy	Adams-Stokes syndrome	Myasthenia gravis	Rhinitis	Sinus headache	Shock
	CID100005035	Menarche	Osteoporosis postmenopausal	Osteoporosis	Menopause	Breast cancer	Hip fracture	Menopausal symptoms
	CID100005038	Renal artery stenosis	Proteinuria	Cardiac failure congestive	Essential hypertension	Cardiac failure	Myocardial infarction	Angiopathy	Hypertension	Cerebrovascular accident	Acute myocardial infarction	Nephropathy	Microalbuminuria	Left ventricular dysfunction	Hypotension	Acute coronary syndrome	Renal failure	Renovascular hypertension	Protein urine present	Angioedema	Renal impairment
	CID100005039	Abdominal discomfort	Gastric ulcer	Gastric pH decreased	Haemorrhage	Discomfort	Gastrointestinal disorder	Erosive oesophagitis	Helicobacter infection	Upper gastrointestinal haemorrhage	Hyperchlorhydria	Haemoglobin	Systemic mastocytosis	Gastrooesophageal reflux disease	Oesophagitis	Mendelson's syndrome	Gastrointestinal haemorrhage	Ulcer haemorrhage	Duodenal ulcer	Peptic ulcer	Infection	Obesity	Dyspepsia	Gastrinoma	Scleroderma	Ulcer
	CID100005040	Skin cancer	Liver disorder	Renal failure	Ovarian cyst	Renal impairment	Kidney transplant rejection	Hypercholesterolaemia
	CID100005051	Rash pustular	Papule	Erythema	Rosacea
	CID100005052	Hypertension	Agitation	Schizophrenia	Essential hypertension	Psychotic disorder
	CID100005064	Influenza	Viral infection	Disease progression	Hepatitis	Respiratory syncytial virus infection	Weight decreased	Cor pulmonale	Heart disease congenital	Lower respiratory tract infection	Liver disorder	Respiratory tract infection	Dysgeusia	Fibrosis	Alanine aminotransferase increased	Chronic obstructive pulmonary disease	Hepatic failure	Blood bilirubin increased	Inflammation	Foetor hepaticus	Hepatitis C	Environmental exposure	Bronchial hyperreactivity	Chronic hepatitis	Chronic hepatitis C	Hepatic cirrhosis	Hepatocellular injury	Infection
	CID100005070	Motor neurone disease	Neurodegenerative disorder	Lower motor neurone lesion	Amyotrophic lateral sclerosis
	CID100005071	Influenza	Body temperature increased	Infection	Influenza like illness
	CID100005073	Dementia	Hallucination	Suspiciousness	Tachyphrenia	Mental disability	Diabetes mellitus	Bipolar I disorder	Dementia with Lewy bodies	Liver disorder	Abnormal behaviour	Breast cancer	Parkinson's disease	Renal failure	Irritability	Agitation	Social avoidant behaviour	Psychotic disorder	Carcinogenicity	Schizoaffective disorder	Schizophrenia	Renal impairment	Parkinsonism	Poverty of speech	Autism	Mania	Bipolar disorder	Pituitary tumour	Mental retardation	Mental disorder	Pressure of speech	Anxiety	Delusion	Aggression	Dementia Alzheimer's type	Nephropathy	Hostility	Distractibility
	CID100005076	Acquired immunodeficiency syndrome	Autoimmune disorder	Diabetes mellitus	Factor VIII deficiency
	CID100005077	Dementia	Nausea	Decreased appetite	Dementia Alzheimer's type	Vomiting	Diarrhoea	Parkinson's disease	Parkinsonism
	CID100005078	Migraine	Cluster headache	Aura
	CID100005090	Osteoarthritis	Arthritis	Juvenile idiopathic arthritis	Rheumatoid arthritis	Pain	Cluster headache	Migraine	Dysmenorrhoea	Aura
	CID100005095	Hyperkinesia	Bradycardia	Hypokinesia	Hypertension	Tachycardia	Vascular resistance systemic	Immobile	Muscle rigidity	Bradykinesia	Agitation	Hypotension	Vomiting	Parkinson's disease	Restless legs syndrome	Stereotypy	Parkinsonism
	CID100005106	Urethritis	Upper respiratory tract infection	Tracheobronchitis	Renal impairment	Sinusitis	Tooth infection	Tonsillitis	Pharyngitis	Acute pharyngitis	Impetigo	Hepatic function abnormal	Lower respiratory tract infection	Bronchitis	Infection	Pneumonia	Renal failure	Acute tonsillitis	Bronchitis chronic
	CID100005152	Bronchial hyperreactivity	Asthma exercise induced	Dyspnoea	Bronchospasm	Chronic obstructive pulmonary disease	Emphysema	Obstructive airways disorder	Reversible airways obstruction	Asthma	Airway obstruction NOS	Bronchitis chronic
	CID100005155	Immunodeficiency	Lactic acidosis	Pancreatitis	Infection
	CID100005161	Rheumatoid arthritis	Rheumatic disorder	Osteoarthritis	Arthritis
	CID100005184	Mydriasis	Nausea	Amnesia	Cycloplegia	Motion sickness	Vomiting	Salivary hypersecretion	Iridocyclitis	Delirium tremens	Accommodation disorder
	CID100005193	Insomnia
	CID100005195	Feeling guilty	Suicide attempt	Asthenia	Fatigue	Major depression	Mental disability	Depressed mood	Dysphoria	Bradyphrenia	Disturbance in attention	Decreased interest	Insomnia	Suicidal ideation	Parkinson's disease	Agitation	Parkinsonism	Hypersomnia
	CID100005199	Constipation
	CID100005202	Major depression
	CID100005203	Palpitations	Hyperhidrosis	Depressive symptom	Flashback	Agoraphobia	Dyspnoea	Convulsion	Nausea	Weight increased	Chills	Major depression	Obsessive rumination	Obsessive thoughts	Mood swings	Abdominal discomfort	Sexual dysfunction	Tremor	Discomfort	Mental disability	Menopausal symptoms	Feeling guilty	Panic reaction	Post-traumatic stress disorder	Suicide attempt	Panic disorder	Flatulence	Hot flush	Partner stress	Chest pain	Drug interaction	Disturbance in attention	Derealisation	Myalgia	Liver disorder	Sleep disorder	Musculoskeletal discomfort	Fear of death	Irritability	Agitation	Affect lability	Depersonalisation	Decreased interest	Asthenia	Choking sensation	Fatigue	Dysthymic disorder	Premenstrual dysphoric disorder	Bradyphrenia
	CID100005206	Convulsion
	CID100005210	Agitation	Weight decreased	Obesity
	CID100005212	Fasting	Pulmonary hypertension	Diabetes mellitus	Hypertension	Hepatic cirrhosis	Heart disease congenital	Hepatic failure	Spinal cord injury	Muscle rigidity	Pulmonary arterial hypertension	Liver disorder	Renal impairment	Renal failure	Hypotonia	Erectile dysfunction	Connective tissue disorder
	CID100005214	Wound sepsis	Burns third degree
	CID100005215	Inclusion conjunctivitis	Meningitis	Trachoma	Acquired immunodeficiency syndrome	Nocardiosis	Cystitis noninfective	Autoimmune disorder	Pyelonephritis	Chancroid	Meningitis meningococcal	Otitis media acute	Cerebral toxoplasmosis	Bladder pain	Rheumatic fever	Wound sepsis	Malaria	Burns third degree	Cystitis	Urinary tract obstruction	Rheumatic disorder	Urinary tract infection	Infection	Pneumonia streptococcal
	CID100005238	Neoplasm malignant	Hyperthyroidism	Carcinoma
	CID100005245	Bone density decreased	Gastrointestinal disorder	Osteoporosis postmenopausal	Osteoporosis	Fracture	Multiple fractures	Osteoporotic fracture	Osteitis deformans
	CID100005248	Asthma	Varicose vein
	CID100005253	Sinus rhythm	Cardiac failure congestive	Atrial flutter	Hypotension	Pulmonary arterial wedge pressure increased	Myocardial ischaemia	Arrhythmia supraventricular	Ventricular arrhythmia	Vascular resistance systemic	Sudden death	Diabetes mellitus	Cardiac index	Hypertension	Mean arterial pressure	Liver disorder	Renal failure	Ventricular tachycardia	Cardiac disorder	Arrhythmia	Cardiac flutter	Cerebrovascular accident	Renal impairment	Tachycardia	Atrial fibrillation	Cardiomegaly
	CID100005257	Pathogen resistance	Pneumonia	Overgrowth bacterial	Infection	Bronchitis chronic
	CID100005267	Cardiac failure congestive	Pre-eclampsia	Polyuria	Hypotension	Discomfort	Gravitational oedema	Hypernatraemia	Diabetes mellitus	Hypokalaemia	Toxicity to various agents	Coma hepatic	Hypertension	Hirsutism	Hypovolaemia	Primary hyperaldosteronism	Acute coronary syndrome	Ascites	Hyperaldosteronism	Essential hypertension	Cardiac failure	Pregnancy	Adenoma benign	Angina pectoris	Oedema	Nephrotic syndrome	Myocardial infarction	Hyperadrenocorticism	Hepatic cirrhosis	Secondary aldosteronism	Diabetic nephropathy	Alkalosis hypokalaemic	Hyperlipidaemia	Malignant hypertension
	CID100005281	Infection
	CID100005291	Leukaemia	Chromosome analysis abnormal	Cardiac failure congestive	Blast cell crisis	Chronic eosinophilic leukaemia	Dermatofibrosarcoma protuberans	Pleural effusion	Gastrointestinal stromal tumour	Acute lymphocytic leukaemia	Chronic myeloid leukaemia	Infection	Neutropenia	Renal failure	Systemic mastocytosis	Hypereosinophilic syndrome
	CID100005297	Tuberculosis	Plague	Chancroid	Granuloma inguinale	Bacteraemia	Urinary tract infection	Pneumonia klebsiella	Infection	Tularaemia
	CID100005300	Carcinoid tumour	Cell death	Diabetes mellitus	Nephropathy toxic	Malignant neoplasm of islets of Langerhans	Neoplasm malignant	Neoplasm	Metastatic neoplasm	Pancreatic carcinoma
	CID100005311	Mycosis fungoides	Cutaneous T-cell lymphoma
	CID100005314	Muscle relaxation	Hypotonia
	CID100005318	Tinea cruris	Tinea pedis	Body tinea	Infection	Tinea versicolour
	CID100005320	Eye infection	Acne	Bacterial infection	Acne vulgaris	Seborrhoeic dermatitis	Ulcerative keratitis	Trachoma	Dandruff	Conjunctivitis	Skin disorder	Sjogren's syndrome	Pneumonia	Rosacea
	CID100005329	Autoimmune disorder	Pneumocystis jirovecii pneumonia	Enteritis	Dysentery	Acquired immunodeficiency syndrome	Urinary tract infection	Infection	Otitis media acute	Bronchitis chronic
	CID100005333	Vulvovaginitis
	CID100005352	Mixed connective tissue disease	Ankylosing spondylitis	Bedridden	Arthritis	Osteoarthritis	Gout	Rheumatoid arthritis	Pain	Tenosynovitis	Rheumatic disorder	Back pain	Systemic lupus erythematosus	Rotator cuff syndrome	Gouty arthritis	Bursitis
	CID100005358	Hemiplegic migraine	Cardiac disorder	Nausea	Migraine	Hypertension	Cluster headache	Pain	Convulsion	Headache	Photophobia	Basilar migraine	Liver disorder	Aura	Asthma	Phonophobia	Vomiting
	CID100005359	Miosis
	CID100005372	Type 1 diabetes mellitus	Immunology test	Rheumatoid arthritis	Pain	Type IV hypersensitivity reaction	Sensitisation	Transplant failure	Hepatitis C virus test positive	Kidney transplant rejection	Arthralgia	Infection susceptibility increased	Diabetes mellitus	Immunodeficiency	Joint swelling	Graft versus host disease	Liver transplant rejection	X-linked lymphoproliferative syndrome	Neoplasm malignant	Hypertension	Partner stress	Dermatitis atopic	Liver disorder	Musculoskeletal discomfort	Renal failure	Hepatic failure	Encephalomyelitis	Transplant rejection	Renal impairment	Hypercholesterolaemia	Fasting	Lymphoproliferative disorder	Non-Hodgkin's lymphoma	Arthritis	Lymphoma	Type 2 diabetes mellitus	Swelling	Hepatic function abnormal	Infection	Graft loss	Hyperlipidaemia
	CID100005376	Brain neoplasm	Sarcoma	Breast cancer stage IV	Adenocarcinoma	Bone pain	Carcinoid tumour	Contralateral breast cancer	Lobular breast carcinoma in situ	Bone cancer metastatic	Thrombocytopenia	Albright's disease	Neoplasm malignant	Breast cancer	Pulmonary embolism	Hyperplasia	Menarche	Malignant melanoma	Neoplasm	Pancreatic carcinoma	Embolism	Cerebrovascular accident	Intraductal proliferative breast lesion	Deep vein thrombosis	Soft tissue disorder	Endometrial cancer
	CID100005379	Cystitis noninfective	Abscess	Cellulitis	Furuncle	Conjunctivitis infective	Pyelonephritis	Wound infection	Cystitis	Folliculitis	Conjunctivitis bacterial	Gonorrhoea	Urinary tract infection	Infection	Pneumonia	Acute sinusitis	Dacryocystitis	Bladder pain	Bronchitis chronic
	CID100005381	Psoriasis	Acne	Neoplasm skin	Photodermatosis	Acne vulgaris	Lentigo	Actinic keratosis	Seborrhoeic keratosis	Leukoderma	Actinic elastosis	Skin wrinkling	Lentigo maligna
	CID100005391	Terminal insomnia	Insomnia
	CID100005394	Malignant melanoma	Glioblastoma multiforme	Metastases to central nervous system	Glioma	Neoplasm malignant	Astrocytoma	Neoplasm	Glioblastoma	Brain cancer metastatic	Disease progression	Anaplastic astrocytoma	Malignant glioma	Metastatic malignant melanoma
	CID100005396	Trisomy 21	Non-Hodgkin's lymphoma	Pancytopenia	Brain neoplasm	Neoplasm malignant	Neuroblastoma	Hodgkin's disease lymphocyte depletion type stage unspecified	Hodgkin's disease	Retinoblastoma	Acute lymphocytic leukaemia	Lung neoplasm malignant	Hodgkin's disease lymphocyte predominance type stage unspecified
	CID100005401	Bladder neck obstruction	Diabetes mellitus	Hypertension	Calculus bladder	Polyuria	Drug interaction	Peak expiratory flow rate	Neurogenic bladder	Urinary tract obstruction	Parkinsonism	Benign prostatic hyperplasia
	CID100005402	Skin infection	Fungal infection	Body tinea	Onychomycosis	Pityriasis	Tinea cruris	Infection	Tinea versicolour	Fungal skin infection	Tinea pedis	Tinea infection
	CID100005403	Emphysema	Bronchitis	Asthma	Bronchospasm
	CID100005404	Vulvovaginitis	Candida infection	Vulvovaginal candidiasis
	CID100005407	Bone lesion	Breast cancer	Neoplasm
	CID100005408	Prostatomegaly	Primary hypogonadism	Prostatic specific antigen increased	Dry skin	Erythema	Injury	Anaphylactic shock	Haematocrit increased	Delayed puberty	Application site irritation	Skin irritation	Blood testosterone decreased	Azoospermia	Dermatitis contact	Dermatitis	Breast cancer	Application site erythema	Erectile dysfunction	Pulmonary oil microembolism	Tenderness	Asthenia	Blood testosterone increased	Androgen deficiency	Fatigue	Neoplasm	Menopause	Klinefelter's syndrome	Orchitis noninfective	Puberty	Cryptorchism	Gamma-glutamyltransferase increased	Orchitis	Hypogonadism	Disturbance in sexual arousal	Depressed mood	Secondary hypogonadism	Hypogonadism male	Pruritus	Libido decreased
	CID100005409	Orchitis	Primary hypogonadism	Hypogonadism	Androgen deficiency	Neoplasm	Injury	Orchitis noninfective	Secondary hypogonadism	Puberty	Cryptorchism	Hypogonadism male	Breast cancer	Delayed puberty
	CID100005410	Hypogonadism	Androgen deficiency
	CID100005426	Plasmacytoma	Myelodysplastic syndrome	Malignant melanoma	Renal cell carcinoma	Graft versus host disease	Plasma cell myeloma	Pregnancy	Prostate cancer	Type 2 lepra reaction
	CID100005430	Infestation	Ascariasis	Hookworm infection	Strongyloidiasis	Cutaneous larva migrans	Visceral larva migrans	Trichiniasis	Eosinophilia	Enterobiasis	Trichuriasis	Body temperature increased	Rash
	CID100005453	Neoplasm malignant	Neoplasm	Meningeal neoplasm
	CID100005454	Schizophrenia	Mental disability	Mental retardation
	CID100005466	Electroencephalogram abnormal	Epilepsy	Drug interaction	Partial seizures	Convulsion
	CID100005468	Rheumatoid arthritis	Osteoarthritis	Arthritis
	CID100005470	Artificial menopause	Menopause	Osteoporotic fracture	Cardiovascular disorder	Oestrogen deficiency	Breast cancer
	CID100005472	Blood disorder	Thrombotic thrombocytopenic purpura	Aplastic anaemia	Neutropenia	Agranulocytosis	Cerebrovascular accident	Thrombosis
	CID100005478	Diabetes mellitus	Essential hypertension	Myocardial infarction	Migraine with aura	Migraine	Glaucoma	Hypertension	Atrial fibrillation	Open angle glaucoma	Cardiac flutter	Acute coronary syndrome	Ocular hypertension	Myocardial ischaemia	Hyperkinetic heart syndrome	Angina pectoris
	CID100005479	Upper respiratory tract infection	Vaginal infection	Vaginitis gardnerella	Vulvovaginitis	Sexually transmitted disease	Vaginal inflammation	Herpes simplex	Hepatocellular injury	Liver disorder	Infection	Amoebic colitis	Trichomoniasis	Hepatic amoebiasis	Foetor hepaticus	Giardiasis	Vaginitis bacterial	Amoebiasis
	CID100005483	Cystinuria	Cystine urine	Hypersensitivity	Cystine urine present
	CID100005486	Thrombocytopenia	Ischaemia	Diabetes mellitus	Myocardial infarction	Acute coronary syndrome	Angina unstable	Angina pectoris
	CID100005487	Multiple sclerosis	Muscle spasticity	Spinal cord injury
	CID100005496	Hearing impaired	Meningitis	Sepsis neonatal	Bronchitis	Pneumonia	Cystitis noninfective	Staphylococcal infection	Deafness	Bacterial infection	Pyelonephritis	Lower respiratory tract infection	Respiratory tract infection	Renal failure	Bladder pain	Peritonitis	Cystic fibrosis	Tracheobronchitis	Abdominal infection	Sepsis	Cystitis	Gastrointestinal infection	Soft tissue infection	Renal impairment	Nephropathy toxic	Bronchopneumonia	Central nervous system infection	Lung infection	Urinary tract infection	Infection	Myasthenia gravis
	CID100005503	Diabetes mellitus	Hyperglycaemia	Type 2 diabetes mellitus	Blood glucose decreased	Obesity	Weight decreased
	CID100005505	Diabetes mellitus	Hyperglycaemia	Type 2 diabetes mellitus	Blood glucose decreased	Obesity	Weight decreased
	CID100005508	Osteoarthritis	Arthritis	Juvenile idiopathic arthritis	Rheumatoid arthritis	Peptic ulcer	Ulcer
	CID100005512	Pollakiuria	Urge incontinence	Dementia	Hypertonic bladder
	CID100005514	Convulsion	Renal failure chronic	Grand mal convulsion	Mental disability	Migraine	Lennox-Gastaut syndrome	Hypersensitivity	Drug interaction	Disturbance in attention	Bipolar I disorder	Liver disorder	Partial seizures	Renal failure	Drop attacks	Asthenia	Fatigue	Cluster headache	Headache	Foetor hepaticus	Nervousness	Renal impairment	Tension	Epilepsy	Bipolar disorder	Nephrolithiasis	Hepatocellular injury
	CID100005515	Cervix carcinoma	Leukaemia	Plasmacytoma	Myelodysplastic syndrome	Ovarian cancer	Small cell lung cancer	Plasma cell myeloma	Neoplasm malignant	Glioma	Neuroblastoma	Sarcoma	Retinoblastoma	Ovarian epithelial cancer recurrent	Small cell lung cancer recurrent	Metastatic neoplasm	Lung neoplasm malignant	Non-small cell lung cancer	Pancreatic carcinoma	Rhabdomyosarcoma	Ovarian epithelial cancer stage IV
	CID100005516	Neoplasm	Breast cancer stage IV	Bone cancer metastatic
	CID100005523	Pain	Back pain	Low back pain	Osteoarthritis	Procedural pain
	CID100005524	Common cold	Nasal congestion	Rhinitis seasonal	Seasonal allergy	Nasopharyngitis	Rhinitis
	CID100005525	Renal artery stenosis	Ischaemia	Acute myocardial infarction	Cardiac failure congestive	Essential hypertension	Cardiac failure	Cardiac disorder	Myocardial infarction	Hypertension	Left ventricular dysfunction	Acute coronary syndrome	Renovascular hypertension	Renal failure	Angioedema	Renal impairment
	CID100005526	Intracranial aneurysm	Hyphaema	Postpartum haemorrhage	Haemorrhage	Haemoglobin	Liver disorder	Proctocolitis	Renal failure	Post procedural haemorrhage	Colitis ulcerative	Premature separation of placenta	Coagulopathy	Menorrhagia	Pancreatic carcinoma	Foetor hepaticus	Renal impairment	Leukaemia	Nephropathy	Hepatocellular injury	Haemophilia	Gastrointestinal haemorrhage	Angioedema	Epistaxis
	CID100005530	Feeling guilty	Fatigue	Dysthymic disorder	Major depression	Mental disability	Dysphoria	Bradyphrenia	Disturbance in attention	Decreased interest	Depressive disorder	Sexual dysfunction	Depression	Suicidal ideation	Agitation
	CID100005533	Feeling guilty	Fatigue	Dysthymic disorder	Anxiety	Major depression	Dysphoria	Bradyphrenia	Disturbance in attention	Mental disability	Decreased interest	Sexual dysfunction	Drug interaction	Depression	Suicidal ideation	Agitation
	CID100005538	Depressive symptom	Lipid metabolism disorder	Myelodysplastic syndrome	Acne	Alcoholism	Photodermatosis	Dry skin	Skin cancer	Alcohol abuse	Acquired immunodeficiency syndrome	Seborrhoeic keratosis	Papule	Acne conglobata	Cutis laxa	Completed suicide	Hyperkeratosis	Autoimmune disorder	Diabetes mellitus	Yellow skin	Acute promyelocytic leukaemia	Developmental delay	Congenital anomaly	Asthma	Skin exfoliation	Skin wrinkling	Chloasma	Kaposi's sarcoma AIDS related	Kaposi's sarcoma	Neoplasm skin	Actinic keratosis	Lentigo	Rash pustular	Actinic elastosis	Nodule	Telangiectasia	Skin hyperpigmentation	Obesity	Acne cystic	Ulcer
	CID100005544	Lichen planus	Brain oedema	Ankylosing spondylitis	Granuloma annulare	Osteoarthritis	Rhinitis seasonal	Rheumatoid arthritis	Colitis	Polyuria	Drug hypersensitivity	Dermatitis exfoliative	Injury	Pemphigus	Tenosynovitis	Thyroiditis	Dermatitis bullous	Skin disorder	Transfusion reaction	Bursitis	Multiple sclerosis	Protein urine present	Psoriatic arthropathy	Serum sickness	Sympathetic ophthalmia	Blood disorder	Thrombocytopenia	Gastrointestinal disorder	Gout	Neoplasm malignant	Uveitis	Polymyositis	Dermatitis atopic	Systemic lupus erythematosus	Dermatitis contact	Gouty arthritis	Asthma	Dermatomyositis	Sarcoidosis	Endocrine disorder	Cutaneous lupus erythematosus	Keloid scar	Inflammatory bowel disease	Secondary adrenocortical insufficiency	Colitis ulcerative	Rheumatic heart disease	Adrenogenital syndrome	Congenital adrenal hyperplasia	Proteinuria
	CID100005546	Cardiac failure congestive	Oedema	Nephrotic syndrome	Pre-eclampsia	Polyuria	Pregnancy	Diuresis	Secondary aldosteronism	Discomfort	Gravitational oedema
	CID100005556	Insomnia
	CID100005564	Dental caries
	CID100005565	Rheumatoid arthritis	Biliary cirrhosis	Cystinuria	Arthritis	Hepato-lenticular degeneration
	CID100005566	Alcoholism	Hallucination	Alcohol abuse	Tardive dyskinesia	Tremor	Schizophrenia, paranoid type	Agitated depression	Neurosis	Bipolar I disorder	Catatonia	Agitation	Brain injury	Psychotic disorder	Mitral valve incompetence	Schizophrenia	Tension	Bipolar disorder	Generalised anxiety disorder	Mental retardation	Anxiety	Delusion	Aggression	Senile psychosis	Electroencephalogram abnormal
	CID100005572	Arteriosclerosis	Extrapyramidal disorder	Parkinsonism
	CID100005576	Petit mal epilepsy
	CID100005577	Gastroenteritis	Vomiting	Procedural nausea	Nausea
	CID100005578	Otitis media acute	Urinary tract infection	Infection
	CID100005582	Acquired immunodeficiency syndrome	Autoimmune disorder	Immunodeficiency	Pneumocystis jirovecii pneumonia
	CID100005584	Depressive symptom	Major depression	Endogenous depression
	CID100005591	Type 2 diabetes mellitus
	CID100005593	Cycloplegia	Accommodation disorder	Mydriasis
	CID100005595	Vomiting	Procedural nausea	Nausea
	CID100005596	Pollakiuria	Urinary incontinence	Hypertonic bladder	Urge incontinence
	CID100005625	Pathogen resistance	Achlorhydria
	CID100005645	Biliary cirrhosis primary	Diabetes mellitus	Biliary colic	Liver injury	Myeloproliferative disorder	Cholestasis	Hepatocellular injury	Liver disorder	Weight decreased	Obesity	Thrombocytosis	Cholelithiasis	Foetor hepaticus	Breast mass	Fibrocystic breast disease
	CID100005647	Opportunistic infection	Pain	Papule	Ophthalmic herpes zoster	Immunodeficiency	Herpes simplex	Sexually transmitted disease	Dermatitis	Renal failure	Rash	Genital herpes	Congenital herpes simplex infection	Transplant rejection	Post herpetic neuralgia	Renal impairment	Oral herpes	Varicella	Herpes zoster disseminated	Herpes zoster	Infection	Herpes virus infection	Ulcer
	CID100005650	Diabetes mellitus	Acute myocardial infarction	Essential hypertension	Cardiac failure	Myocardial infarction	Hypertension	Diabetic nephropathy	Nephropathy	Left ventricular failure	Left ventricular dysfunction	Hypotension	Acute coronary syndrome	Cardiac failure chronic	Pulmonary oedema	Hyperlipidaemia	Angina pectoris
	CID100005651	Staphylococcal infection	Cardiac valve disease	Pneumonia	Endocarditis	Sepsis	Gastroenteritis staphylococcal	Endocarditis bacterial	Thermal burn	Endocarditis staphylococcal	Lower respiratory tract infection	Diarrhoea	Infection	Osteomyelitis	Burn	Enterocolitis	Pseudomembranous colitis	Soft tissue infection
	CID100005656	Palpitations	Hyperhidrosis	Social fear	Agoraphobia	Dyspnoea	Chills	Nausea	Major depression	Abdominal discomfort	Sexual dysfunction	Tremor	Phobia	Discomfort	Mental disability	Menopausal symptoms	Feeling guilty	Suicide attempt	Panic disorder	Hot flush	Chest pain	Disturbance in attention	Derealisation	Sleep disorder	Fear of death	Performance fear	Irritability	Agitation	Decreased interest	Depersonalisation	Hypersomnia	Asthenia	Choking sensation	Fatigue	Bradyphrenia	Insomnia	Drug abuse	Paraesthesia	Sensory loss	Emotional distress	Suicidal ideation	Tension	Hypoaesthesia	Social phobia	Generalised anxiety disorder	Malaise	Depressed mood	Anxiety	Dysphoria
	CID100005665	Epilepsy	Convulsion	Infantile spasms	Myoclonic epilepsy	Grand mal convulsion	Partial seizures	Complex partial seizures
	CID100005672	Cervix carcinoma	Cystitis haemorrhagic	Ovarian cancer	Neoplasm malignant	Neoplasm	Breast cancer stage IV	Neuropathy peripheral	Non-small cell lung cancer stage III	Lung neoplasm malignant	Cardiovascular disorder	Non-small cell lung cancer	Metastatic neoplasm	Inappropriate antidiuretic hormone secretion	Breast cancer	Non-small cell lung cancer metastatic
	CID100005717	Drug interaction	Asthma
	CID100005718	Acquired immunodeficiency syndrome	Autoimmune disorder	Disease progression	Drug intolerance
	CID100005719	Emotional distress	Insomnia	Distress
	CID100005721	Chronic obstructive pulmonary disease	Influenza	Bronchial hyperreactivity	Infection
	CID100005726	Autoimmune disorder	Immunodeficiency	Opportunistic infection	Pregnancy	Disease progression	Teratogenicity	Acquired immunodeficiency syndrome	Infection
	CID100005727	Alopecia	Zinc deficiency	Blood zinc decreased
	CID100005731	Migraine	Hypertension	Cluster headache	Hypersensitivity	Aura
	CID100005732	Primary insomnia	Insomnia
	CID100005734	Sudden unexplained death in epilepsy	Epilepsy	Partial seizures
	CID100005735	Mental disorder	Insomnia	Sleep disorder	Electroencephalogram abnormal	Middle insomnia
	CID100005746	Neoplasm malignant	Metastatic neoplasm
	CID100005771	Uterine hypotonus	Pre-eclampsia	Uterine atony	Pregnancy	Uterine contractions during pregnancy	Postpartum haemorrhage	Haemoglobin	Abortion missed	Cardiovascular disorder	Imminent abortion	Gestational hypertension	Haemorrhage	Gestational diabetes
	CID100005772	Abdominal distension	Diabetes insipidus
	CID100005775	Necrosis	Hypertension	Phaeochromocytoma	Extravasation
	CID100005832	Amenorrhoea	Endometriosis
	CID100005877	Hypoplastic anaemia	Psoriasis	Osteoarthritis	Pneumonia aspiration	Ulcerative keratitis	Erythema	Pemphigus	Psoriatic arthropathy	Ophthalmic herpes zoster	Blood disorder	Polymyositis	Anaemia	Dermatitis contact	Gouty arthritis	Asthma	Colitis ulcerative	Urticaria	Conjunctivitis allergic	Enteritis	Infectious thyroiditis	Loeffler's syndrome	Non-Hodgkin's lymphoma	Arthritis	Adrenal insufficiency	Adrenocortical insufficiency acute	Swelling	Synovitis	Iritis	Granuloma annulare	Optic neuritis	Rheumatoid arthritis	Polyuria	Dermatitis exfoliative	Multiple sclerosis	Sympathetic ophthalmia	Tuberculosis	Thrombocytopenia	Secondary adrenocortical insufficiency	Cutaneous lupus erythematosus	Keloid scar	Rheumatic heart disease	Neoplasm	Aplasia pure red cell	Laryngeal oedema	Pulmonary eosinophilia	Epicondylitis	Inflammation	Leukaemia
	CID100005878	Bone pain
	CID100005939	Hepatitis B	Viral infection	Hepatitis B e antigen positive	Hepatitis	Victim of sexual abuse	Infection	Hepatitis B surface antigen positive	Acute hepatitis B
	CID100005978	Acute leukaemia	Idiopathic thrombocytopenic purpura	Acute lymphocytic leukaemia	Rhabdomyosarcoma	Ewing's sarcoma	Small cell lung cancer	Neuroblastoma	Hypersensitivity	Hodgkin's disease lymphocyte depletion type stage unspecified	Hodgkin's disease	Peroneal muscular atrophy	Breast cancer	Malignant melanoma	Neoplasm	Nephroblastoma	Mycosis fungoides	Small cell carcinoma	Purpura	Cervix carcinoma	Leukaemia	Non-Hodgkin's lymphoma	Lymphoma	Osteosarcoma	Hodgkin's disease lymphocyte predominance type stage unspecified
	CID100006018	Huntington's disease	Chorea	Dyskinesia	Movement disorder	Ballismus	Tardive dyskinesia
	CID100006049	Metal poisoning	Digitalis toxicity	Toxicity to various agents	Encephalopathy	Hypercalcaemia	Exposure to lead	Ventricular arrhythmia
	CID100006058	Renal failure	Cystinosis
	CID100006116	Hyperphosphataemia	Renal failure chronic
	CID100006256	Keratitis	Ocular toxicity	Herpes simplex	Hypersensitivity
	CID100006432	Coronary artery disease	Cardiovascular disorder
	CID100006436	Psoriasis	Osteoarthritis	Pemphigus	Psoriatic arthropathy	Blood disorder	Polymyositis	Dermatitis contact	Gouty arthritis	Asthma	Colitis ulcerative	Inflammatory bowel disease	Non-Hodgkin's lymphoma	Arthritis	Rhinitis allergic	Synovitis	Ulcer	Granuloma annulare	Brain oedema	Rheumatoid arthritis	Polyuria	Dermatitis exfoliative	Multiple sclerosis	Sympathetic ophthalmia	Thrombocytopenia	Secondary adrenocortical insufficiency	Cutaneous lupus erythematosus	Keloid scar	Rheumatic heart disease	Congenital adrenal hyperplasia	Metastases to central nervous system	Neoplasm	Eosinophilic pneumonia	Aplasia pure red cell	Epicondylitis	Otitis externa	Leukaemia	Eczema nummular	Meningitis tuberculous	Seasonal allergy	Temporal arteritis	Hypercalcaemia	Lichen planus	Dermatitis bullous	Tenosynovitis	Thyroiditis	Transfusion reaction	Bursitis	Connective tissue disorder
	CID100006451	Neoplasm	Bladder cancer	Carcinoma in situ
	CID100006468	Hypersensitivity	Type I hypersensitivity
	CID100006476	Petit mal epilepsy	Convulsion
	CID100006503	Acidosis	Blood pH normal	Metabolic acidosis	Cardiac arrest	Respiratory acidosis
	CID100006726	Meniere's disease	Nausea	Malaise	Procedural vomiting	Regurgitation	Motion sickness	Breast cancer	Vomiting	Vertigo
	CID100007012	Cognitive disorder	Nervous system disorder	Carbamoyl phosphate synthetase deficiency	Mental retardation	Neoplasm malignant	Pregnancy	Immobile	Hyperammonaemic encephalopathy	Hyperammonaemia	Argininosuccinate synthetase deficiency	Amino acid metabolism disorder	Ornithine transcarbamoylase deficiency	Mental disability
	CID100007029	Diabetes mellitus	Anorexia	Hypertension	Decreased appetite	Obesity	Weight decreased	Hyperlipidaemia
	CID100007187	Acne vulgaris	Acne
	CID100007638	Chloasma	Malignant melanoma	Melanocytic naevus	Skin hyperpigmentation	Leukoderma	Vitiligo	Dermatitis	Cafe au lait spots
	CID100007699	Cough	Poisoning
	CID100008197	Arteriosclerosis	Coronary artery disease	Hypercholesterolaemia	Blood cholesterol increased	Atherosclerosis
	CID100008230	Abdominal distension	Diabetes insipidus
	CID100008813	Pneumocystis jirovecii pneumonia
	CID100008982	Staphylococcal infection	Hepatic failure	Infection
	CID100009354	Metal poisoning	Poisoning	Lead poisoning
	CID100009433	Bronchial hyperreactivity	Lung disorder	Nervous system disorder	Cardiac failure congestive	Dyspnoea	Bronchospasm	Chronic obstructive pulmonary disease	Polyuria	Emphysema	Cor pulmonale	Left ventricular failure	Hepatocellular injury	Liver disorder	Asthma	Pulmonary oedema	Foetor hepaticus	Cerebral vasoconstriction	Vascular resistance systemic	Bronchitis chronic
	CID100009904	Renal failure	Anaemia	Renal impairment
	CID100010100	Pain
	CID100010340	Poisoning	Cardiac arrest	Renal failure chronic	Discomfort	Shock	Diabetes mellitus	Toxicity to various agents	Renal failure	Renal tubular acidosis	Dehydration	Road traffic accident	Hyperkalaemia	Acidosis	Ketoacidosis	Haemolysis	Diarrhoea	Injection site pain	Renal impairment	Tension	Nephropathy toxic	Metabolic acidosis	Cardiovascular insufficiency	Nephropathy	Lactic acidosis
	CID100010413	Somnolence	Narcolepsy	Cataplexy
	CID100010547	Open angle glaucoma	Glaucoma	Esotropia	Strabismus	Angle closure glaucoma
	CID100010631	Amenorrhoea	Induration	Pain	Dysmenorrhoea	Nulliparous	Uterine cancer	Endometriosis	Menopausal symptoms	Bone cancer metastatic	Endometrial hyperplasia	Neoplasm malignant	Hot flush	Breast cancer	Tenderness	Pregnancy	Dyspareunia	Hormone level abnormal	Uterine haemorrhage	Unintended pregnancy	Renal cell carcinoma	Pelvic pain	Endometrial cancer
	CID100010660	Motion sickness	Vomiting	Meniere's disease	Vertigo	Nausea
	CID100011125	Delusion of grandeur	Mania	Bipolar disorder	Hypomania	Hyperkinesia	Pressure of speech	Toxicity to various agents	Poisoning	Polyuria	Flight of ideas	Aggression	Bipolar I disorder	Hostility	Agitation	Affective disorder
	CID100011973	Eyelid infection	Eye infection	Blepharitis	Injury	Acanthamoeba keratitis	Conjunctivitis	Eye discharge	Ophthalmia neonatorum
	CID100012453	Mania	Bipolar disorder	Senile dementia	Disorientation	Confusional state	Hallucination	Mental retardation	Delusion	Psychotic disorder	Schizophrenia	Aggression	Bipolar I disorder	Feeling abnormal	Hostility	Agitation	Mental disability
	CID100012460	Obesity
	CID100012536	Dermatitis atopic	Skin disorder
	CID100012555	Pain	Oropharyngeal pain	Pharyngitis	Oropharyngeal discomfort
	CID100012559	Endocarditis bacterial	Pneumonia	Pertussis	Amoebiasis	Cardiac valve disease	Primary syphilis	Erythrasma	Syphilis	Heart disease congenital	Legionella infection	Gonorrhoea	Pharyngitis streptococcal	Lower respiratory tract infection	Respiratory tract infection	Renal failure	Rheumatic fever	Upper respiratory tract infection	Pelvic inflammatory disease	Pharyngitis	Soft tissue infection	Renal impairment	Endocarditis	Rheumatic disorder	Conjunctivitis	Infection	Amoebic colitis	Stress	Otitis media	Pneumonia legionella
	CID100012597	Glaucoma	Coronary artery disease	Angina pectoris
	CID100012620	Herpes labialis	Herpes simplex	Pregnancy	Teratogenicity	Oral herpes
	CID100013314	Emotional distress	Drug abuse	Sleep disorder	Insomnia	Mental disorder due to a general medical condition
	CID100013342	Kaposi's sarcoma	Non-Hodgkin's lymphoma	Langerhans' cell histiocytosis	Neoplasm malignant	Lymphoma	Germ cell cancer	Mycosis fungoides	Hodgkin's disease lymphocyte depletion type stage unspecified	Hodgkin's disease	Breast cancer	Choriocarcinoma	Hodgkin's disease lymphocyte predominance type stage unspecified	Testis cancer
	CID100013344	Renal tubular acidosis	Nephrolithiasis	Road traffic accident
	CID100014789	Iron deficiency	Iron deficiency anaemia	Renal failure chronic
	CID100014888	Acute leukaemia	Neoplasm malignant	Acute promyelocytic leukaemia	Acute myeloid leukaemia	Torsade de pointes	Myeloid leukaemia
	CID100014917	Autoimmune disorder	Gingivitis	Hypersensitivity	Acquired immunodeficiency syndrome	Dental caries	Mucosal inflammation	Sensitivity of teeth	Dry mouth	Blood pH decreased	Fluorosis
	CID100015232	Rheumatic heart disease	Rheumatic fever	Urticaria	Rhinitis seasonal	Glomerulonephritis acute	Syphilis	Chorea	Hypersensitivity	Bacteraemia	Pinta	Pharyngitis	Rheumatic disorder	Seasonal allergy	Streptococcal infection	Infection	Asthma	Yaws
	CID100015459	Anaemia	Discomfort	Hypersensitivity
	CID100016230	Cardiac failure congestive	Oedema	Hypokalaemia	Essential hypertension	Toxicity to various agents	Hypertension	Polyuria	Hepatic cirrhosis	Blood sodium increased	Arrhythmia	Blood potassium decreased	Atrioventricular block	Hepatocellular injury	Liver disorder	Ascites	Weight decreased	Atrioventricular block complete	Metabolic alkalosis	Foetor hepaticus	Irritability	Electrolyte imbalance
	CID100016362	Hyperkinesia	Sedation	Agitation	Tourette's disorder	Schizophrenia
	CID100016533	Psoriasis	Eczema nummular	Stasis dermatitis	Dermatitis atopic	Seborrhoeic dermatitis	Neurodermatitis	Eczema infantile	Dandruff	Dermatitis contact	Skin disorder	Solar dermatitis	Senile pruritus	Inflammation
	CID100016759	Varices oesophageal
	CID100016850	Injury corneal
	CID100016886	Acute leukaemia	Myelodysplastic syndrome	Chronic myelomonocytic leukaemia	Refractory anemia	Hepatic function abnormal	Acute myeloid leukaemia	Refractory cytopenia with unilineage dysplasia	Refractory anaemia with an excess of blasts
	CID100017358	Coronary artery disease	Cardiovascular disorder
	CID100018140	Neoplasm malignant	Prostate cancer
	CID100019090	Autoimmune disorder	Cachexia	Underweight	Decreased appetite	Acquired immunodeficiency syndrome	Metastatic neoplasm	Breast cancer
	CID100019190	Hypersensitivity
	CID100020585	Bronchial hyperreactivity	Cardiac failure congestive	Alcoholism	Bronchospasm	Gout	Alcoholic liver disease	Chronic obstructive pulmonary disease	Polyuria	Fatigue	Emphysema	Alcohol abuse	Hepatocellular injury	Liver disorder	Asthma	Foetor hepaticus	Non-tobacco user	Tobacco abuse	Bronchitis chronic
	CID100020969	Skin disorder
	CID100021630	Photosensitivity reaction	Sunburn
	CID100021800	Lichen planus	Psoriasis	Eczema nummular	Dermatitis atopic	Eczema infantile	Neurodermatitis	Dermatitis contact	Skin disorder	Senile pruritus	Intertrigo
	CID100021826	Neoplasm
	CID100021945	Urinary tract infection	Infection
	CID100022258	Pain
	CID100022318	Arthritis	Juvenile idiopathic arthritis	Rheumatoid arthritis	Felty's syndrome	Dermatitis	Psoriatic arthropathy
	CID100022502	Staphylococcal infection	Upper respiratory tract infection	Syphilis	Pharyngitis	Scarlet fever	Gonorrhoea	Streptococcal infection	Infection	Gingivitis ulcerative	Necrotising ulcerative gingivostomatitis	Pneumococcal infection
	CID100023703	Hyperhidrosis	Atrophy	Atrophic vulvovaginitis	Hypogonadism	Oedema	Endometrial hyperplasia	Asthenia	Nausea	Neoplasm malignant	Fatigue	Osteoporosis postmenopausal	Anxiety	Menopause	Weight increased	Headache	Insomnia	Breast tenderness	Flushing	Ovarian failure	Menopausal symptoms
	CID100023897	Tardive dyskinesia	Schizophrenia
	CID100023925	Tension	Iron deficiency anaemia	Iron deficiency	Anaemia of pregnancy
	CID100023951	Pain	Bone lesion	Prostate cancer	Metastasis	Bone pain
	CID100023954	Wound sepsis	Burns third degree
	CID100023957	Coronary artery disease	Vesicoureteric reflux	Jaundice	Myocardial ischaemia	Breast mass	Body temperature increased	Squamous cell carcinoma	Ischaemia	Neoplasm malignant	Acute coronary syndrome	Breast cancer	Inflammatory bowel disease	Tenderness	Gastrooesophageal reflux disease	Acute myocardial infarction	Malignant melanoma	Abdominal pain upper	Aspiration	Abdominal infection	Neoplasm	Infarction	Cerebrovascular accident	Myocardial infarction	Cholecystitis acute	Mammogram abnormal	Gastrointestinal haemorrhage
	CID100023976	Haemolytic anaemia	Senile dementia
	CID100023978	Amenorrhoea	Unintended pregnancy	Nulliparous
	CID100023982	Angiopathy	Brain neoplasm	Liver disorder	Hepatocellular injury	Breast disorder	Foetor hepaticus
	CID100023994	Hepatocellular injury	Foetor hepaticus	Hepato-lenticular degeneration	Liver disorder
	CID100024083	Convulsion	Pre-eclampsia	Tetany	Magnesium deficiency	Hypocalcaemia	Hypomagnesaemia	Eclampsia
	CID100024087	Dandruff	Seborrhoeic dermatitis	Dry skin	Tinea versicolour
	CID100024393	Iron deficiency
	CID100024414	Oesophageal stenosis
	CID100024450	Hypophosphataemia
	CID100024550	Dental caries
	CID100024642	Ischaemia	Acute myocardial infarction	Coronary artery disease	Hyperkinesia	Myocardial infarction	Acute coronary syndrome	Hypercalcaemia	Myocardial ischaemia	Agitation
	CID100024748	Blood insulin increased	Hyperinsulinism	Hyperglycaemia	Hypoglycaemia	Shock hypoglycaemic	Nitrogen balance negative
	CID100024841	Lung disorder	Neoplasm malignant	Hyperthyroidism	Emphysema	Bronchitis	Asthma	Metastasis
	CID100025419	Plasmacytoma	Plasma cell myeloma	Neoplasm malignant	Crohn's disease	Hypercalcaemia of malignancy	Hypersensitivity	Analgesic asthma syndrome	Urine output	Osteolysis	Asthma	Hypercalcaemia	Renal impairment	Bone cancer metastatic
	CID100025517	Metabolic alkalosis
	CID100027400	Migraine	Vascular headache	Tension headache
	CID100027661	Coronary artery disease	Myocardial infarction	Acute coronary syndrome	Cardiac failure chronic	Myocardial ischaemia	Angina pectoris
	CID100027686	Bronchospasm
	CID100027991	Nocturia	Polyuria	Injury	Factor IX deficiency	Rhinitis atrophic	Haemorrhage	Head injury	Mucosal haemorrhage	Haemoglobin	Factor VIII deficiency	Muscle haemorrhage	Nasal mucosa atrophy	Menorrhagia	Urine output increased	Nasopharyngitis	Rhinorrhoea	Blood osmolarity decreased	Pollakiuria	Nasal congestion	Enuresis	Polydipsia	Haemarthrosis	Nephrogenic diabetes insipidus	Diabetes insipidus	Von Willebrand's disease
	CID100027993	Hyperhidrosis	Atrophic vulvovaginitis	Osteoporosis postmenopausal	Pain	Prostate cancer	Osteopenia	Vaginal haemorrhage	Menopausal symptoms	Atrophy	Lichen sclerosus	Endometrial hyperplasia	Neoplasm malignant	Migraine	Hot flush	Fracture	Genital haemorrhage	Liver disorder	Acute coronary syndrome	Metastatic neoplasm	Breast cancer	Feeling hot	Artificial menopause	Menopause	Dyspareunia	Hormone level abnormal	Multiple fractures	Uterine haemorrhage	Inflammation	Cerebrovascular accident	Foetor hepaticus	Ovarian failure	Vulvovaginal dryness	Hypogonadism	Myocardial infarction	Thrombophlebitis	Angiopathy	Osteoporosis	Vulval leukoplakia	Blindness	Breast feeding	Blood oestrogen decreased	Hepatocellular injury	Oestrogen deficiency	Endometrial cancer	Pruritus
	CID100028332	Pain
	CID100028486	Delusion of grandeur	Mania	Bipolar disorder	Hyperkinesia	Pressure of speech	Flight of ideas	Aggression	Bipolar I disorder	Hostility	Agitation
	CID100028696	Nephropathy
	CID100029089	Inflammation	Gingivitis	Gingival bleeding	Infection
	CID100030623	Breast cancer	Cardiomyopathy	Breast cancer stage IV	Neoplasm	Extravasation
	CID100031072	Hyperthyroidism	Toxic nodular goitre
	CID100031264	Delirium	Pain	Alcohol withdrawal syndrome	Anxiety	Status epilepticus	Delirium tremens	Agitation	Tetanus
	CID100031378	Orthostatic hypotension	Adrenogenital syndrome	Addison's disease	Neoplasm malignant	Secondary adrenocortical insufficiency	Breast cancer
	CID100031477	Open angle glaucoma	Ocular hypertension
	CID100032281	Goitre	Hypothyroidism	Primary hypothyroidism	Pituitary tumour
	CID100032603	Acne	Vaginal infection	Lung abscess	Vaginal discharge	Genital infection female	Papule	Pneumonia	Osteomyelitis	Pseudomembranous colitis	Vaginitis bacterial	Parametritis	Acne vulgaris	Herpes simplex	Lower respiratory tract infection	Respiratory tract infection	Vulvovaginitis	Peritonitis	Abdominal infection	Sepsis	Tubo-ovarian abscess	Rash pustular	Abdominal abscess	Diarrhoea	Soft tissue infection	Empyema	Endometritis	Vaginitis gardnerella	Diarrhoea haemorrhagic	Infection	Vaginal inflammation
	CID100032797	Psoriasis	Dermatitis atopic	Skin disorder
	CID100033030	Infection
	CID100034058	Neoplasm malignant
	CID100034312	Epilepsy	Grand mal convulsion	Partial seizures	Convulsion
	CID100036523	Infertility	Anovulatory cycle	Uterine haemorrhage	Endometrial cancer
	CID100036811	Cardiac index	Cardiac failure congestive	Cardiac disorder	Cardiac failure	Cardiac failure high output	Hypertension	Cardiac output increased	Atrial fibrillation	Urine output	Cerebrovascular accident	Vascular resistance systemic
	CID100037392	Plasmodium vivax infection	Malaria	Infection
	CID100037720	Cystitis interstitial	Discomfort	Bladder pain
	CID100038904	Ovarian cancer	Brain neoplasm	Sarcoma	Anaphylactic shock	Lung neoplasm malignant	Rhabdomyosarcoma	Ewing's sarcoma	Small cell lung cancer	Neoplasm malignant	Neuroblastoma	Retinoblastoma	Breast cancer	Renal failure	Malignant melanoma	Neoplasm	Nephroblastoma	Neutropenia	Renal impairment	Cervix carcinoma	Leukaemia	Bladder cancer	Neurotoxicity	Non-Hodgkin's lymphoma	Lymphoma	Osteosarcoma	Endometrial cancer	Testis cancer
	CID100039042	Arteriosclerosis coronary artery	Hypertriglyceridaemia	Arteriosclerosis	Coronary artery disease	Dyslipidaemia	Combined hyperlipidaemia	Infarction	Pancreatitis	Type IV hyperlipidaemia	Renal failure	Hyperlipidaemia	Hypercholesterolaemia
	CID100039507	Iridocyclitis	Inflammation
	CID100039524	Grand mal convulsion	Myoclonic epilepsy	Convulsion
	CID100039764	Muscle relaxation	Hypotonia
	CID100039860	Substance abuse	Nausea	Mental disorder	Neoplasm malignant	Alcohol abuse	Vomiting
	CID100040159	Scabies	Acarodermatitis
	CID100040632	Idiopathic pulmonary fibrosis
	CID100040703	Abdominal pain	Gastrointestinal pain	Functional gastrointestinal disorder	Discomfort	Irritable bowel syndrome
	CID100040976	Nulliparous	Overweight	Unintended pregnancy	Drug interaction
	CID100041317	Lichen planus	Psoriasis	Non-Hodgkin's lymphoma	Keratosis follicular	Lymphoma	Developmental delay	Headache	Skin disorder	Congenital anomaly	Palmoplantar keratoderma
	CID100041684	Immunodeficiency	Diarrhoea
	CID100041693	Pain
	CID100041744	Carcinoma in situ
	CID100041774	Diabetes mellitus	Type 2 diabetes mellitus
	CID100041781	Cardiac failure congestive	Oedema	Hypertension	Polyuria	Renal failure chronic	Diuresis	Nephropathy	Hepatocellular injury	Liver disorder	Renal failure	Foetor hepaticus	Renal impairment
	CID100042113	Cough	Apnoea
	CID100042395	Dermatitis atopic	Skin disorder
	CID100042615	Hypertension	Diabetes mellitus	Endometriosis	Prostate cancer	Bone cancer metastatic
	CID100042955	Mucosal haemorrhage	Duodenal ulcer	Gastrointestinal pain	Peptic ulcer	Gastritis erosive	Gastric ulcer	Discomfort	Ulcer
	CID100044563	Conjunctivitis allergic	Giant papillary conjunctivitis	Keratitis	Type I hypersensitivity
	CID100044564	Conjunctivitis allergic	Vernal conjunctivitis	Keratitis
	CID100045469	Cardiac failure congestive	Hypertensive crisis	Cardiac failure	Haemoglobin	Hypertensive emergency	Haemorrhage	Methaemoglobinaemia
	CID100047319	Hypotonia	Cardiovascular disorder
	CID100047320	Muscle relaxation	Hypotonia
	CID100047419	Lyme disease	Rheumatic fever	Tracheobronchitis	Otitis media bacterial	Sinusitis	Bacterial infection	Hypersensitivity	Tonsillitis	Pharyngitis	Impetigo	Gonorrhoea	Rheumatic disorder	Streptococcal infection	Urinary tract infection	Infection	Bronchitis	Erythema migrans	Renal failure	Renal impairment	Bronchitis chronic
	CID100047471	Drug interaction	Infection	Vulvovaginal candidiasis
	CID100047528	Myocardial ischaemia	Arteriospasm coronary	Acute coronary syndrome	Myocardial infarction	Angina pectoris
	CID100047640	Tinea cruris	Tinea pedis	Body tinea
	CID100047725	Uterine leiomyoma	Neoplasm malignant	Pain	Prostate cancer	Menorrhagia	Anaemia	Endometriosis	Urinary tract obstruction	Breast cancer	Metrorrhagia	Metastasis	Bone cancer metastatic
	CID100048175	Skin disorder
	CID100050294	Bronchial hyperreactivity	Conjunctivitis allergic	Asthma exercise induced	Cough	Asthma late onset	Bronchospasm	Bronchitis	Asthma	Neutropenia	Pruritus
	CID100050614	Nephropathy toxic	Blood creatinine increased	Abdominal infection	Bacterial sepsis	Pelvic inflammatory disease	Genital infection female	Lower respiratory tract infection	Urinary tract infection	Infection	Renal failure	Renal impairment
	CID100051263	Euphoric mood	Pain	Pulmonary function test decreased	Miosis	Muscle rigidity	Liver disorder	Vomiting	Procedural nausea	Renal failure	Renal impairment	Bradycardia	Respiratory depression
	CID100051577	Type 2 diabetes mellitus
	CID100051634	Gaucher's disease	Hypersensitivity	Poor venous access
	CID100052421	Dermatitis atopic	Skin disorder
	CID100054158	Hepatocellular injury	Foetor hepaticus	Liver disorder
	CID100054313	Hypertension	Pulmonary arterial hypertension
	CID100054331	Bacteriuria	Urinary tract infection	Cystitis
	CID100054373	Hyperhidrosis	Vipoma	Carpal tunnel syndrome	Carcinoid syndrome	Carcinoid tumour	Pancreatitis acute	Oesophageal varices haemorrhage	Haemorrhage	Arthralgia	Glucagonoma	Abscess	Hypokalaemia	Haemoglobin	Insulinoma	Pancreatic fistula	Neuroendocrine tumour	Musculoskeletal discomfort	Hypoglycaemia	Asthenia	Fatigue	Neoplasm	Endocrine neoplasm	Pituitary tumour benign	Sepsis	Headache	Paraesthesia	Diarrhoea	Pancreatic carcinoma	Thymoma	Intestinal obstruction	Metastasis	Portal hypertension	Varices oesophageal	Swelling	Flushing	Acromegaly	Gastrinoma	Post procedural complication
	CID100054454	Hypertriglyceridaemia	Coronary artery disease	Lipid metabolism disorder	Cardiac failure congestive	Alcoholism	Type III hyperlipidaemia	Alcohol abuse	Premature menopause	Obstruction	Type IV hyperlipidaemia	Type IIb hyperlipidaemia	High density lipoprotein decreased	Diabetes mellitus	Low density lipoprotein increased	Hypertension	Blood triglycerides normal	Peripheral vascular disorder	Hypothyroidism	Liver disorder	Acute coronary syndrome	Skin ulcer	Type II hyperlipidaemia	Cerebrovascular disorder	Arteriosclerosis coronary artery	Arteriosclerosis	Menarche	Cardiovascular disorder	Cerebrovascular accident	Foetor hepaticus	Hypercholesterolaemia	Angina pectoris	Nephrotic syndrome	Carotid artery disease	Myocardial infarction	Blood cholesterol increased	Dyslipidaemia	Type IIa hyperlipidaemia	Hepatocellular injury	Blood triglycerides increased	Hyperlipidaemia
	CID100054547	Cystitis noninfective	Rheumatic fever	Influenza	Abscess	Skin infection	Pneumonia	Ear infection	Cystitis	Tonsillitis	Pharyngitis	Gonorrhoea	Rheumatic disorder	Urinary tract infection	Infection	Diarrhoea	Otitis media acute	Renal failure	Acute sinusitis	Renal impairment	Bladder pain	Bronchitis chronic
	CID100054688	Cellulitis	Acquired immunodeficiency syndrome	Bronchitis	Pneumonia	Acute sinusitis	Skin infection	Autoimmune disorder	Abscess	Immunodeficiency	Helicobacter infection	Pharyngitis streptococcal	Streptococcal infection	Otitis media acute	Renal failure	Bronchitis chronic	Rheumatic fever	Tracheobronchitis	Blood culture negative	Tonsillitis	Pharyngitis	Mycobacterial infection	Renal impairment	Pneumonia mycoplasmal	Duodenal ulcer	Peptic ulcer	Impetigo	Rheumatic disorder	Atypical pneumonia	Mycobacterium avium complex infection	Infection	Otitis media	Ulcer
	CID100054786	Hypertension	Portopulmonary hypertension	Menorrhagia	Hepatic function abnormal	Infection	Obesity	Renal failure	Renal impairment	Connective tissue disorder
	CID100054808	Iritis	Conjunctivitis allergic	Cyclitis	Oedema	Iridocyclitis	Conjunctivitis infective	Rosacea	Inflammation	Punctate keratitis	Ophthalmic herpes zoster
	CID100054840	Epilepsy	Delirium	Attention deficit/hyperactivity disorder	Myoclonus	Mydriasis	Hyperkinesia	Mental disorder	Coma	Angle closure glaucoma	Hypersensitivity	Mental status changes	Psychotic disorder	Hepatic failure	Muscle rigidity	Memory impairment	Neuroleptic malignant syndrome	Agitation	Body temperature increased
	CID100054889	Hypertension
	CID100054949	Acquired immunodeficiency syndrome	Autoimmune disorder	Immunodeficiency	Pneumocystis jirovecii pneumonia
	CID100055331	Nephropathy	Hypertension	Angioedema	Essential hypertension
	CID100055466	Ependymoma	Scar	Syringomyelia	Glioma	Uterovaginal prolapse	Neoplasm	Pituitary tumour benign	Schwannoma	Eyelid ptosis	Inflammation	Renal failure	Metastasis	Meningioma
	CID100055480	Major depression	Fibromyalgia
	CID100056338	Epilepsy	Delirium	Cerebellar syndrome	Nervous system disorder	Hyperglycaemia	Confusional state	Convulsion	Diabetes mellitus	Psychotic disorder	Feeling abnormal	Hepatic function abnormal	Status epilepticus	Encephalopathy
	CID100056801	Bronchial hyperreactivity	Bronchospasm	Chronic obstructive pulmonary disease	Emphysema	Asthma	Bronchitis chronic
	CID100056959	Bronchial hyperreactivity	Diabetes mellitus	Cardiac failure	Chronic obstructive pulmonary disease	Obstructive airways disorder	Acute coronary syndrome	Renal failure	Renal impairment	Angina pectoris
	CID100057166	Dysplasia	Neoplasm malignant	Neoplasm	Cataract	Oesophageal obstruction	Non-small cell lung cancer	Oesophageal carcinoma	Barrett's oesophagus
	CID100057469	Hyperkeratosis	Immunodeficiency	Anorectal human papilloma virus infection	Basal cell carcinoma	Viral infection	Neoplasm	Actinic keratosis	Carcinogenicity	Anogenital warts	Seborrhoeic keratosis	Papilloma	Xeroderma pigmentosum	Basal cell naevus syndrome	Molluscum contagiosum
	CID100057537	Parkinson's disease	Restless legs syndrome	Parkinsonism
	CID100057697	Conjunctivitis allergic	Pruritus
	CID100059708	Epilepsy	Convulsion	Idiopathic generalised epilepsy	Myoclonic epilepsy	Grand mal convulsion	Juvenile myoclonic epilepsy	Partial seizures	Renal failure	Renal impairment
	CID100059768	Sinus tachycardia	Coronary artery disease	Hypertension	Tachycardia	Atrial fibrillation	Atrial flutter	Supraventricular tachycardia
	CID100060146	Lower urinary tract symptoms	Benign prostatic hyperplasia
	CID100060164	Acne vulgaris	Acne	Acne pustular
	CID100060172	Hepatitis B	Viral infection	Hepatocellular injury	Liver disorder	Chronic hepatitis B	Foetor hepaticus
	CID100060183	Coronary artery disease	Cardiac failure congestive	Essential hypertension	Myocardial infarction	Cardiac failure	Cardiac arrest	Hypertension	Acute coronary syndrome	Angioedema
	CID100060184	Coronary artery disease	Cardiac failure congestive	Essential hypertension	Myocardial infarction	Cardiac failure	Cardiac arrest	Hypertension	Acute coronary syndrome	Angioedema
	CID100060198	Breast cancer	Lymphopenia	Contralateral breast cancer	Bone cancer metastatic
	CID100060490	Liver disorder	Foetor hepaticus	Hepatocellular injury	Asthma
	CID100060496	Bronchial hyperreactivity	Diabetes mellitus	Coronary artery disease	Cardiac failure congestive	Chronic obstructive pulmonary disease	Hypertension	Peripheral vascular disorder	Hypotension	Vasospasm	Myocardial ischaemia	Prinzmetal angina	Angina pectoris
	CID100060612	Agitation	Bradycardia
	CID100060613	Cytomegalovirus infection	Autoimmune disorder	Malaise	Retinitis	Acquired immunodeficiency syndrome	Gastroenteritis	Cytomegalovirus chorioretinitis	Pneumonia
	CID100060668	Leukaemia	Small cell lung cancer	Non-Hodgkin's lymphoma	Testicular neoplasm	Lymphoma	Neoplasm	Hypersensitivity	Hodgkin's disease lymphocyte depletion type stage unspecified	Hodgkin's disease	Small cell carcinoma	Lymphocytic leukaemia	Neutropenia	Hodgkin's disease lymphocyte predominance type stage unspecified
	CID100060695	Muscle relaxation	Hypotonia
	CID100060706	Peritonitis	Abdominal infection	Pneumonia	Convulsion	Bacterial infection	Pelvic inflammatory disease	Bacterial sepsis	Meningitis	Appendicitis	Sepsis	Bacteraemia	Genital infection female	Febrile neutropenia	Lower respiratory tract infection	Urinary tract infection	Infection	Meningitis bacterial	Renal failure	Renal impairment
	CID100060714	Renal failure	Renal impairment
	CID100060726	Eye pain	Inflammation	Corneal erosion	Eyelid oedema
	CID100060751	Squamous cell carcinoma
	CID100060752	Atrial flutter	Sinus rhythm	Arrhythmia supraventricular	Arrhythmia	Atrial fibrillation
	CID100060754	Renal failure	Renal impairment	Thrombophlebitis
	CID100060787	Acquired immunodeficiency syndrome	Autoimmune disorder	Disease progression
	CID100060795	Tension	Autism	Mania	Bipolar disorder	Dementia	Mental disorder	Malaise	Major depression	Dyskinesia	Psychotic disorder	Aggression	Dementia Alzheimer's type	Bipolar I disorder	Agitation	Jaundice	Schizophrenia	Irritability
	CID100060830	Bronchial hyperreactivity	Strangury	Prostatomegaly	Dyspnoea	Bronchospasm	Cardiac disorder	Cardiac failure	Angle closure glaucoma	Chronic obstructive pulmonary disease	Myocardial infarction	Emphysema	Breast feeding	Atrial fibrillation	Acute coronary syndrome	Myocardial ischaemia	Renal impairment	Dysuria	Bronchitis chronic
	CID100060834	Osteoarthritis	Pain	Diabetic neuropathy	Major depression	Weight decreased	Mental disability	Feeling guilty	Diabetes mellitus	Suicide attempt	Hypersensitivity	Disturbance in attention	Anxiety disorder	Sleep disorder	Musculoskeletal pain	Irritability	Agitation	Decreased interest	Hypersomnia	Asthenia	Stress urinary incontinence	Fatigue	Dysthymic disorder	Pregnancy	Urethral disorder	Bradyphrenia	Insomnia	Back pain	Emotional distress	Suicidal ideation	Tension	Fibromyalgia	Generalised anxiety disorder	Depressed mood	Anxiety	Dysphoria	Neuralgia	Depression	Urinary tract disorder
	CID100060843	Breast cancer	Pleural mesothelioma malignant	Non-small cell lung cancer	Mesothelioma
	CID100060852	Bone density decreased	Gastrointestinal disorder	Neoplasm malignant	Neoplasm	Osteoporosis	Dyspepsia	Osteoporosis postmenopausal	Peptic ulcer	Fracture	Multiple fractures	Osteoporotic fracture	Asthma	Hypercalcaemia	Breast cancer	Bone disorder	Metastasis	Bone cancer metastatic
	CID100060853	Dementia	Convulsion	Major depression	Sudden death	Diabetes mellitus	Bipolar I disorder	Electrocardiogram QT prolonged	Acute coronary syndrome	Dermatitis	Breast cancer	Agitation	Irritability	Rash	Decreased interest	Cardiac disorder	Psychotic disorder	Torsade de pointes	Schizophrenia	Tension	Mania	Bipolar disorder	Myocardial infarction	Pituitary tumour	Malaise	Depressed mood
	CID100060860	Paraganglion neoplasm	Cardiac failure congestive	Cardiac failure	Neoplasm malignant	Neoplasm	Neuroblastoma	Medullary thyroid cancer	Neuroendocrine tumour	Carcinoid tumour	Phaeochromocytoma	Hyperplasia
	CID100060864	Conjunctivitis allergic	Rhinitis seasonal	Seasonal allergy	Nasal septum perforation	Eye pruritus	Rhinitis perennial
	CID100060867	Cardiac failure chronic	Cardiac failure acute
	CID100060871	Renal impairment	Hepatitis B	Viral infection	Alanine aminotransferase increased	Pathogen resistance	Hepatitis B e antigen positive	Hepatocellular injury	Liver disorder	Infection	Chronic hepatitis B	Inflammation	Renal failure	Foetor hepaticus	Fibrosis
	CID100060877	Imprisonment	Alcoholism	Viral infection	Alcohol abuse	Blood bilirubin increased	Infection	HIV infection	Sexually transmitted disease	Renal failure	Renal impairment
	CID100060878	Essential hypertension	Hyperkalaemia	Hypertension	Anaemia	Leukopenia	Neutropenia
	CID100060936	Osteitis deformans
	CID100060953	Hyperbilirubinaemia	Colorectal cancer metastatic	Neoplasm malignant	Neoplasm	Breast cancer stage IV	Colon cancer	Colorectal cancer	Cardiotoxicity	Breast cancer	Renal failure	Renal impairment
	CID100061475	Palpitations	Dyspnoea	Convulsion	Nausea	Hyperventilation	Tachycardia	Headache	Aggression	Tachypnoea	Loss of consciousness	Vomiting	Bradycardia
	CID100061520	Metastasis	Bone pain
	CID100061635	Neoplasm malignant	Hypercalcaemia
	CID100062305	Urethritis	Inclusion conjunctivitis	Relapsing fever	Cat scratch disease	Trachoma	Typhus	Pneumonia anthrax	Necrotising ulcerative gingivostomatitis	Body temperature increased	Syphilis	Chancroid	Actinomycosis	Gonorrhoea	Listeriosis	Respiratory tract infection	Pneumonia chlamydial	Rickettsialpox	Tularaemia	Yaws	Cholera	Upper respiratory tract infection	Rocky mountain spotted fever	Brucellosis	Amoebic colitis	Psittacosis	Q fever	Plague	Granuloma inguinale	Anthrax	Lymphogranuloma venereum	Urinary tract infection	Infection	Bartonellosis	Gingivitis ulcerative
	CID100062358	Skin exfoliation	Xerosis	Pruritus	Ichthyosis
	CID100062816	High density lipoprotein decreased	Low density lipoprotein increased	Hypercholesterolaemia
	CID100062819	Amenorrhoea	Assisted fertilisation	Infertility	Infertility female	Fallopian tube obstruction	Secondary hypogonadism	Anovulatory cycle	Azoospermia	Ovarian failure	Uterine haemorrhage	Polycystic ovaries	Testicular failure primary	Endometrial cancer	Superovulation	Oligomenorrhoea
	CID100062924	Rhinitis seasonal	Eczema	Food allergy	Dermatitis atopic	Rhinitis allergic	Seasonal allergy	Skin disorder	Asthma	Rhinitis perennial	Rhinitis
	CID100062956	Hypertension	Angioedema	Cardiac failure
	CID100062959	Endometritis	Abdominal infection	Diabetic foot infection	Infection	Pneumonia	Osteomyelitis	Pelvic infection	Abortion infected	Parametritis
	CID100062965	Asthma
	CID100063001	Renal artery stenosis	Hypertension	Nephropathy	Renal failure	Angioedema	Renal impairment
	CID100064147	Acquired immunodeficiency syndrome	Cytomegalovirus infection	Autoimmune disorder	Cytomegalovirus chorioretinitis	Retinitis
	CID100064642	Ventricular tachycardia	Ventricular arrhythmia	Cardiac flutter	Plasmodium falciparum infection	Atrial fibrillation
	CID100064778	Peritonitis	Influenza	Abdominal infection	Convulsion	Bacterial infection	Meningitis	Appendicitis	Bacteraemia	Infection	Meningitis bacterial	Renal failure	Renal impairment
	CID100064929	Hypertriglyceridaemia	Diabetes mellitus	Low density lipoprotein increased	Carotid artery disease	Dyslipidaemia	Peripheral arterial occlusive disease	Hypothyroidism	Blood triglycerides increased	Obesity	High density lipoprotein decreased	Aortic aneurysm	Weight decreased	Hypercholesterolaemia
	CID100064987	Hepatitis B e antigen positive	Liver disorder	Hepatocellular injury	Infection	Chronic hepatitis B	Foetor hepaticus
	CID100065014	Leukaemia	Plasmacytoma	Non-Hodgkin's lymphoma	Myocardial infarction	Plasma cell myeloma	Lymphoma	Acute coronary syndrome
	CID100065157	Hypogonadism male	Androgen deficiency
	CID100065281	Pneumonia	Eye infection	Infection	Empyema
	CID100065370	Multiple sclerosis
	CID100065628	Chronic lymphocytic leukaemia
	CID100065840	Hyperphosphataemia	Renal failure chronic
	CID100065856	Depressive symptom	Dysthymic disorder	Major depression	Cardiovascular disorder	Depression
	CID100065863	Tinea pedis	Sensitisation
	CID100065866	Hypertension	Diabetes mellitus	Angina pectoris
	CID100065999	Cough	Diabetes mellitus	Coronary artery disease	Essential hypertension	Cardiac failure	Transient ischaemic attack	Myocardial infarction	Hypertension	Type 2 diabetes mellitus	Diabetic nephropathy	Peripheral arterial occlusive disease	Hypotension	Cardiovascular disorder	Acute coronary syndrome	Cerebrovascular accident	Hyperlipidaemia	Angina pectoris
	CID100068613	Premature delivery	Uterine contractions during pregnancy	Premature baby	Foetal heart rate
	CID100068740	Osteoporosis postmenopausal	Prostate cancer	Injury	Analgesic asthma syndrome	Osteitis deformans	Fluid overload	Hip fracture	Bone cancer metastatic	Neoplasm malignant	Hypercalcaemia of malignancy	Fracture	Hypovolaemia	Urine output	Anaemia	Asthma	Spinal fracture	Renal failure	Hyperparathyroidism	Hydraemia	Plasmacytoma	Blood creatinine increased	Cardiac failure	Neoplasm	Menopause	Multiple fractures	Renal impairment	Plasma cell myeloma	Osteoporosis	Atrial fibrillation	Spinal cord compression	Hypercalcaemia
	CID100068844	Open angle glaucoma	Ocular hypertension	Hypotony of eye
	CID100069512	Ocular hypertension	Glaucoma	Open angle glaucoma
	CID100071158	Alcohol abuse	Alcoholism
	CID100071273	Pain	Procedural pain	Labour pain	Pregnancy
	CID100071301	Diabetes mellitus	Cardiac failure	Myocardial infarction	Hypertension	Diabetic nephropathy	Hypotension	Cardiovascular disorder	Acute coronary syndrome	Hyperlipidaemia	Angina pectoris
	CID100071316	Muscle relaxation	Hypotonia
	CID100071329	Sinus rhythm	Cardiac disorder	Atrial fibrillation	Atrial flutter	Cardiac flutter	Arrhythmia supraventricular	Ventricular arrhythmia
	CID100071348	Pituitary tumour	Hypersensitivity	Carcinoid syndrome	Liver disorder	Carcinoid tumour	Acromegaly
	CID100071360	Sudden death	Schizophrenia	Torsade de pointes
	CID100071406	Cholestasis	Vitamin E deficiency	Malabsorption
	CID100071436	Benign hydatidiform mole	Foetal death	Abortion missed
	CID100071469	Gonorrhoea	Pertussis	Infection
	CID100071616	Wound	Haematological malignancy	Hepatosplenic candidiasis	Aspergillus infection	Hypokalaemia	Systemic candida	Candida infection	Oesophageal candidiasis	Aspergillosis	Infection	Fungal infection
	CID100072022	Hypertension	Coronary artery disease	Essential hypertension	Acute coronary syndrome	Myocardial infarction
	CID100072054	Nocturia	Pollakiuria	Benign prostatic hypertrophy	Hypertonic bladder	Urge incontinence	Irritable bowel syndrome	Infection	Functional gastrointestinal disorder	Benign prostatic hyperplasia
	CID100072081	Oesophageal varices haemorrhage	Renal failure acute	Ascites	Hepatorenal syndrome
	CID100072111	Dysentery	Hepatic encephalopathy	Hepatic function abnormal	Chronic hepatic failure	Diarrhoea	Infection	Body temperature increased
	CID100072396	Dacryocystitis	Staphylococcal infection	Subcutaneous abscess	Meibomianitis	Sepsis neonatal	Dermal cyst	Conjunctivitis	Infection	Eye infection bacterial
	CID100072466	Squamous cell carcinoma	Non-Hodgkin's lymphoma	Malignant pleural effusion	Dysplasia	Neoplasm malignant	Lymphoma	Neoplasm	Pulmonary toxicity	Hodgkin's disease lymphocyte depletion type stage unspecified	Hodgkin's disease	Pleural effusion	Renal impairment	Choriocarcinoma	Hodgkin's disease lymphocyte predominance type stage unspecified	Testis cancer
	CID100072938	Respiratory tract infection	Liver disorder	Pneumonia	Infection	Bronchitis chronic
	CID100073303	Abdominal infection	Pyelonephritis	Bacteraemia	Urinary tract infection	Infection	Pneumonia
	CID100073658	Tonsillitis	Pharyngitis	Bronchitis	Infection	Pneumonia	Acute sinusitis
	CID100074989	Autoimmune disorder	Pneumocystis jirovecii pneumonia	Non-Hodgkin's lymphoma	Death	Bacterial infection	Lymphoma	Sepsis	Acquired immunodeficiency syndrome	Pneumothorax	Mycotic aneurysm	Vomiting
	CID100077992	Migraine	Cluster headache	Aura
	CID100077993	Migraine	Hypertension	Cluster headache	Aura	Basilar migraine
	CID100077996	Renal failure chronic	Hyperparathyroidism secondary	Renal impairment
	CID100077997	Migraine	Aura
	CID100077998	Diabetes mellitus	Type 1 diabetes mellitus	Diabetic ketoacidosis	Type 2 diabetes mellitus	Insulin resistance	Weight decreased
	CID100078032	Urticaria	Pruritus
	CID100082146	Neoplasm malignant	Mycosis fungoides
	CID100082148	Major depression
	CID100083030	Neoplasm	Transplant rejection	Infection
	CID100083606	Bone cancer metastatic	Metastasis	Bone pain
	CID100084003	Conjunctivitis allergic	Osteoarthritis	Pain	Hypersensitivity	Breakthrough pain	Injury	Photophobia	Nephropathy	Eye pain	Abdominal discomfort	Eye pruritus	Asthma	Uterine spasm	Inflammation	Renal failure	Renal impairment	Musculoskeletal pain	Ulcer
	CID100091488	Skin disorder
	CID100092725	Gastrooesophageal reflux disease	Dyspepsia	Gastrinoma	Erosive oesophagitis
	CID100093860	Haematological malignancy	Plasmacytoma	Plasma cell myeloma	Sepsis	Disease progression	Diarrhoea	Mantle cell lymphoma	Neuropathy peripheral	Cerebrovascular accident
	CID100096312	Acute lymphocytic leukaemia	Non-Hodgkin's lymphoma	T-cell type acute leukaemia
	CID100102258	Leukaemia	Haematological malignancy	Non-Hodgkin's lymphoma	Neoplasm malignant	Neoplasm	Lymphoma	Blood uric acid increased	Hyperuricaemia
	CID100102399	Cardiac aneurysm	Injury	Haemoglobin	Anaphylactic shock	Venous thrombosis	Gastrointestinal haemorrhage	Pericardial effusion	Haemorrhage	Pulmonary embolism	Shock
	CID100104727	Haemorrhage	Haemoglobin
	CID100104741	Disease progression	Breast cancer stage IV
	CID100104758	Mesothelioma	Neoplasm malignant	Gastrooesophageal cancer	Colorectal cancer	Cardiotoxicity	Breast cancer
	CID100104778	Parkinson's disease	Poisoning	Parkinsonism
	CID100104799	Malignant melanoma	Metastasis
	CID100104849	Diabetes mellitus	Weight decreased	Obesity
	CID100104865	Lung disorder	Immunodeficiency	Hepatotoxicity	Pulmonary hypertension	Skin ulcer	Hypertension	Heart disease congenital	Ulcer	Pulmonary arterial hypertension	Systemic sclerosis	Cardiac failure chronic	Pulmonary veno-occlusive disease	Scleroderma	Connective tissue disorder
	CID100105145	Non-Hodgkin's lymphoma	Neoplasm malignant	Lymphoma	Hodgkin's disease lymphocyte depletion type stage unspecified	Hodgkin's disease	Hypercalcaemia	Hodgkin's disease lymphocyte predominance type stage unspecified	Dehydration	Bronchial carcinoma
	CID100105153	Coronary artery disease
	CID100107694	Inflammation	Neoplasm	Hirsutism
	CID100107969	Diabetes mellitus	Uveitis	Physical disability	Secondary progressive multiple sclerosis	Multiple sclerosis	Relapsing-remitting multiple sclerosis	Disability
	CID100107994	Diabetes mellitus	Cardiac failure congestive	Cardiac failure	Myocardial infarction	Hypertension	Diabetic nephropathy	Hypotension	Acute coronary syndrome	Angioedema	Hyperlipidaemia	Angina pectoris
	CID100110634	Hypertension	Erectile dysfunction
	CID100110635	Diabetes mellitus	Collagen-vascular disease	Hypertension	Pulmonary arterial hypertension	Erectile dysfunction	Connective tissue disorder	Benign prostatic hyperplasia
	CID100114709	Epilepsy	Convulsion
	CID100114753	Contusion	Ligament sprain	Pain
	CID100115237	Dementia	Myocardial infarction	Cardiac disorder	Pituitary tumour	Malaise	Psychotic disorder	Carcinogenicity	Dementia with Lewy bodies	Acute coronary syndrome	Schizoaffective disorder	Breast cancer	Parkinson's disease	Schizophrenia	Parkinsonism
	CID100115355	Tyrosinaemia	Thrombocytopenia
	CID100119182	Acute lymphocytic leukaemia	Acute leukaemia	Acute myeloid leukaemia
	CID100119212	Sensitisation	Hypersensitivity
	CID100119607	Rheumatoid arthritis	Dysmenorrhoea	Osteoarthritis	Arthritis
	CID100119828	Procedural pain	Postoperative pain
	CID100119830	Viral infection	Pathogen resistance	Hepatitis B e antigen positive	Liver disorder	Hepatocellular injury	Infection	Chronic hepatitis B	Renal failure	Foetor hepaticus	Renal impairment
	CID100121396	Acidosis	Hyperammonaemia	N-acetylglutamate synthase deficiency
	CID100121749	Urticaria	Psoriasis	Latent tuberculosis	Dermatitis	Psoriatic arthropathy	Rash
	CID100121892	Epilepsy	Convulsion
	CID100122197	Dementia	Progressive supranuclear palsy	Dementia Alzheimer's type	Dementia with Lewy bodies	Essential tremor	Parkinson's disease	Familial tremor	Parkinsonism	Multiple system atrophy
	CID100122316	Parkinson's disease	Parkinsonism
	CID100123015	Thrombocytopenia	Haemorrhage	Thrombocytopenic purpura	Haemoglobin
	CID100123597	Open angle glaucoma	Ocular hypertension	Iritis	Uveitis
	CID100123606	Nausea	Migraine	Pain	Cluster headache	Photophobia	Aura	Phonophobia
	CID100123610	Thrombocytopenia	Acute myocardial infarction	Electrocardiogram ST segment depression	Myocardial infarction	Electrocardiogram T wave inversion	Pregnancy	Chest pain	Acute coronary syndrome	Electrocardiogram ST segment elevation	Angina unstable	Angina pectoris
	CID100123611	Acute myocardial infarction	Cardiac failure	Myocardial infarction	Pulmonary embolism	Thrombophlebitis superficial	Haemoglobin	Deep vein thrombosis	Acute coronary syndrome	Embolism	Angina unstable	Haemorrhage	Hip fracture	Angina pectoris
	CID100123619	Ankylosing spondylitis	Arthritis	Osteoarthritis	Gout	Rheumatoid arthritis	Pain	Dysmenorrhoea	Back pain	Gouty arthritis	Musculoskeletal pain
	CID100123620	Nasal polyps	Psoriasis	Dermatitis atopic	Drug interaction	Rhinitis allergic	Skin disorder	Asthma
	CID100123623	Peritonitis	Oropharyngeal candidiasis	Aspergillus infection	Endocarditis	Systemic candida	Candida infection	Meningitis	Oesophageal candidiasis	Aspergillosis	Abdominal abscess	Infection	Fungal infection	Osteomyelitis	Neutropenia	Body temperature increased
	CID100123631	Neoplasm malignant	Neoplasm	Haemoglobin	Non-small cell lung cancer	Idiopathic pulmonary fibrosis	Haemorrhage
	CID100123634	Multiple fractures	Oestrogen deficiency	Fracture
	CID100123809	Parkinson's disease	Dyskinesia	Parkinsonism
	CID100124087	Urticaria	Cough	Rhinitis seasonal	Lacrimation increased	Erythema	Rhinorrhoea	Rhinitis allergic	Seasonal allergy	Chronic spontaneous urticaria	Nasopharyngitis	Rhinitis perennial	Sneezing	Pruritus
	CID100125017	Feeling guilty	Suicide attempt	Asthenia	Fatigue	Major depression	Mental disability	Depressed mood	Dysphoria	Bradyphrenia	Disturbance in attention	Decreased interest	Insomnia	Suicidal ideation	Agitation	Hypersomnia
	CID100125889	Epilepsy	Fibromyalgia	Convulsion	Generalised anxiety disorder	Diabetic neuropathy	Spinal cord injury	Post herpetic neuralgia	Neuralgia	Partial seizures	Renal failure	Renal impairment
	CID100127909	Open angle glaucoma	Glaucoma	Hypotrichosis	Ocular hypertension
	CID100128549	Renal artery stenosis	Acute myocardial infarction	Cardiac failure congestive	Myocardial infarction	Cardiac failure	Hypertension	Left ventricular dysfunction	Acute coronary syndrome	Renal failure	Renal impairment
	CID100129228	Lennox-Gastaut syndrome	Epilepsy	Convulsion
	CID100129806	Hypertriglyceridaemia	Coronary artery disease	Alcoholism	Type III hyperlipidaemia	Alcohol abuse	Diabetes mellitus	Hypothyroidism	Liver disorder	Acute coronary syndrome	Type II hyperlipidaemia	Arteriosclerosis	Cardiovascular disorder	Cerebrovascular accident	Foetor hepaticus	Hypercholesterolaemia	Nephrotic syndrome	Myocardial infarction	Dyslipidaemia	Type IIa hyperlipidaemia	Hepatocellular injury	Blood triglycerides increased	Hyperlipidaemia
	CID100130564	Gastrooesophageal reflux disease
	CID100130565	Gastrooesophageal reflux disease	Erosive oesophagitis	Duodenal ulcer	Infection	Gastric ulcer	Dyspepsia	Gastrinoma
	CID100130881	Hypertension	Hypotension
	CID100131535	HIV infection	Immunodeficiency	Factor XI deficiency	Infection
	CID100132804	Dyslipidaemia	Hyperlipidaemia
	CID100132970	Prostate cancer
	CID100132971	Metastases to liver	Prostate cancer	Hepatic cancer metastatic
	CID100132999	Cardiac failure chronic	Coronary artery disease	Sinus rhythm	Systolic dysfunction	Angina pectoris
	CID100134018	Gout	Blood uric acid increased	Hyperuricaemia	Gouty arthritis	Renal failure	Renal impairment	Gouty tophus
	CID100134019	B-cell lymphoma
	CID100134780	Neuropathy peripheral	Plasmacytoma	Disease progression	Plasma cell myeloma
	CID100135113	Sucrase-isomaltase deficiency
	CID100145068	Respiratory failure	Pulmonary hypertension	Hypoxia	Pregnancy
	CID100147912	Palpitations	Acute leukaemia	Aspergillus infection	Candida infection	Cryptococcosis	Coccidioidomycosis	Immunodeficiency	Graft versus host disease	Floppy iris syndrome	Fungal infection	Zygomycosis	Oesophageal candidiasis	Aspergillosis	Acute myeloid leukaemia	Neutropenia	Haematological malignancy	Oropharyngeal candidiasis	Systemic mycosis	Systemic candida	Chromoblastomycosis	Mycetoma mycotic	Infection	Fusarium infection
	CID100148121	Febrile neutropenia	Mucosal inflammation	Renal failure chronic	Peripheral T-cell lymphoma unspecified
	CID100148127	Atrophy	Menopause	Dyspareunia
	CID100148191	Mantle cell lymphoma	Mantle cell lymphoma refractory	Renal cell carcinoma
	CID100148192	Hepatitis B
	CID100148211	Neoplasm malignant	Vomiting	Procedural nausea	Nausea
	CID100150310	Diabetes mellitus	Acute myocardial infarction	Cardiac failure congestive	Cardiac failure	Myocardial infarction	Hypertension	Diabetic nephropathy	Type 2 diabetes mellitus	Microalbuminuria	Left ventricular dysfunction	Hypotension	Acute coronary syndrome	Systolic dysfunction	Hyperlipidaemia	Angina pectoris
	CID100150311	Type V hyperlipidaemia	Arteriosclerosis	Low density lipoprotein increased	Atherosclerosis	Dyslipidaemia	Renal failure chronic	Type IIa hyperlipidaemia	Phytosterolaemia	Liver disorder	High density lipoprotein decreased	Agitation	Weight decreased	Hyperlipidaemia	Hypercholesterolaemia
	CID100150610	Renal impairment	Ischaemia	Diabetes mellitus	Endometritis	Abdominal infection	Bacterial infection	Pyelonephritis	Sepsis	Genital infection female	Bacteraemia	Diabetic foot infection	Urinary tract infection	Renal failure	Infection	Pneumonia	Osteomyelitis	Pelvic infection	Abortion infected	Pyelonephritis acute
	CID100151075	Diabetes mellitus	Extravasation	Macular oedema	Pain	Injury	Inflammation	Procedural pain
	CID100151165	Neoplasm malignant	Vomiting	Procedural nausea	Nausea
	CID100151171	Lung disorder	Cardiac failure congestive	Adrenal insufficiency	Hypothyroidism	Hyponatraemia	Inappropriate antidiuretic hormone secretion
	CID100151174	Hypertension
	CID100152945	Prostatomegaly	Polyuria	Diuresis	Benign prostatic hyperplasia
	CID100153941	Hepatitis B	Viral infection	Alanine aminotransferase increased	Hepatitis B e antigen positive	Hepatic cirrhosis	Hepatocellular injury	Liver disorder	Infection	Chronic hepatitis B	Inflammation	Foetor hepaticus	Fibrosis
	CID100153994	Hypertension	Essential hypertension
	CID100154058	Pollakiuria	Micturition urgency	Urge incontinence	Hypertonic bladder
	CID100154256	Osteoporosis postmenopausal	Osteoporosis	Fracture	Multiple fractures	Hip fracture	Menopausal symptoms
	CID100156326	Mania	Dementia	Bipolar disorder	Bipolar I disorder	Schizoaffective disorder	Schizophrenia	Parkinsonism
	CID100156418	Hyperparathyroidism secondary	Neoplasm malignant	Renal failure chronic	Carcinoma	Hypercalcaemia	Hyperparathyroidism primary
	CID100157429	Neoplasm
	CID100157688	Transitional cell carcinoma
	CID100157920	Irritable bowel syndrome	Cancer pain	Constipation	Functional gastrointestinal disorder
	CID100157921	Neoplasm malignant	Seborrhoeic keratosis	Actinic keratosis	Basal cell carcinoma	Porphyrin metabolism disorder
	CID100158781	Diabetes mellitus	Cardiac failure	Myocardial infarction	Hypertension	Diabetic nephropathy	Hypotension	Acute coronary syndrome	Hyperlipidaemia	Angina pectoris
	CID100158786	Age-related macular degeneration
	CID100159247	Renal failure chronic	Hyperphosphataemia	Constipation
	CID100160036	Injection site discomfort
	CID100160051	Arteriosclerosis	Coronary artery disease	Type 1 diabetes mellitus	Diabetes mellitus	Hypertriglyceridaemia	Intestinal obstruction	Atherosclerosis	Low density lipoprotein increased	Hypertension	Dyslipidaemia	Type 2 diabetes mellitus	Diabetic ketoacidosis	Type IIa hyperlipidaemia	Cardiovascular disorder	Blood triglycerides increased	High density lipoprotein decreased	Type II hyperlipidaemia	Hyperlipidaemia	Hypercholesterolaemia
	CID100160352	Pancreatitis	Infection
	CID100161580	Cystinosis
	CID100163158	Pain
	CID100163296	Acquired immunodeficiency syndrome	Autoimmune disorder	Drug interaction
	CID100164521	Conjunctivitis allergic	Pruritus
	CID100166548	Peritonitis	Abscess	Aspergillus infection	Endocarditis	Systemic candida	Candida infection	Meningitis	Oesophageal candidiasis	Abdominal abscess	Infection	Fungal infection	Osteomyelitis
	CID100168625	Oliguria	Renal failure chronic	Anuria	Hyperkalaemia
	CID100168924	Renal failure chronic
	CID100170361	Bronchial hyperreactivity	Chronic obstructive pulmonary disease	Suicidal behaviour	Cardiovascular disorder	Schizoaffective disorder	Schizophrenia	Renal impairment
	CID100171558	Oedema	Toxicity to various agents	Hypertension	Polyuria	Hepatic cirrhosis	Arrhythmia	Atrioventricular block	Metabolic alkalosis	Ascites	Blood potassium decreased	Blood sodium increased	Irritability
	CID100176870	Neoplasm malignant	Neoplasm	Pancreatic carcinoma metastatic	Metastases to pancreas	Non-small cell lung cancer	Pancreatic carcinoma
	CID100179344	Epilepsy	Hepatitis B	Poliomyelitis	Convulsion	Diphtheria	Corynebacterium infection	Infection	Pertussis	Tetanus
	CID100185457	Renal failure	Urinary tract obstruction
	CID100192155	Inflammation
	CID100193962	Dermatitis	HIV infection	Pathogen resistance	Infection	Rash
	CID100197281	Angiopathy	Convulsion	Hepatic cancer	Primary malignant neoplasm of liver	Metastatic neoplasm	Renal failure	Renal impairment	Hepatocellular carcinoma
	CID100197712	Hypertension	Pulmonary arterial hypertension	Connective tissue disorder
	CID100206527	Palpitations	Hyperhidrosis	Agoraphobia	Dyspnoea	Chills	Nausea	Obsessive rumination	Major depression	Obsessive thoughts	Abdominal discomfort	Sexual dysfunction	Tremor	Discomfort	Mental disability	Menopausal symptoms	Feeling guilty	Suicide attempt	Panic disorder	Hot flush	Chest pain	Disturbance in attention	Derealisation	Fear of death	Agitation	Decreased interest	Depersonalisation	Asthenia	Choking sensation	Fatigue	Bradyphrenia	Paraesthesia	Sensory loss	Emotional distress	Suicidal ideation	Hypoaesthesia	Obsessive-compulsive disorder	Compulsions	Dysphoria	Panic attack	Dizziness
	CID100208898	Atrial flutter	Sinus rhythm	Left ventricular dysfunction	Cardiac failure	Atrial fibrillation
	CID100208902	Insomnia
	CID100208908	Neoplasm	Disease progression	Menopause	Breast cancer stage IV	Metastatic neoplasm	Breast cancer
	CID100213023	Deep vein thrombosis	Cerebrovascular accident	Embolism	Pulmonary embolism	Atrial fibrillation
	CID100213039	Immunodeficiency	Factor XI deficiency	Infection
	CID100213046	Mania	Dementia	Bipolar disorder	Bipolar I disorder	Schizoaffective disorder	Schizophrenia
	CID100216209	Diabetes mellitus	Essential hypertension	Cardiac failure	Myocardial infarction	Hypertension	Diabetic nephropathy	Nephropathy	Hypotension	Acute coronary syndrome	Hyperlipidaemia	Angina pectoris
	CID100216210	Deep vein thrombosis	Cerebrovascular accident	Embolism	Pulmonary embolism	Atrial fibrillation
	CID100216235	Hypertension	Pulmonary hypertension	Pulmonary arterial hypertension	Connective tissue disorder
	CID100216237	Inappropriate antidiuretic hormone secretion	Neurological symptom	Hyponatraemia	Cardiac failure
	CID100216239	Renal cell carcinoma	Neoplasm malignant	Atrial fibrillation	Deep vein thrombosis	Hepatic cancer	Hypoparathyroidism	Acute coronary syndrome	Non-small cell lung cancer	Embolism	Thyroid cancer	Cerebrovascular accident	Pulmonary embolism	Hepatocellular carcinoma
	CID100216258	Lung infection	Cystic fibrosis	Infection
	CID100216326	Plasmacytoma	Myelodysplastic syndrome	Plasma cell myeloma	Anaemia	Embolism venous	Embolism	Dermatitis	Mantle cell lymphoma	Rash
	CID100216416	Multiple fractures	Osteoporosis	Menopausal symptoms	Hip fracture	Fracture
	CID100219024	Atrioventricular block	Long QT syndrome	Lung disorder	Hypovolaemia	Block heart
	CID100219078	Epilepsy	Convulsion
	CID100219090	Neoplasm malignant	Vomiting	Nausea
	CID100222786	Hypoplastic anaemia	Psoriasis	Osteoarthritis	Pneumonia aspiration	Ulcerative keratitis	Pemphigus	Pneumonia	Psoriatic arthropathy	Ophthalmic herpes zoster	Blood disorder	Polymyositis	Anaemia	Dermatitis contact	Gouty arthritis	Asthma	Dermatitis	Colitis ulcerative	Conjunctivitis allergic	Enteritis	Loeffler's syndrome	Non-Hodgkin's lymphoma	Arthritis	Synovitis	Ulcer	Iritis	Optic neuritis	Rheumatoid arthritis	Polyuria	Dermatitis exfoliative	Sympathetic ophthalmia	Thrombocytopenia	Secondary adrenocortical insufficiency	Rheumatic heart disease	Congenital adrenal hyperplasia	Aplasia pure red cell	Pulmonary eosinophilia	Epicondylitis	Inflammation	Purpura	Endophthalmitis	Leukaemia	Meningitis tuberculous	Choroiditis	Hypercalcaemia	Acute leukaemia	Idiopathic thrombocytopenic purpura	Dermatitis bullous	Tenosynovitis
	CID100315411	Neoplasm malignant	Epilepsy	Left ventricular dysfunction	Metabolic disorder	Coronary artery disease
	CID100316280	Dry eye	Keratitis
	CID100358641	Cholera	Respiratory tract infection	Shigella infection	Pneumonia	Toxoplasmosis	Bacterial infection	Chancroid	Gastroenteritis	Gonorrhoea	Urinary tract infection	Diarrhoea	Infection	Anorectal infection	Otitis media	Bronchitis chronic
	CID100441086	Infection
	CID100441332	Uterine hypotonus	Uterine atony	Pregnancy	Surgery	Postpartum haemorrhage	Haemoglobin	Premature rupture of membranes	Haemorrhage
	CID100441382	Mycotic endophthalmitis	Keratitis	Keratitis fungal	Blepharitis	Conjunctivitis
	CID100443379	Renal artery stenosis	Diabetes mellitus	Cardiac failure congestive	Cardiac failure	Myocardial infarction	Hypertension	Diabetic nephropathy	Glucose-6-phosphate dehydrogenase deficiency	Left ventricular dysfunction	Hypotension	Acute coronary syndrome	Angioedema	Hyperlipidaemia	Angina pectoris
	CID100444006	Rheumatic fever	Tonsillitis	Pharyngitis	Rheumatic disorder	Pharyngitis streptococcal	Infection	Pneumonia	Renal failure	Renal impairment	Bronchitis chronic
	CID100444013	Neoplasm	Renal failure	Renal impairment
	CID100444033	Rhinitis perennial	Glaucoma	Seasonal allergy	Asthma	Rhinitis seasonal
	CID100449193	Chronic obstructive pulmonary disease	Bronchial hyperreactivity	Bronchospasm	Bronchitis chronic
	CID100455658	Pain	Hypertension	Porphyria acute	Tachycardia
	CID100477468	Peritonitis	Hepatic neoplasm	Abscess	Endocarditis	Systemic candida	Candida infection	Meningitis	Oesophageal candidiasis	Infection	Osteomyelitis	Neutropenia
	CID100517044	Hypokalaemia
	CID100517045	Blood pH increased	Renal failure	Alkalosis	Renal impairment	Hyponatraemia
	CID100644241	Chronic myeloid leukaemia	Chromosome analysis abnormal
	CID100656628	Benign prostatic hyperplasia
	CID100656892	Tuberculosis	Mycobacterial infection	Pulmonary tuberculosis	Infection
	CID100657298	Hyperthyroidism	Basedow's disease	Toxic nodular goitre
	CID100667490	Leukaemia	Acute leukaemia	Non-Hodgkin's lymphoma	Neoplasm malignant	Lymphoma	Neoplasm	Hodgkin's disease lymphocyte depletion type stage unspecified	Hodgkin's disease	Leukaemic infiltration brain	Acute lymphocytic leukaemia	Acute myeloid leukaemia	Chronic myeloid leukaemia	Chronic lymphocytic leukaemia	Hodgkin's disease lymphocyte predominance type stage unspecified
	CID101349907	Hyperthyroidism	Basedow's disease	Toxic nodular goitre
	CID102723601	Plasmacytoma	Acute leukaemia	Plasma cell myeloma	Neoplasm	Hodgkin's disease lymphocyte depletion type stage unspecified	Hodgkin's disease	Chronic myeloid leukaemia	Acute myeloid leukaemia	Chronic lymphocytic leukaemia	Hodgkin's disease lymphocyte predominance type stage unspecified
	CID102761171	Tuberculosis	Diabetes mellitus
	CID103006171	Pathogen resistance	HIV infection	Infection
	CID103010818	Hepatitis C	Hepatocellular injury	Foetor hepaticus	Liver disorder	Chronic hepatitis C
	CID103037258	Dental caries	Hypersensitivity
	CID103038497	Acute leukaemia	Acute myeloid leukaemia
	CID103052762	Constipation	Constipation chronic
	CID103055172	Eczema	Immunodeficiency	Dermatitis atopic
	CID103062316	Leukaemia	Chromosome analysis abnormal	Blast cell crisis	Cardiac disorder	Pleural effusion	Acute lymphocytic leukaemia	Chronic myeloid leukaemia
	CID103080904	Multiple fractures	Oestrogen deficiency	Fracture
	CID103081276	Chronic obstructive pulmonary disease	Bronchial hyperreactivity	Asthma
	CID103081361	Metastatic neoplasm	Medullary thyroid cancer
	CID103081362	Staphylococcal infection	Infection	Pneumonia	Pneumonia bacterial	Renal failure	Renal impairment
	CID103081884	Multiple sclerosis	Relapsing-remitting multiple sclerosis
	CID103085017	Hyperphosphataemia	Renal osteodystrophy	Renal failure chronic
	CID103086257	Neoplasm malignant	Dysplasia	Barrett's oesophagus
	CID103086685	Renal cell carcinoma
	CID103086686	Metastatic renal cell carcinoma	Proteinuria	Renal cell carcinoma	Convulsion	Neoplasm malignant	Hypertension	Neoplasm	Disease progression	Gastrointestinal stromal tumour	Hypothyroidism	Lung neoplasm malignant	Neuroendocrine tumour	Metastatic neoplasm	Protein urine present	Pulmonary embolism
	CID103325225	Hip fracture
	CID104369359	Hypoglycaemia	Type 1 diabetes mellitus	Renal failure chronic	Diabetic ketoacidosis	Type 2 diabetes mellitus	Pancreatitis	Renal failure	Renal impairment
	CID104474778	Neoplasm malignant	Anaemia	Renal failure chronic
	CID104479094	Renal failure chronic	Hyperparathyroidism secondary
	CID104479097	Poisoning	Dyspnoea	Convulsion	Nausea	Crohn's disease	Neurological symptom	Gastritis atrophic	Injury	Feeling abnormal	Hypotension	Diphyllobothriasis	Multiple sclerosis	Tropical sprue	Shock	Panic reaction	Neoplasm malignant	Hypertension	Respiratory fume inhalation disorder	Coeliac disease	Tachypnoea	Immobile	Anaemia	Hereditary optic atrophy	Chest discomfort	Optic nerve disorder	Endocrine disorder	Apnoea	Respiratory rate decreased	Mydriasis	Confusional state	Coma	Neoplasm	Acidosis	Headache	Folate deficiency	Vegetarian	Iron deficiency	Vomiting	Malabsorption	Pernicious anaemia	Disorientation	Hyperventilation	Mental disorder	Amblyopia tobacco	Breast feeding	Parasitic gastroenteritis	Vitamin B12 deficiency	Stasis syndrome
	CID104517618	Palpitations	Dyspnoea	Convulsion	Nausea	Hyperventilation	Tachycardia	Headache	Aggression	Tachypnoea	Loss of consciousness	Vomiting	Vasodilation procedure	Bradycardia
	CID104630253	Skin disorder
	CID104659568	Parkinson's disease	Parkinsonism
	CID104659569	Parkinson's disease	Parkinsonism
	CID105001396	Cardiac failure congestive	Myocardial infarction	Coagulopathy	Thrombophlebitis	Cerebrovascular accident	Cerebral artery embolism	Atrial fibrillation	Haemoglobin	Venous thrombosis	Hepatic function abnormal	Renal failure	Acute coronary syndrome	Embolism venous	Embolism	Liver disorder	Coagulation time prolonged	Haemorrhage	Genetic polymorphism	Renal impairment	Pulmonary embolism	Thrombosis
	CID105251896	Type 2 diabetes mellitus
	CID105273759	Hypersensitivity
	CID105277135	Mental disorder	Immunodeficiency	Infection
	CID105281007	Malignant neoplasm of islets of Langerhans	Non-Hodgkin's lymphoma	Malignant melanoma	Neoplasm malignant	Lymphoma	Neuroblastoma	Sarcoma	Hodgkin's disease lymphocyte depletion type stage unspecified	Hodgkin's disease	Metastatic malignant melanoma	Medullary thyroid cancer	Hodgkin's disease lymphocyte predominance type stage unspecified
	CID105281074	Uterine atony	Uterine hypotonus	Postpartum haemorrhage
	CID105310993	Hypertriglyceridaemia	Lipid metabolism disorder	Type IV hyperlipidaemia	Type IIb hyperlipidaemia
	CID105311167	Skin disorder
	CID105327147	Constipation
	CID105328940	Leukaemia	Chromosome analysis abnormal	Blast cell crisis	Breast cancer stage IV	Chronic myeloid leukaemia	Cardiovascular disorder	Diarrhoea
	CID105353894	Pulmonary function test decreased	Myasthenia gravis	Muscular weakness	Respiratory depression
	CID105353980	Oedema mucosal	Arthritis	Proctitis	Haemorrhage	Rheumatoid arthritis	Crohn's disease	Nausea	Juvenile idiopathic arthritis	Haemoglobin	Rheumatic disorder	Vomiting	Diarrhoea	Proctocolitis	Inflammation	Colitis ulcerative	Inflammatory bowel disease
	CID105359596	Neoplasm malignant	Acute myeloid leukaemia	Acute leukaemia	Acute promyelocytic leukaemia
	CID105360237	Muscle spasms	Oedema	Joint swelling	Lymphoedema	Oedema peripheral	Haemorrhoids	Swelling	Paraesthesia	Local swelling	Dermatitis	Restless legs syndrome	Post thrombotic syndrome	Venous insufficiency
	CID105361912	Tuberculosis	Autoimmune disorder	Immunodeficiency	Acquired immunodeficiency syndrome	Pulmonary tuberculosis	Mycobacterial infection	Hepatic function abnormal	Infection	Renal failure	Renal impairment
	CID105361917	Constipation	Opioid induced constipation
	CID105362070	Colitis ulcerative	Proctocolitis
	CID105362420	Choroidal neovascularisation	Histoplasmosis	Pathologic myopia	Age-related macular degeneration
	CID105381226	Tuberculosis	Staphylococcal infection	Influenza	Culture positive	Brucellosis	Drug hypersensitivity	Borderline leprosy	Meningococcal infection	Lepromatous leprosy	Pulmonary tuberculosis	Infection	Tuberculoid leprosy	Meningitis bacterial	Leprosy
	CID105462337	Colitis ulcerative	Proctocolitis
	CID105464096	Diabetes mellitus	Acute myocardial infarction	Cardiac failure congestive	Cardiac failure	Myocardial infarction	Hypertension	Diabetic nephropathy	Nephropathy	Infarction	Hypotension	Acute coronary syndrome	Renal failure	Cerebrovascular accident	Renal impairment	Hyperlipidaemia	Angina pectoris
	CID105479141	Osteosarcoma metastatic	Asthma	Osteosarcoma
	CID105487068	Body temperature increased	Pain	Migraine	Injury	Headache	Glucose-6-phosphate dehydrogenase deficiency	Back pain	Toothache	Tension headache
	CID105487301	Irritable bowel syndrome	Constipation	Functional gastrointestinal disorder
	CID105488383	Chronic lymphocytic leukaemia	Chronic lymphocytic leukaemia refractory
	CID105493381	Thalassaemia beta	Sickle cell anaemia	Myelodysplastic syndrome	Blood creatinine increased	Hepatic cirrhosis	Haemosiderosis	Thalassaemia	Anaemia	Iron overload
	CID106102852	Neoplasm	Cerebral ischaemia	Electrocardiogram QT prolonged	Renal failure	Cardiovascular disorder	Cerebrovascular accident	Renal impairment	Metastasis	Demyelination
	CID106323497	Pulmonary tuberculosis
	CID106326970	Dandruff	Seborrhoeic dermatitis	Tinea versicolour
	CID106328144	Prostate cancer	Metastasis	Bone cancer metastatic
	CID106331630	Breast cancer	Breast cancer stage IV	Liver disorder	Neuropathy peripheral
	CID106333887	Rheumatoid arthritis	Psoriatic arthropathy	Arthritis	Synovitis
	CID106398970	Rheumatic fever	Otitis media bacterial	Tonsillitis	Pharyngitis	Rheumatic disorder	Infection	Pneumonia	Renal failure	Acute sinusitis	Renal impairment	Bronchitis chronic
	CID106433091	Low back pain	Osteoarthritis	Pain	Diabetic neuropathy	Back pain	Neuralgia	Procedural pain
	CID106433101	Open angle glaucoma	Ocular hypertension
	CID106433117	Chronic obstructive pulmonary disease	Emphysema	Bronchial hyperreactivity	Asthma	Bronchitis chronic
	CID106433119	Hypertension	Atrial fibrillation	Deep vein thrombosis	Acute coronary syndrome	Embolism	Cerebrovascular accident	Pulmonary embolism
	CID106435110	Volvulus	Skin mass	Strongyloidiasis	Filariasis lymphatic	Acarodermatitis	Infection	Filariasis	Onchocerciasis	Pruritus	Nodule
	CID106437075	Sepsis	Bacteraemia	Lower respiratory tract infection	Urinary tract infection	Infection	Renal failure	Renal impairment
	CID106440191	Clostridium difficile infection	Diarrhoea	Infection
	CID106442177	Tuberous sclerosis	Cerebrosclerosis	Metastatic renal cell carcinoma	Renal cell carcinoma	Neoplasm malignant	Neoplasm	Astrocytoma, low grade	Drug level therapeutic	Angiomyolipoma	Liver disorder	Insulinoma	Neuroendocrine tumour	Metastatic neoplasm	Breast cancer	Renal failure	Renal impairment
	CID106445540	Neoplasm malignant	Neoplasm	Breast cancer stage IV	Breast cancer
	CID106452749	Eczema	Otitis externa fungal	Infection	Otitis externa
	CID106453361	Multiple sclerosis	Muscle spasticity
	CID106477186	Tuberculosis	Multidrug resistant tuberculosis
	CID106850789	Iron deficiency anaemia	Renal failure chronic
	CID106850791	Adrenogenital syndrome	Uterine leiomyoma	Congenital adrenal hyperplasia	Leiomyoma	Neoplasm	Pituitary tumour benign	Menopause	Prostate cancer	Prostate cancer metastatic	Endometriosis	Haematuria	Urinary tract obstruction	Breast cancer	Breast cancer female	Precocious puberty
	CID106918182	Multiple fractures	Osteoporosis	Osteoporosis postmenopausal	Fracture
	CID106918313	Feeling guilty	Suicide attempt	Asthenia	Weight increased	Fatigue	Major depression	Mental disability	Depressed mood	Dysphoria	Bradyphrenia	Disturbance in attention	Decreased interest	Insomnia	Suicidal ideation	Agitation	Weight decreased	Hypersomnia
	CID106918366	Vomiting	Procedural nausea	Nausea
	CID106918430	Diabetic foot infection	Infection
	CID106918456	Arteriosclerosis	Acute myocardial infarction	Myocardial infarction	Cerebrovascular accident	Thrombosis	Haemoglobin	Acute coronary syndrome	Electrocardiogram ST segment elevation	Angina unstable	Haemorrhage	Angina pectoris
	CID106918462	Impetigo	Skin infection	Laceration	Wound
	CID106918558	Urge incontinence	Hypertonic bladder
	CID106918638	Hyperuricaemia	Blood uric acid increased	Peripheral T-cell lymphoma unspecified
	CID106918670	Hyperkeratosis	Seborrhoeic keratosis	Keratosis	Actinic keratosis
	CID109548591	Otitis media acute
	CID109552070	Cerebrovascular accident	Abdominal infection	Inflammatory bowel disease
	CID109577580	Infection
	CID109800339	Chronic obstructive pulmonary disease	Emphysema	Bronchial hyperreactivity	Asthma	Bronchitis chronic
	CID109810131	Pneumonia bacterial	Pneumonia	Bacteraemia	Infection	Soft tissue infection
	CID109810246	Pain	Bone lesion	Metastasis	Bone pain
	CID109811221	Prostate cancer metastatic	Prostate cancer
	CID109812414	Coronary artery disease	Renal failure chronic	Injury	Haemorrhage	Neoplasm malignant	Embolism arterial	Haemoglobin	Acute coronary syndrome	Embolism venous	Electrocardiogram ST segment elevation	Pulmonary embolism	Disseminated intravascular coagulation	Coagulopathy	Neoplasm	Venous thrombosis	Renal failure acute	Embolism	Deep vein thrombosis postoperative	Renal impairment	Angina pectoris	Myocardial infarction	Thrombophlebitis	Angiopathy	Atrial fibrillation	Deep vein thrombosis	Flushing	Angina unstable	Haematoma
	CID109815559	Mitral valve stenosis	Acute myocardial infarction	Cardiac failure congestive	Myocardial infarction	Arterial thrombosis	Surgery	Atrial fibrillation	Deep vein thrombosis	Infarction	Acute coronary syndrome	Embolism	Post thrombotic syndrome	Pulmonary embolism
	CID109818231	Rheumatoid arthritis	Arthritis
	CID109825285	Diabetes mellitus	Cardiac failure	Myocardial infarction	Hypertension	Diabetic nephropathy	Hypotension	Acute coronary syndrome	Hyperlipidaemia	Angina pectoris
	CID109831414	Hypertriglyceridaemia	Diabetes mellitus	Blood triglycerides increased	Hypothyroidism	Hyperlipidaemia
	CID109831761	Hypertension
	CID109831783	Parkinson's disease	Parkinsonism
	CID109846180	Thrombocytopenia	Chronic hepatitis C	Haemoglobin	Aplastic anaemia	Liver disorder	Infection	Haemorrhage	Hepatitis C
	CID109853053	High density lipoprotein decreased	Low density lipoprotein increased	Type IIa hyperlipidaemia	Hypercholesterolaemia
	CID109854489	Rhinitis perennial	Seasonal allergy	Rhinitis allergic	Rhinitis seasonal
	CID109860058	Pain
	CID109865528	Hypertonic bladder
	CID109869929	Erectile dysfunction
	CID109871419	Bronchial hyperreactivity	Myocardial infarction	Chronic obstructive pulmonary disease	Thrombosis	Ischaemic stroke	Renal failure	Acute coronary syndrome	Asthma	Electrocardiogram ST segment elevation	Angina unstable	Cerebrovascular accident	Renal impairment	Angina pectoris
	CID109883933	Post herpetic neuralgia
	CID109887712	Genital infection fungal	Type 2 diabetes mellitus	Urinary tract infection	Cardiovascular disorder	Infection	Genital infection	Renal failure	Renal impairment
	CID109898619	Neoplasm malignant	Nodule
	CID109912092	Psoriatic arthropathy
	CID109924495	Epilepsy	Convulsion
	CID109930048	Sinus rhythm	Atrial fibrillation
	CID109940864	Hypertension
	CID109941444	Pituitary-dependent Cushing's syndrome
	CID109966051	Major depression
	CID110028615	Arteriosclerosis	Myocardial infarction	Atherosclerosis	Ischaemic stroke	Acute coronary syndrome	Cerebrovascular accident	Peripheral arterial occlusive disease
	CID110096344	Type 1 diabetes mellitus	Diabetic ketoacidosis	Type 2 diabetes mellitus	Pancreatitis	Renal failure	Renal impairment
	CID110113978	Metastatic renal cell carcinoma	Renal cell carcinoma	Neoplasm	Sarcoma	Gastrointestinal stromal tumour	Metastatic neoplasm
	CID110163178	Neoplasm	Small cell carcinoma	Non-small cell lung cancer	Small cell lung cancer
	CID110178705	Conjunctivitis infective	Conjunctivitis bacterial	Infection
	CID110182969	Diabetes mellitus	Cardiac failure	Hypertension	Atrial fibrillation	Deep vein thrombosis	Embolism	Cerebrovascular accident	Pulmonary embolism
	CID110324367	Chronic hepatitis C	Anaemia	Liver disorder	Hepatocellular injury	Infection	Neutropenia	Foetor hepaticus
	CID110465263	Diabetes mellitus	Type 2 diabetes mellitus	Obesity
	CID111001318	Amyloidosis	Polyneuropathy
	CID111020241	Tuberculosis	Rheumatic fever	Vitamin C deficiency	Gingival bleeding	Sinusitis	Diphtheria	Gingivitis	Fracture	Corynebacterium infection	Multiple fractures	Rheumatic disorder	Infection	Pneumonia	Pertussis	Body temperature increased
	CID111163584	Cardiac failure congestive	Myocardial infarction	Hypertension	Dyslipidaemia	Type 2 diabetes mellitus	Acute coronary syndrome	Angina unstable	Angina pectoris
	CID111167602	Neoplasm malignant	Colorectal cancer	Gastrointestinal stromal tumour	Colorectal cancer metastatic
	CID111228026	Chronic obstructive pulmonary disease	Angle closure glaucoma	Bronchial hyperreactivity	Cardiac disorder	Benign prostatic hyperplasia
	CID111235728	Type 1 diabetes mellitus	Diabetic ketoacidosis	Type 2 diabetes mellitus	Pancreatitis	Renal failure	Renal impairment
	CID111238823	Hypotension	Essential hypertension
	CID111254352	Iron deficiency anaemia	Renal failure chronic
	CID111304743	Hypertension	Pulmonary hypertension	Connective tissue disorder
	CID111431716	Hepatocellular injury	Foetor hepaticus	Liver disorder
	CID111505907	Movement disorder	Mania	Schizophrenia	Dyskinesia	Psychotic disorder
	CID111519069	Chronic obstructive pulmonary disease	Bronchial hyperreactivity
	CID111556711	Herpes zoster	Plasmacytoma	Plasma cell myeloma
	CID111593706	Hyperphosphataemia	Renal osteodystrophy	Renal failure chronic
	CID111597571	Electrocardiogram QT prolonged	Neoplasm	Liver disorder	Neutropenia	Non-small cell lung cancer
	CID111597697	Attention deficit/hyperactivity disorder	Hyperkinesia	Mental disorder	Psychotic disorder	Memory impairment	Agitation
	CID111672461	Angiopathy
	CID111707110	Glucose-6-phosphate dehydrogenase deficiency	Interstitial lung disease	Acute coronary syndrome	Metastatic malignant melanoma	Pneumonia
	CID111947681	Haemorrhage	Cardiac failure congestive	Methaemoglobinaemia	Hypertensive crisis	Haemoglobin
	CID111949646	Hypoglycaemia	Renal failure	Urinary tract infection	Type 2 diabetes mellitus	Renal impairment
	CID111979316	Abdominal distension	Diabetes insipidus
	CID115951529	Prostate cancer	Hallucination
	CID116004692	Hypertension	Disease progression	Heart disease congenital	Connective tissue disorder
	CID116065945	Liver disorder	Hepatitis C	Fibrosis	Infection	Chronic hepatitis C
	CID116126651	Chronic lymphocytic leukaemia	Mantle cell lymphoma
	CID116129616	Poisoning	Osteoarthritis	Osteoporosis postmenopausal	Osteitis deformans	Osteopenia	Bone pain	Pancreatitis acute	Renal cancer	Neoplasm malignant	Hypercalcaemia of malignancy	Fracture	Postmenopause	Hyperparathyroidism	Bone density decreased	Plasmacytoma	Multiple fractures	Azotaemia	Compression fracture	Blood calcium decreased	Plasma cell myeloma	Osteoporosis	Bone lesion	Blood alkaline phosphatase increased	Complex regional pain syndrome	Osteolysis	Osteoporotic fracture	Hypercalcaemia
	CID116129617	Tuberculosis	Postpartum hypopituitarism	Psoriasis	Enteritis	Addison's disease	Pituitary tumour	Adrenal insufficiency	Infantile spasms	Eczema	Muscle atrophy	Pemphigus	Rheumatic disorder	Skin disorder	Encephalopathy	Secondary adrenocortical insufficiency	Proctocolitis	Multiple sclerosis	Colitis ulcerative	Stress
	CID116129629	Endocarditis	Drug hypersensitivity	Meningitis	Bacteraemia	Surgery	Blood creatine phosphokinase normal	Staphylococcal bacteraemia	Infection	Pneumonia	Osteomyelitis	Soft tissue infection
	CID116129665	Gastrinoma
	CID116129672	Type 1 diabetes mellitus	Nausea	Diabetic ketoacidosis	Feeling abnormal	Diabetic coma	Shock	Diabetes mellitus	Diabetic hyperglycaemic coma	Thirst	Liver disorder	Loss of consciousness	Dehydration	Hypoglycaemia	Hyperglycaemia	Somnolence	Abdominal pain upper	Confusional state	Coma	Ketoacidosis	Decreased appetite	Depressed level of consciousness	Cardiovascular disorder	Vomiting	Pollakiuria	Type 2 diabetes mellitus	Abdominal pain
	CID116129682	Multiple fractures	Osteoporosis	Hip fracture	Fracture	Osteosarcoma
	CID116129690	Pain	Chronic pain
	CID116129701	Arthritis	Sepsis	Bacteraemia	Infection	Osteomyelitis	Arthritis bacterial
	CID116129703	Deep vein thrombosis	Haemorrhage	Pulmonary embolism	Haemoglobin
	CID116129704	Acute myocardial infarction	Myocardial infarction	Thrombosis	Haemoglobin	Heparin-induced thrombocytopenia	Acute coronary syndrome	Angina unstable	Haemorrhage	Angina pectoris
	CID116130199	Lung disorder	Pneumonia
	CID116131215	Prostate cancer
	CID116131310	Sickle cell anaemia	Hepatitis B	Hepatitis D	Viral infection	Coagulopathy	Acute hepatitis B	Hepatitis E	Hepatitis A	Thalassaemia	Liver disorder	Infection	Hepatitis B surface antigen positive	Sexually transmitted disease	Haemophilia	Hepatitis C	Chronic hepatitis B
	CID116132265	Iritis	Ankylosing spondylitis	Optic neuritis	Rheumatoid arthritis	Polyuria	Collagen disorder	Skin disorder	Multiple sclerosis	Protein urine present	Serum sickness	Psoriatic arthropathy	Polymyositis	Systemic lupus erythematosus	Dermatomyositis	Sarcoidosis	Chorioretinitis	Proteinuria	Infantile spasms	Iridocyclitis	Inflammation	Azotaemia	Oedema	Arthritis	Nephrotic syndrome	Stevens-Johnson syndrome	Juvenile idiopathic arthritis	Keratitis	Erythema multiforme	Choroiditis
	CID116132283	Hypoglycaemia	Type 1 diabetes mellitus	Hyperglycaemia	Coronary artery disease
	CID116132344	Ectopic ACTH syndrome	Cushing's syndrome	Adrenal neoplasm	Convulsion	Neoplasm malignant	Pituitary-dependent Cushing's syndrome	Adenoma benign	Hyperplasia
	CID116132418	Diabetes mellitus	Type 1 diabetes mellitus	Liver disorder	Type 2 diabetes mellitus	Hyperglycaemia
	CID116132438	Blood glucose normal	Diabetes mellitus	Type 1 diabetes mellitus	Type 2 diabetes mellitus	Hyperglycaemia
	CID116132441	Thrombocytopenia	Acute myocardial infarction	Heparin-induced thrombocytopenia	Acute coronary syndrome	Embolism venous	Embolism	Electrocardiogram ST segment elevation	Angina unstable	Angina pectoris
	CID116132446	Type 1 diabetes mellitus	Type 2 diabetes mellitus
	CID116134956	Type 1 diabetes mellitus	Neoplasm	Diabetic ketoacidosis	Type 2 diabetes mellitus	Antibody test positive	Pancreatitis	Renal failure	Antibody test negative	Pancreatitis acute	Pancreatitis necrotising	Renal impairment
	CID116136245	Hormone-dependent prostate cancer	Prostate cancer
	CID116137271	Diabetes mellitus	Type 1 diabetes mellitus	Liver disorder	Type 2 diabetes mellitus	Hyperglycaemia
	CID116137828	Lipodystrophy acquired	Lipodystrophy
	CID116139342	Antibody test positive	Type 2 diabetes mellitus	Antibody test negative
	CID116139605	Short-bowel syndrome
	CID116156130	Hypoglycaemia	Type 1 diabetes mellitus	Neoplasm	Diabetic ketoacidosis	Type 2 diabetes mellitus	Antibody test positive	Pancreatitis	Antibody test negative	Pancreatitis acute	Pancreatitis necrotising
	CID116158207	Diabetes mellitus	Hypertension	Constipation	Irritable bowel syndrome	Diarrhoea	Functional gastrointestinal disorder
	CID116158473	Gastrinoma
	CID116213095	Hypovolaemia	Sepsis
	CID116220172	Cystic fibrosis
	CID116686079	Vitamin B12 deficiency
	CID117754772	Essential thrombocythaemia	Splenomegaly	Myeloid metaplasia	Polycythaemia vera	Myelofibrosis
	CID118609542	Pelvic inflammatory disease
	CID122834577	Cardiac failure acute	Dyspnoea	Cardiac failure
	CID123668479	Mental disorder	Immunodeficiency	Infection
	CID123669229	Pulmonary function test decreased	Respiratory depression
	CID123682309	Osteoporosis
	CID123689036	Vesicoureteric reflux
	CID123690938	Soft tissue injury	Tendonitis	Ankylosing spondylitis	Osteoarthritis	Arthritis	Rheumatoid arthritis	Ligament sprain
	CID124762228	Open angle glaucoma	Ocular hypertension
	CID124776445	Basal cell carcinoma
	CID124783652	Hypertension	Cerebrovascular accident	Dilatation ventricular	Left ventricular hypertrophy
	CID124812758	Urticaria	Genital infection fungal	Uncircumcised	Type 2 diabetes mellitus	Balanoposthitis	Balanitis	Renal failure	Renal impairment
	CID124822371	Cognitive disorder	Cognitive impairment
	CID124826799	Ischaemia	Diabetes mellitus	Blast cell crisis	Chromosome analysis abnormal	Hypertension	Acute lymphocytic leukaemia	Chronic myeloid leukaemia	Hyperlipidaemia
	CID124838347	Hypoglycaemia	Coronary artery disease
	CID124838623	Coronary artery disease	Coronary heart disease
	CID124846132	Hypovolaemia
	CID124847877	Impetigo
	CID124847879	Bronchospasm
	CID124848161	Infection
	CID124950485	Immunodeficiency
	CID124970412	Amyloidosis	Polyneuropathy
	CID125074470	Prostate cancer metastatic	Haematuria	Prostate cancer	Urinary tract obstruction
	CID125074886	Ovarian cancer	Menopause
	CID125077405	Amenorrhoea	Adrenogenital syndrome	Congenital adrenal hyperplasia	Uterine enlargement	Intracranial pressure increased	Pituitary tumour	Dysmenorrhoea	Infertility	Osteoporosis	Dyspareunia	Haemoglobin	Endometriosis	Pelvic pain	Haemorrhage	Rhinitis	Precocious puberty
	CID125077993	Adrenogenital syndrome	Congenital adrenal hyperplasia	Neoplasm	Prostate cancer	Haematuria	Urinary tract obstruction	Precocious puberty
	CID125078139	Prostate cancer
	CID125094462	Mental disorder	Hepatitis C	Chronic hepatitis C
	CID125102846	Medullary thyroid cancer
	CID125102847	Neoplasm malignant	Medullary thyroid cancer
	CID125880656	Urethritis	Acne	Cellulitis	Vaginal infection	Plasmodium vivax infection	Inclusion conjunctivitis	Relapsing fever	Meningitis	Scrub typhus	Erythema	Cat scratch disease	Trachoma	Typhus	Paronychia	Papule	Bronchitis	Pneumonia	Haemorrhage	Pneumonia anthrax	Necrotising ulcerative gingivostomatitis	Queensland tick typhus	Body temperature increased	Cystitis noninfective	Staphylococcal infection	Abscess	Furuncle	Bacterial infection	Urethritis gonococcal	Periodontal disease	Chancroid	Pyelonephritis	Actinomycosis	Syphilis	Urethritis noninfective	Haemoglobin	Gonorrhoea	Cervicitis	Listeriosis	Respiratory tract infection	Pneumonia chlamydial	Sexually transmitted disease	Rickettsialpox	Bladder pain	Tularaemia	Yaws	Cholera	Rheumatic fever	Rocky mountain spotted fever
	CID125880664	Campylobacter gastroenteritis	Inclusion conjunctivitis	Relapsing fever	Cat scratch disease	Trachoma	Typhus	Necrotising ulcerative gingivostomatitis	Staphylococcal infection	Syphilis	Chancroid	Actinomycosis	Lower respiratory tract infection	Pneumonia chlamydial	Renal failure	Rickettsialpox	Tularaemia	Yaws	Cholera	Upper respiratory tract infection	Rocky mountain spotted fever	Brucellosis	Amoebic colitis	Psittacosis	Soft tissue infection	Renal impairment	Q fever	Granuloma	Anthrax	Lymphogranuloma venereum	Urinary tract infection	Infection	Bartonellosis	Gingivitis ulcerative
	CID126275995	Urethritis	Bronchiectasis	Cellulitis	Inclusion conjunctivitis	Relapsing fever	Lung abscess	Meningitis	Cat scratch disease	Trachoma	Typhus	Paronychia	Lymphadenitis	Hidradenitis	Bronchitis	Periodontitis	Pneumonia	Necrotising ulcerative gingivostomatitis	Body temperature increased	Wound infection	Cystitis noninfective	Staphylococcal infection	Abscess	Furuncle	Gingivitis ulcerative	Urethritis gonococcal	Chancroid	Periodontal disease	Actinomycosis	Pyelonephritis	Syphilis	Urethritis noninfective	Gonorrhoea	Listeriosis	Streptococcal infection	Pyoderma	Tracheitis	Dermatitis	Pneumonia chlamydial	Respiratory tract infection	Rickettsialpox	Bladder pain	Tularaemia	Yaws	Cholera	Tracheobronchitis	Rocky mountain spotted fever	Upper respiratory tract infection	Brucellosis
	CID140468184	Venous thrombosis	Coronary artery occlusion	Coagulopathy	Pulmonary embolism	Atrial fibrillation
	CID142611257	Malignant melanoma	Metastatic malignant melanoma	Obesity
	CID144134877	Inclusion conjunctivitis	Relapsing fever	Trachoma	Typhus	Necrotising ulcerative gingivostomatitis	Body temperature increased	Staphylococcal infection	Gingivitis ulcerative	Syphilis	Chancroid	Respiratory tract infection	Pneumonia chlamydial	Rickettsialpox	Yaws	Rheumatic fever	Upper respiratory tract infection	Rocky mountain spotted fever	Psittacosis	Soft tissue infection	Q fever	Granuloma inguinale	Lymphogranuloma venereum	Rheumatic disorder	Infection	Amoebic colitis
	CID144146714	Diabetes mellitus	Type 1 diabetes mellitus	Hyperglycaemia	Diabetic retinopathy	Type 2 diabetes mellitus	Retinopathy proliferative
	CID144152182	Hereditary angioedema
	CID144201342	Hypersensitivity	Lipodystrophy acquired
	CID144201343	Hereditary angioedema
	CID144462760	Malignant melanoma	Interstitial lung disease	Glucose-6-phosphate dehydrogenase deficiency	Acute coronary syndrome	Metastatic malignant melanoma	Pneumonia	Renal failure	Renal impairment
	CID144564107	Coronary artery disease	Antibody test positive	Type IIa hyperlipidaemia	Hypercholesterolaemia
	CID144564722	Aplastic anaemia	Thrombocytopenia	Thrombocytopenic purpura	Chronic hepatitis C
	CID144567678	Alcohol abuse
	CID146181941	Pituitary-dependent Cushing's syndrome
	CID146216142	Immunodeficiency	Hepatitis B	Infection
	CID146878492	Hypercholesterolaemia
	CID151508717	Tendonitis	Ankylosing spondylitis	Osteoarthritis	Arthritis	Gout	Rheumatoid arthritis	Dysmenorrhoea	Vasculitis	Ligament sprain	Periarthritis	Complex regional pain syndrome	Arthropathy	Cervicobrachial syndrome	Bursitis	Procedural pain
	CID151601240	Urethritis	Inclusion conjunctivitis	Relapsing fever	Cat scratch disease	Trachoma	Typhus	Necrotising ulcerative gingivostomatitis	Body temperature increased	Staphylococcal infection	Syphilis	Chancroid	Actinomycosis	Urethritis noninfective	Gonorrhoea	Listeriosis	Respiratory tract infection	Pneumonia chlamydial	Rickettsialpox	Tularaemia	Yaws	Cholera	Upper respiratory tract infection	Rocky mountain spotted fever	Brucellosis	Amoebic colitis	Psittacosis	Q fever	Plague	Granuloma inguinale	Anthrax	Lymphogranuloma venereum	Urinary tract infection	Infection	Bartonellosis	Gingivitis ulcerative
	CID153477714	Disseminated intravascular coagulation	Coagulopathy	Arterial thrombosis	Embolism arterial	Atrial fibrillation	Venous thrombosis	Deep vein thrombosis	Deep vein thrombosis postoperative	Pulmonary embolism
	CID153627505	Hypoaesthesia eye	Keratitis	Corneal erosion	Lacrimation decreased	Dry eye	Dry eye syndrome
	CID154677977	Multiple sclerosis	Hypertension	Relapsing-remitting multiple sclerosis	Hyperlipidaemia	Physical disability
	CID154681041	Diabetes mellitus	Immunodeficiency	Pneumonia	Abdominal infection	Decubitus ulcer	Necrotising fasciitis	Bacteraemia	Cellulitis gangrenous	Infection	Soft tissue infection	Pneumonia bacterial	Diabetic foot infection
	CID154682541	Urethritis	Acne	Inclusion conjunctivitis	Relapsing fever	Cat scratch disease	Trachoma	Typhus	Pneumonia	Haemorrhage	Pneumonia anthrax	Necrotising ulcerative gingivostomatitis	Body temperature increased	Bacterial infection	Periodontal disease	Syphilis	Chancroid	Actinomycosis	Haemoglobin	Gonorrhoea	Listeriosis	Respiratory tract infection	Pneumonia chlamydial	Sexually transmitted disease	Rickettsialpox	Tularaemia	Yaws	Cholera	Upper respiratory tract infection	Rocky mountain spotted fever	Malaria	Brucellosis	Amoebic colitis	Psittacosis	Q fever	Plague	Granuloma inguinale	Anthrax	Lymphogranuloma venereum	Urinary tract infection	Infection	Bartonellosis	Gingivitis ulcerative	Periodontitis
	CID154687131	Urethritis	Staphylococcal infection	Trachoma	Chlamydial infection	Infection	Soft tissue infection	Body temperature increased	Bronchitis chronic
	CID156603655	Glaucoma	Age-related macular degeneration
	CID156842239	Hypertriglyceridaemia	Diabetes mellitus	Hypothyroidism	Pancreatitis	Blood triglycerides increased	Obesity	Weight decreased
	CID170683024	Sickle cell anaemia	Myelodysplastic syndrome	Neoplasm malignant	Febrile neutropenia	Chronic myeloid leukaemia	Neutropenia
	CID170695640	Biliary cirrhosis	Biliary cirrhosis primary	Coronary artery disease	Gastrointestinal disorder	Myocardial infarction	Blood cholesterol increased	Acute coronary syndrome	Diarrhoea	Pruritus	Short-bowel syndrome	Hypercholesterolaemia
	CID171306834	Hyperhidrosis	Chromosome analysis abnormal	Disease progression	Hepatitis	Metastases to liver	Acquired immunodeficiency syndrome	Carcinoid syndrome	Antibody test positive	Carcinoid tumour	Hepatitis B surface antigen positive	Haemorrhage	Weight decreased	Body temperature increased	Autoimmune disorder	Hepatitis B	Hepatitis B e antigen positive	Liver injury	Hepatic encephalopathy	Haemoglobin	Liver disorder	Ascites	Chronic hepatitis B	Fibrosis	Kaposi's sarcoma AIDS related	Plasmacytoma	Kaposi's sarcoma	Malignant melanoma	Effusion	Alanine aminotransferase increased	Transaminases increased	Lymphadenopathy	Neoplasm	Hepatitis chronic active	B-cell lymphoma	Anogenital warts	Hepatic failure	Chronic myeloid leukaemia	Hepatic cancer metastatic	Inflammation	Hepatitis C	Foetor hepaticus	Leukaemia	Chronic hepatitis	Plasma cell myeloma	Chronic hepatitis C	Splenomegaly	Hairy cell leukaemia	Hepatic necrosis
[truncated: 117 more columns]
